# Supplementary material for: Targeted and high-throughput gene knockdown in diverse bacteria using synthetic sRNAs
Source: Nat Commun. 2023 Apr 24;14:2359. doi: 10.1038/s41467-023-38119-y (PMC10126203; doi:10.1038/s41467-023-38119-y)
Supplement: Supplementary file 4 — Supplementary Data 1 [file 41467_2023_38119_MOESM4_ESM.xlsx]

## Sheet: Data (a-d)
a) Final systems tested								c) Gram-positive bacterial strains				d) Pubmed search result
Strain	PMID	sRNA	stem loop seq	stem loop length	Hfq seq	Hfq length			Strain			Search keywords	Number of papers	PMID
Listeria monocytogenes	19942685	LhrA	gccgtgtagttcatgtctatgcctcatcccgttatgcataggcgcccgaacatgatggcaacgctggaaatgtttatttcgagcgtcttttttt	94	atgaaacaaggtggacaagggttacaggactattacttaaatcaattgcgtaaggaaaaaattcttgcaactgtatttttaacaaacggttttcagttaagaggacgcgttgtaagttttgacaattttaccgtactactagatgtcgaaggaaaacaacagcttgtatttaaacacgcaatttcaactttctccccgcagaagaatgtcgctttaaatcctgatgcggaataa	234		mtu	Mycobacterium tuberculosis H37Rv	AL123456		Staphylococcus aureus[Title/Abstract] AND sRNA[Title/Abstract] AND (("2010/01/01"[Date - Publication] : "2021/09/22"[Date - Publication]))	58	30304708;31705780;31696578;27868360;27916561;23955428;32958509;32805279;30914292;31504767;32727859;32487739;31004423;30760492;30870530;30723124;31911464;29431891;29515534;30502950;29133345;28876151;28851971;28676719;28669526;28379505;28369640;27438010;27596601;28348860;27162210;27049793;26861020;26755161;26240382;25805861;26131167;25643072;25092913;24557948;23733475;22326874;22198463;21816203;226…
Bacillus thuringiensis	29069426	BtsR1	tttacatgtattgtaaaccttcacactaatgtgaagg	37	ttggaacatttacaggaagaattgtataaacaaataaaagaagaaaaaggtacagttacaattttcttaaagagtggcgttagaatagtaggagaagttgttggagtagataaatttacagttttaattttagtggatggaaaacaacagcttatttataagcaggctatatcaacaataatgaaataa	189		mtv	Mycobacterium tuberculosis H37Rv	CP003248		Bacillus subtilis[Title/Abstract] AND sRNA[Title/Abstract] AND (("2010/01/01"[Date - Publication] : "2021/09/22"[Date - Publication]))	34	30914292;32850966;31043113;32487739;31214515;31075979;30199104;30870530;29414903;28818119;28369640;28436820;27516547;27049793;26940229;26673755;25790031;25643072;24932523;24742053;24576839;23034808;23457461;22389480;22427629;21895793;34478554;34372700;34165971;34096591;34066298;20156992;20445260;20444087
Bacillus subtilis	25643072	RoxS	acatatgaaaccgcgcttatcccggcgcggtttcttt	37	atgaaaccgattaatattcaggatcagtttttgaatcaaatccggaaagaaaatacgtatgtcactgtttttttgctgaacggctttcagttgcggggccaggtgaaaggctttgataactttaccgtattgttggaatcggaaggtaagcagcagcttatatataaacatgcgatctcaacgtttgcgccgcaaaaaaacgtccagcttgaactcgaataa	222		mtc	Mycobacterium tuberculosis CDC1551	AE000516		Listeria monocytogenes[Title/Abstract] AND sRNA[Title/Abstract] AND (("2010/01/01"[Date - Publication] : "2021/09/22"[Date - Publication]))	20	30798801;28865341;31594810;31242083;30706751;29636750;29484593;28369640;27400116;27049793;25356775;26176322;25034691;24498259;25340833;21278422;21533114;21954346;21255362;19942685
Streptomyces coelicolor	32117084	Sco5239	gagagggctgagggtccctctcaggcgc	28	No Hfq	-		mra	Mycobacterium tuberculosis H37Ra	CP000611		Mycobacterium tuberculosis[Title/Abstract] AND sRNA[Title/Abstract] AND (("2010/01/01"[Date - Publication] : "2021/09/22"[Date - Publication]))	19	31782837;31850238;32083232;30820540;32070281;29689271;30237679;29871950;28756649;28323872;27174874;24244498;24138339;22446041;22072964;23284830;20945366;34051642;33936000
Staphylococcus aureus	28369640	SprX2	tcacccaagcatgtcactgggtgttttttcttacgatagagagca	45	atgattgcaaacgaaaacatccaagacaaagcactagagaattttaaagcaaaccaaactgaagtaactgtattctttctaaacggtttccaaatgaaaggtgttattgaagaatacgacaagtatgtcgtaagcttaaattctcaaggcaaacaacacttgatttacaaacatgcgatcagcacttatacagtagaaactgaaggtcaagaatctactgaaagtgaagaataa	234		mtf	Mycobacterium tuberculosis F11	CP000717		Streptococcus pneumoniae[Title/Abstract] AND sRNA[Title/Abstract] AND (("2010/01/01"[Date - Publication] : "2021/09/22"[Date - Publication]))	10	32601068;30833353;32227509;25904932;24576839;22807675;34544281;33792881;20525227;19854910
Corynebacterium glutamicum	24138339	ArnA	aaaaaattacccctgaatagcctttaaaagactgttcgggggtaacgatgt	51	No Hfq	-		mtb	Mycobacterium tuberculosis KZN 1435	CP001658		Enterococcus faecalis[Title/Abstract] AND sRNA[Title/Abstract] AND (("2010/01/01"[Date - Publication] : "2021/09/22"[Date - Publication]))	9	31599337;25312777;33324581;30833356;24914223;25146291;24649509;21912655;21255362
								mtk	Mycobacterium tuberculosis KZN 4207	CP001662		Lactococcus lactis[Title/Abstract] AND sRNA[Title/Abstract] AND (("2010/01/01"[Date - Publication] : "2021/09/22"[Date - Publication]))	7	31220124;31074793;29654767;29619745;28970222;28689267;26950529
b) KEGG category								mtz	Mycobacterium tuberculosis KZN 605	CP001976		Streptococcus pyogenes[Title/Abstract] AND sRNA[Title/Abstract] AND (("2010/01/01"[Date - Publication] : "2021/09/22"[Date - Publication]))	7	29297355;28947755;26391206;26580233;23762235;23062031;21255362
https://www.kegg.jp/kegg/catalog/org_list.html								mtg	Mycobacterium tuberculosis RGTB327	CP003233		Streptomyces coelicolor[Title/Abstract] AND sRNA[Title/Abstract] AND (("2010/01/01"[Date - Publication] : "2021/09/22"[Date - Publication]))	6	32117084;22075028;28640671;25785836;24465751;21521948
Bacteria: 6477								mti	Mycobacterium tuberculosis RGTB423	CP003234		Streptococcus mutans[Title/Abstract] AND sRNA[Title/Abstract] AND (("2010/01/01"[Date - Publication] : "2021/09/22"[Date - Publication]))	6	31377819;32633012;29595415;28567481;28669956;22468692
								mte	Mycobacterium tuberculosis CCDC5079	CP001641		Clostridium acetobutylicum[Title/Abstract] AND sRNA[Title/Abstract] AND (("2010/01/01"[Date - Publication] : "2021/09/22"[Date - Publication]))	6	27531464;32358006;29728392;28067500;26989157;21264064
Gram positive								mtur	Mycobacterium tuberculosis CCDC5079	CP002884		Corynebacterium glutamicum[Title/Abstract] AND sRNA[Title/Abstract] AND (("2010/01/01"[Date - Publication] : "2021/09/22"[Date - Publication]))	5	30666532;29537126;24138339;34165971;34203422
Firmicutes								mtl	Mycobacterium tuberculosis CCDC5180	CP001642		Bacillus anthracis[Title/Abstract] AND sRNA[Title/Abstract] AND (("2010/01/01"[Date - Publication] : "2021/09/22"[Date - Publication]))	4	28288571;26271475;25863287;33519762
Actinobacteria								mto	Mycobacterium tuberculosis CTRI-2	CP002992		Staphylococcus epidermidis[Title/Abstract] AND sRNA[Title/Abstract] AND (("2010/01/01"[Date - Publication] : "2021/09/22"[Date - Publication]))	4	32958509;30914292;30870530;28348860
								mtd	Mycobacterium tuberculosis UT205	HE608151		Streptococcus suis[Title/Abstract] AND sRNA[Title/Abstract] AND (("2010/01/01"[Date - Publication] : "2021/09/22"[Date - Publication]))	4	28110777;31499182;25526982;24759092
								mtn	Mycobacterium tuberculosis Erdman = ATCC 35801	AP012340		Bacillus amyloliquefaciens[Title/Abstract] AND sRNA[Title/Abstract] AND (("2010/01/01"[Date - Publication] : "2021/09/22"[Date - Publication]))	3	29090851;28754632;27688836
								mtj	Mycobacterium tuberculosis Beijing/NITR203	CP005082		Enterococcus faecium[Title/Abstract] AND sRNA[Title/Abstract] AND (("2010/01/01"[Date - Publication] : "2021/09/22"[Date - Publication]))	3	33324581;28894187;33767282
								mtub	Mycobacterium tuberculosis 7199-99	HE663067		Bacillus licheniformis[Title/Abstract] AND sRNA[Title/Abstract] AND (("2010/01/01"[Date - Publication] : "2021/09/22"[Date - Publication]))	2	31025072;28720814
								mtuc	Mycobacterium tuberculosis CAS/NITR204	CP005386		Bacillus cereus[Title/Abstract] AND sRNA[Title/Abstract] AND (("2010/01/01"[Date - Publication] : "2021/09/22"[Date - Publication]))	2	31485133;23034808
								mtue	Mycobacterium tuberculosis EAI5/NITR206	CP005387		Bacillus thuringiensis[Title/Abstract] AND sRNA[Title/Abstract] AND (("2010/01/01"[Date - Publication] : "2021/09/22"[Date - Publication]))	2	29085072;29069426
								mtx	Mycobacterium tuberculosis EAI5	CP006578		Lactobacillus casei[Title/Abstract] AND sRNA[Title/Abstract] AND (("2010/01/01"[Date - Publication] : "2021/09/22"[Date - Publication]))	2	33068404;34210980
								mtuh	Mycobacterium tuberculosis Haarlem/NITR202	CP004886		Mycobacterium avium[Title/Abstract] AND sRNA[Title/Abstract] AND (("2010/01/01"[Date - Publication] : "2021/09/22"[Date - Publication]))	1	23189567
								mtul	Mycobacterium tuberculosis Haarlem	CP001664		Rhodococcus sp.[Title/Abstract] AND sRNA[Title/Abstract] AND (("2010/01/01"[Date - Publication] : "2021/09/22"[Date - Publication]))	1	32206489
								mtut	Mycobacterium tuberculosis BT1	CP002883		Streptomyces griseochromogenes[Title/Abstract] AND sRNA[Title/Abstract] AND (("2010/01/01"[Date - Publication] : "2021/09/22"[Date - Publication]))	1	28342817
								mtuu	Mycobacterium tuberculosis BT2	CP002882		Kineococcus radiotolerans[Title/Abstract] AND sRNA[Title/Abstract] AND (("2010/01/01"[Date - Publication] : "2021/09/22"[Date - Publication]))	1	27664730
								mtq	Mycobacterium tuberculosis HKBS1	CP002871		Saccharopolyspora erythraea[Title/Abstract] AND sRNA[Title/Abstract] AND (("2010/01/01"[Date - Publication] : "2021/09/22"[Date - Publication]))	1	24236194
								mbo	Mycobacterium tuberculosis variant bovis AF2122/97	BX248333		Bacillus velezensis[Title/Abstract] AND sRNA[Title/Abstract] AND (("2010/01/01"[Date - Publication] : "2021/09/22"[Date - Publication]))	1	28754632
								mbb	Mycobacterium tuberculosis variant bovis BCG Pasteur 1173P2	AM408590		Bacillus pumilus[Title/Abstract] AND sRNA[Title/Abstract] AND (("2010/01/01"[Date - Publication] : "2021/09/22"[Date - Publication]))	1	31848654
								mbt	Mycobacterium tuberculosis variant bovis BCG Tokyo 172	AP010918		Geobacillus stearothermophilus[Title/Abstract] AND sRNA[Title/Abstract] AND (("2010/01/01"[Date - Publication] : "2021/09/22"[Date - Publication]))	1	28818119
								mbm	Mycobacterium tuberculosis variant bovis BCG Mexico	CP002095		Lentibacillus amyloliquefaciens[Title/Abstract] AND sRNA[Title/Abstract] AND (("2010/01/01"[Date - Publication] : "2021/09/22"[Date - Publication]))	1	32958509
								mbk	Mycobacterium tuberculosis variant bovis BCG Korea 1168P	CP003900		Staphylococcus carnosus[Title/Abstract] AND sRNA[Title/Abstract] AND (("2010/01/01"[Date - Publication] : "2021/09/22"[Date - Publication]))	1	28348860
								mbx	Mycobacterium tuberculosis variant bovis BCG ATCC 35743	CP003494		Lactococcus garvieae[Title/Abstract] AND sRNA[Title/Abstract] AND (("2010/01/01"[Date - Publication] : "2021/09/22"[Date - Publication]))	1	34397349
								maf	Mycobacterium tuberculosis variant africanum	FR878060		Streptococcus agalactiae[Title/Abstract] AND sRNA[Title/Abstract] AND (("2010/01/01"[Date - Publication] : "2021/09/22"[Date - Publication]))	1	22139924
								mmic	Mycobacterium tuberculosis variant microti	CP010333		Streptococcus equi[Title/Abstract] AND sRNA[Title/Abstract] AND (("2010/01/01"[Date - Publication] : "2021/09/22"[Date - Publication]))	1	30947806
								mce	Mycobacterium canettii CIPT 140010059	HE572590		Lactobacillus paracasei[Title/Abstract] AND sRNA[Title/Abstract] AND (("2010/01/01"[Date - Publication] : "2021/09/22"[Date - Publication]))	1	33068404
								mcq	Mycobacterium canettii CIPT 140060008	FO203507		Lactobacillus brevis[Title/Abstract] AND sRNA[Title/Abstract] AND (("2010/01/01"[Date - Publication] : "2021/09/22"[Date - Publication]))	1	30597726
								mcv	Mycobacterium canettii CIPT 140070008	FO203508		Lactobacillus salivarius[Title/Abstract] AND sRNA[Title/Abstract] AND (("2010/01/01"[Date - Publication] : "2021/09/22"[Date - Publication]))	1	32958509
								mcx	Mycobacterium canettii CIPT 140070010	FO203509		Pediococcus pentosaceus[Title/Abstract] AND sRNA[Title/Abstract] AND (("2010/01/01"[Date - Publication] : "2021/09/22"[Date - Publication]))	1	33068404
								mcz	Mycobacterium canettii CIPT 140070017	FO203510		Clostridium perfringens[Title/Abstract] AND sRNA[Title/Abstract] AND (("2010/01/01"[Date - Publication] : "2021/09/22"[Date - Publication]))	1	20572941
								mle	Mycobacterium leprae TN	AL450380		Clostridium tetani[Title/Abstract] AND sRNA[Title/Abstract] AND (("2010/01/01"[Date - Publication] : "2021/09/22"[Date - Publication]))	1	33603121
								mlb	Mycobacterium leprae Br4923	FM211192		Clostridium ljungdahlii[Title/Abstract] AND sRNA[Title/Abstract] AND (("2010/01/01"[Date - Publication] : "2021/09/22"[Date - Publication]))	1	24056499
								mpa	Mycobacterium avium subsp. paratuberculosis K-10	AE016958		Clostridium sp.[Title/Abstract] AND sRNA[Title/Abstract] AND (("2010/01/01"[Date - Publication] : "2021/09/22"[Date - Publication]))	1	32363182
								mao	Mycobacterium avium subsp. paratuberculosis MAP4	CP005928		Clostridioides difficile[Title/Abstract] AND sRNA[Title/Abstract] AND (("2010/01/01"[Date - Publication] : "2021/09/22"[Date - Publication]))	1	34131082
								mavi	Mycobacterium avium subsp. paratuberculosis E1	CP010113		Mycobacterium canettii[Title/Abstract] AND sRNA[Title/Abstract] AND (("2010/01/01"[Date - Publication] : "2021/09/22"[Date - Publication]))	0
								mavu	Mycobacterium avium subsp. paratuberculosis E93	CP010114		Mycobacterium leprae[Title/Abstract] AND sRNA[Title/Abstract] AND (("2010/01/01"[Date - Publication] : "2021/09/22"[Date - Publication]))	0
								mav	Mycobacterium avium 104	CP000479		Mycobacterium intracellulare[Title/Abstract] AND sRNA[Title/Abstract] AND (("2010/01/01"[Date - Publication] : "2021/09/22"[Date - Publication]))	0
								mit	Mycobacterium intracellulare MOTT-02	CP003323		Mycobacterium paraintracellulare[Title/Abstract] AND sRNA[Title/Abstract] AND (("2010/01/01"[Date - Publication] : "2021/09/22"[Date - Publication]))	0
								mia	Mycobacterium intracellulare ATCC 13950	CP003322		Mycobacterium marseillense[Title/Abstract] AND sRNA[Title/Abstract] AND (("2010/01/01"[Date - Publication] : "2021/09/22"[Date - Publication]))	0
								mid	Mycobacterium intracellulare subsp. intracellulare	CP002275		Mycobacterium lepraemurium[Title/Abstract] AND sRNA[Title/Abstract] AND (("2010/01/01"[Date - Publication] : "2021/09/22"[Date - Publication]))	0
								myo	Mycobacterium intracellulare subsp. yongonense	CP003347		Mycobacterium mantenii[Title/Abstract] AND sRNA[Title/Abstract] AND (("2010/01/01"[Date - Publication] : "2021/09/22"[Date - Publication]))	0
								mchi	Mycobacterium intracellulare subsp. chimaera	CP012885		Mycobacterium sp.[Title/Abstract] AND sRNA[Title/Abstract] AND (("2010/01/01"[Date - Publication] : "2021/09/22"[Date - Publication]))	0
								mir	Mycobacterium paraintracellulare	CP003324		Mycobacterium ulcerans[Title/Abstract] AND sRNA[Title/Abstract] AND (("2010/01/01"[Date - Publication] : "2021/09/22"[Date - Publication]))	0
								mmal	Mycobacterium marseillense	CP023147		Mycobacterium marinum[Title/Abstract] AND sRNA[Title/Abstract] AND (("2010/01/01"[Date - Publication] : "2021/09/22"[Date - Publication]))	0
								mlp	Mycobacterium lepraemurium	CP021238		Mycobacterium liflandii[Title/Abstract] AND sRNA[Title/Abstract] AND (("2010/01/01"[Date - Publication] : "2021/09/22"[Date - Publication]))	0
								mman	Mycobacterium mantenii	AP022590		Mycobacterium kansasii[Title/Abstract] AND sRNA[Title/Abstract] AND (("2010/01/01"[Date - Publication] : "2021/09/22"[Date - Publication]))	0
								msa	Mycobacterium sp. JS623	CP003078		Mycobacterium goodii[Title/Abstract] AND sRNA[Title/Abstract] AND (("2010/01/01"[Date - Publication] : "2021/09/22"[Date - Publication]))	0
								mul	Mycobacterium ulcerans	CP000325		Mycobacterium haemophilum[Title/Abstract] AND sRNA[Title/Abstract] AND (("2010/01/01"[Date - Publication] : "2021/09/22"[Date - Publication]))	0
								mmc	Mycobacterium sp. MCS	CP000384		Mycobacterium dioxanotrophicus[Title/Abstract] AND sRNA[Title/Abstract] AND (("2010/01/01"[Date - Publication] : "2021/09/22"[Date - Publication]))	0
								mkm	Mycobacterium sp. KMS	CP000518		Mycobacterium shigaense[Title/Abstract] AND sRNA[Title/Abstract] AND (("2010/01/01"[Date - Publication] : "2021/09/22"[Date - Publication]))	0
								mjl	Mycobacterium sp. JLS	CP000580		Mycobacterium florentinum[Title/Abstract] AND sRNA[Title/Abstract] AND (("2010/01/01"[Date - Publication] : "2021/09/22"[Date - Publication]))	0
								mmi	Mycobacterium marinum M	CP000854		Mycobacterium stomatepiae[Title/Abstract] AND sRNA[Title/Abstract] AND (("2010/01/01"[Date - Publication] : "2021/09/22"[Date - Publication]))	0
								mmae	Mycobacterium marinum E11	HG917972		Mycobacterium simiae[Title/Abstract] AND sRNA[Title/Abstract] AND (("2010/01/01"[Date - Publication] : "2021/09/22"[Date - Publication]))	0
								mmm	Mycobacterium sp. MOTT36Y	CP003491		Mycobacterium saskatchewanense[Title/Abstract] AND sRNA[Title/Abstract] AND (("2010/01/01"[Date - Publication] : "2021/09/22"[Date - Publication]))	0
								mli	Mycobacterium liflandii	CP003899		Mycobacterium grossiae[Title/Abstract] AND sRNA[Title/Abstract] AND (("2010/01/01"[Date - Publication] : "2021/09/22"[Date - Publication]))	0
								mkn	Mycobacterium kansasii ATCC 12478	CP006835		Mycobacterium xenopi[Title/Abstract] AND sRNA[Title/Abstract] AND (("2010/01/01"[Date - Publication] : "2021/09/22"[Date - Publication]))	0
								myv	Mycobacterium sp. VKM Ac-1817D	CP009914		Mycobacterium noviomagense[Title/Abstract] AND sRNA[Title/Abstract] AND (("2010/01/01"[Date - Publication] : "2021/09/22"[Date - Publication]))	0
								mye	Mycobacterium sp. EPa45	CP011773		Mycobacterium paragordonae[Title/Abstract] AND sRNA[Title/Abstract] AND (("2010/01/01"[Date - Publication] : "2021/09/22"[Date - Publication]))	0
								mgo	Mycobacterium goodii	CP012150		Mycobacterium novum[Title/Abstract] AND sRNA[Title/Abstract] AND (("2010/01/01"[Date - Publication] : "2021/09/22"[Date - Publication]))	0
								mhad	Mycobacterium haemophilum	CP011883		Mycobacterium gordonae[Title/Abstract] AND sRNA[Title/Abstract] AND (("2010/01/01"[Date - Publication] : "2021/09/22"[Date - Publication]))	0
								mdx	Mycobacterium dioxanotrophicus	CP020809		Mycobacterium cookii[Title/Abstract] AND sRNA[Title/Abstract] AND (("2010/01/01"[Date - Publication] : "2021/09/22"[Date - Publication]))	0
								mshg	Mycobacterium shigaense	AP018164		Mycobacterium basiliense[Title/Abstract] AND sRNA[Title/Abstract] AND (("2010/01/01"[Date - Publication] : "2021/09/22"[Date - Publication]))	0
								mfj	Mycobacterium florentinum	AP022576		Mycobacterium seoulense[Title/Abstract] AND sRNA[Title/Abstract] AND (("2010/01/01"[Date - Publication] : "2021/09/22"[Date - Publication]))	0
								msto	Mycobacterium stomatepiae	AP022587		Mycobacterium pseudoshottsii[Title/Abstract] AND sRNA[Title/Abstract] AND (("2010/01/01"[Date - Publication] : "2021/09/22"[Date - Publication]))	0
								msim	Mycobacterium simiae	AP022568		Mycobacterium shottsii[Title/Abstract] AND sRNA[Title/Abstract] AND (("2010/01/01"[Date - Publication] : "2021/09/22"[Date - Publication]))	0
								msak	Mycobacterium saskatchewanense	AP022573		Mycobacterium heckeshornense[Title/Abstract] AND sRNA[Title/Abstract] AND (("2010/01/01"[Date - Publication] : "2021/09/22"[Date - Publication]))	0
								mgro	Mycobacterium grossiae	CP043474		Mycobacterium gallinarum[Title/Abstract] AND sRNA[Title/Abstract] AND (("2010/01/01"[Date - Publication] : "2021/09/22"[Date - Publication]))	0
								mxe	Mycobacterium xenopi	AP022314		Mycobacterium lacus[Title/Abstract] AND sRNA[Title/Abstract] AND (("2010/01/01"[Date - Publication] : "2021/09/22"[Date - Publication]))	0
								mnv	Mycobacterium noviomagense	AP022583		Mycobacterium branderi[Title/Abstract] AND sRNA[Title/Abstract] AND (("2010/01/01"[Date - Publication] : "2021/09/22"[Date - Publication]))	0
								mpag	Mycobacterium paragordonae	CP025546		Mycobacterium shinjukuense[Title/Abstract] AND sRNA[Title/Abstract] AND (("2010/01/01"[Date - Publication] : "2021/09/22"[Date - Publication]))	0
								mnm	Mycobacterium novum	AP022562		Mycobacterium koreense[Title/Abstract] AND sRNA[Title/Abstract] AND (("2010/01/01"[Date - Publication] : "2021/09/22"[Date - Publication]))	0
								mgor	Mycobacterium gordonae	CP059165		Mycolicibacterium smegmatis[Title/Abstract] AND sRNA[Title/Abstract] AND (("2010/01/01"[Date - Publication] : "2021/09/22"[Date - Publication]))	0
								mcoo	Mycobacterium cookii	AP022569		Mycolicibacterium vanbaalenii[Title/Abstract] AND sRNA[Title/Abstract] AND (("2010/01/01"[Date - Publication] : "2021/09/22"[Date - Publication]))	0
								mbai	Mycobacterium basiliense	LR130759		Mycolicibacterium gilvum[Title/Abstract] AND sRNA[Title/Abstract] AND (("2010/01/01"[Date - Publication] : "2021/09/22"[Date - Publication]))	0
								mseo	Mycobacterium seoulense	AP022582		Mycolicibacterium chubuense[Title/Abstract] AND sRNA[Title/Abstract] AND (("2010/01/01"[Date - Publication] : "2021/09/22"[Date - Publication]))	0
								mpse	Mycobacterium pseudoshottsii	AP018410		Mycolicibacterium neoaurum[Title/Abstract] AND sRNA[Title/Abstract] AND (("2010/01/01"[Date - Publication] : "2021/09/22"[Date - Publication]))	0
								msho	Mycobacterium shottsii	AP022572		Mycolicibacterium fortuitum[Title/Abstract] AND sRNA[Title/Abstract] AND (("2010/01/01"[Date - Publication] : "2021/09/22"[Date - Publication]))	0
								mhek	Mycobacterium heckeshornense	AP024310		Mycolicibacterium phlei[Title/Abstract] AND sRNA[Title/Abstract] AND (("2010/01/01"[Date - Publication] : "2021/09/22"[Date - Publication]))	0
								mgau	Mycobacterium gallinarum	AP022601		Mycolicibacterium vaccae[Title/Abstract] AND sRNA[Title/Abstract] AND (("2010/01/01"[Date - Publication] : "2021/09/22"[Date - Publication]))	0
								mlj	Mycobacterium lacus	AP022581		Mycolicibacterium litorale[Title/Abstract] AND sRNA[Title/Abstract] AND (("2010/01/01"[Date - Publication] : "2021/09/22"[Date - Publication]))	0
								mbrd	Mycobacterium branderi	AP022606		Mycolicibacterium rhodesiae[Title/Abstract] AND sRNA[Title/Abstract] AND (("2010/01/01"[Date - Publication] : "2021/09/22"[Date - Publication]))	0
								mshj	Mycobacterium shinjukuense	AP022575		Mycolicibacterium thermoresistibile[Title/Abstract] AND sRNA[Title/Abstract] AND (("2010/01/01"[Date - Publication] : "2021/09/22"[Date - Publication]))	0
								mkr	Mycobacterium koreense	AP022594		Mycolicibacterium hassiacum[Title/Abstract] AND sRNA[Title/Abstract] AND (("2010/01/01"[Date - Publication] : "2021/09/22"[Date - Publication]))	0
								msm	Mycolicibacterium smegmatis MC2 155	CP000480		Mycolicibacterium duvalii[Title/Abstract] AND sRNA[Title/Abstract] AND (("2010/01/01"[Date - Publication] : "2021/09/22"[Date - Publication]))	0
								msg	Mycolicibacterium smegmatis MC2 155	CP001663		Mycolicibacterium chitae[Title/Abstract] AND sRNA[Title/Abstract] AND (("2010/01/01"[Date - Publication] : "2021/09/22"[Date - Publication]))	0
								msb	Mycolicibacterium smegmatis MC2 155	CP009494		Mycobacterium doricum[Title/Abstract] AND sRNA[Title/Abstract] AND (("2010/01/01"[Date - Publication] : "2021/09/22"[Date - Publication]))	0
								msn	Mycolicibacterium smegmatis INHR1	CP009495		Mycolicibacterium aurum[Title/Abstract] AND sRNA[Title/Abstract] AND (("2010/01/01"[Date - Publication] : "2021/09/22"[Date - Publication]))	0
								msh	Mycolicibacterium smegmatis INHR2	CP009496		Mycolicibacterium madagascariense[Title/Abstract] AND sRNA[Title/Abstract] AND (("2010/01/01"[Date - Publication] : "2021/09/22"[Date - Publication]))	0
								mva	Mycolicibacterium vanbaalenii	CP000511		Mycolicibacterium moriokaense[Title/Abstract] AND sRNA[Title/Abstract] AND (("2010/01/01"[Date - Publication] : "2021/09/22"[Date - Publication]))	0
								mgi	Mycolicibacterium gilvum PYR-GCK	CP000656		Mycolicibacterium fallax[Title/Abstract] AND sRNA[Title/Abstract] AND (("2010/01/01"[Date - Publication] : "2021/09/22"[Date - Publication]))	0
								msp	Mycolicibacterium gilvum Spyr1	CP002385		Mycolicibacterium aichiense[Title/Abstract] AND sRNA[Title/Abstract] AND (("2010/01/01"[Date - Publication] : "2021/09/22"[Date - Publication]))	0
								mcb	Mycolicibacterium chubuense	CP003053		Mycolicibacterium insubricum[Title/Abstract] AND sRNA[Title/Abstract] AND (("2010/01/01"[Date - Publication] : "2021/09/22"[Date - Publication]))	0
								mne	Mycolicibacterium neoaurum VKM Ac-1815D	CP006936		Mycolicibacterium alvei[Title/Abstract] AND sRNA[Title/Abstract] AND (("2010/01/01"[Date - Publication] : "2021/09/22"[Date - Publication]))	0
								mft	Mycolicibacterium fortuitum	CP011269		Mycolicibacterium tokaiense[Title/Abstract] AND sRNA[Title/Abstract] AND (("2010/01/01"[Date - Publication] : "2021/09/22"[Date - Publication]))	0
								mphl	Mycolicibacterium phlei	CP014475		Mycolicibacterium psychrotolerans[Title/Abstract] AND sRNA[Title/Abstract] AND (("2010/01/01"[Date - Publication] : "2021/09/22"[Date - Publication]))	0
								mvq	Mycolicibacterium vaccae	CP011491		Mycolicibacterium arabiense[Title/Abstract] AND sRNA[Title/Abstract] AND (("2010/01/01"[Date - Publication] : "2021/09/22"[Date - Publication]))	0
								mll	Mycolicibacterium litorale	CP019882		Mycolicibacterium gadium[Title/Abstract] AND sRNA[Title/Abstract] AND (("2010/01/01"[Date - Publication] : "2021/09/22"[Date - Publication]))	0
								mrh	Mycolicibacterium rhodesiae	CP003169		Mycolicibacterium helvum[Title/Abstract] AND sRNA[Title/Abstract] AND (("2010/01/01"[Date - Publication] : "2021/09/22"[Date - Publication]))	0
								mthn	Mycolicibacterium thermoresistibile	LT906483		Mycolicibacterium sarraceniae[Title/Abstract] AND sRNA[Title/Abstract] AND (("2010/01/01"[Date - Publication] : "2021/09/22"[Date - Publication]))	0
								mhas	Mycolicibacterium hassiacum	LR026975		Mycolicibacterium anyangense[Title/Abstract] AND sRNA[Title/Abstract] AND (("2010/01/01"[Date - Publication] : "2021/09/22"[Date - Publication]))	0
								mdu	Mycolicibacterium duvalii	AP022563		Mycolicibacterium aubagnense[Title/Abstract] AND sRNA[Title/Abstract] AND (("2010/01/01"[Date - Publication] : "2021/09/22"[Date - Publication]))	0
								mcht	Mycolicibacterium chitae	AP022604		Mycolicibacterium poriferae[Title/Abstract] AND sRNA[Title/Abstract] AND (("2010/01/01"[Date - Publication] : "2021/09/22"[Date - Publication]))	0
								mdr	Mycobacterium doricum	AP022605		Mycolicibacterium phocaicum[Title/Abstract] AND sRNA[Title/Abstract] AND (("2010/01/01"[Date - Publication] : "2021/09/22"[Date - Publication]))	0
								mauu	Mycolicibacterium aurum	LR134356		Mycolicibacterium mucogenicum[Title/Abstract] AND sRNA[Title/Abstract] AND (("2010/01/01"[Date - Publication] : "2021/09/22"[Date - Publication]))	0
								mmag	Mycolicibacterium madagascariense	AP022610		Mycolicibacterium mageritense[Title/Abstract] AND sRNA[Title/Abstract] AND (("2010/01/01"[Date - Publication] : "2021/09/22"[Date - Publication]))	0
								mmor	Mycolicibacterium moriokaense	AP022560		Mycolicibacterium boenickei[Title/Abstract] AND sRNA[Title/Abstract] AND (("2010/01/01"[Date - Publication] : "2021/09/22"[Date - Publication]))	0
								mfx	Mycolicibacterium fallax	AP022603		Mycobacteroides abscessus[Title/Abstract] AND sRNA[Title/Abstract] AND (("2010/01/01"[Date - Publication] : "2021/09/22"[Date - Publication]))	0
								maic	Mycolicibacterium aichiense	AP022561		Mycobacteroides chelonae[Title/Abstract] AND sRNA[Title/Abstract] AND (("2010/01/01"[Date - Publication] : "2021/09/22"[Date - Publication]))	0
								mij	Mycolicibacterium insubricum	AP022618		Mycobacteroides immunogenum[Title/Abstract] AND sRNA[Title/Abstract] AND (("2010/01/01"[Date - Publication] : "2021/09/22"[Date - Publication]))	0
								malv	Mycolicibacterium alvei	AP022565		Mycobacterium stephanolepidis[Title/Abstract] AND sRNA[Title/Abstract] AND (("2010/01/01"[Date - Publication] : "2021/09/22"[Date - Publication]))	0
								mty	Mycolicibacterium tokaiense	AP022600		Mycobacteroides saopaulense[Title/Abstract] AND sRNA[Title/Abstract] AND (("2010/01/01"[Date - Publication] : "2021/09/22"[Date - Publication]))	0
								mpsc	Mycolicibacterium psychrotolerans	AP022574		Mycobacteroides salmoniphilum[Title/Abstract] AND sRNA[Title/Abstract] AND (("2010/01/01"[Date - Publication] : "2021/09/22"[Date - Publication]))	0
								marz	Mycolicibacterium arabiense	AP022593		Mycolicibacter sinensis[Title/Abstract] AND sRNA[Title/Abstract] AND (("2010/01/01"[Date - Publication] : "2021/09/22"[Date - Publication]))	0
								mgad	Mycolicibacterium gadium	AP022608		Mycolicibacter terrae[Title/Abstract] AND sRNA[Title/Abstract] AND (("2010/01/01"[Date - Publication] : "2021/09/22"[Date - Publication]))	0
								mhev	Mycolicibacterium helvum	AP022596		Mycolicibacter minnesotensis[Title/Abstract] AND sRNA[Title/Abstract] AND (("2010/01/01"[Date - Publication] : "2021/09/22"[Date - Publication]))	0
								msar	Mycolicibacterium sarraceniae	AP022595		Mycolicibacter hiberniae[Title/Abstract] AND sRNA[Title/Abstract] AND (("2010/01/01"[Date - Publication] : "2021/09/22"[Date - Publication]))	0
								many	Mycolicibacterium anyangense	AP022620		Hoyosella subflava[Title/Abstract] AND sRNA[Title/Abstract] AND (("2010/01/01"[Date - Publication] : "2021/09/22"[Date - Publication]))	0
								maub	Mycolicibacterium aubagnense	AP022577		Corynebacterium efficiens[Title/Abstract] AND sRNA[Title/Abstract] AND (("2010/01/01"[Date - Publication] : "2021/09/22"[Date - Publication]))	0
								mpof	Mycolicibacterium poriferae	AP022570		Corynebacterium diphtheriae[Title/Abstract] AND sRNA[Title/Abstract] AND (("2010/01/01"[Date - Publication] : "2021/09/22"[Date - Publication]))	0
								mphu	Mycolicibacterium phocaicum	AP022616		Corynebacterium jeikeium[Title/Abstract] AND sRNA[Title/Abstract] AND (("2010/01/01"[Date - Publication] : "2021/09/22"[Date - Publication]))	0
								mmuc	Mycolicibacterium mucogenicum	CP062008		Corynebacterium urealyticum[Title/Abstract] AND sRNA[Title/Abstract] AND (("2010/01/01"[Date - Publication] : "2021/09/22"[Date - Publication]))	0
								mmat	Mycolicibacterium mageritense	AP022567		Corynebacterium aurimucosum[Title/Abstract] AND sRNA[Title/Abstract] AND (("2010/01/01"[Date - Publication] : "2021/09/22"[Date - Publication]))	0
								mbok	Mycolicibacterium boenickei	AP022579		Corynebacterium kroppenstedtii[Title/Abstract] AND sRNA[Title/Abstract] AND (("2010/01/01"[Date - Publication] : "2021/09/22"[Date - Publication]))	0
								mab	Mycobacteroides abscessus ATCC 19977	CU458896		Corynebacterium pseudotuberculosis[Title/Abstract] AND sRNA[Title/Abstract] AND (("2010/01/01"[Date - Publication] : "2021/09/22"[Date - Publication]))	0
								mmv	Mycobacteroides abscessus subsp. massiliense GO 06	CP003699		Corynebacterium resistens[Title/Abstract] AND sRNA[Title/Abstract] AND (("2010/01/01"[Date - Publication] : "2021/09/22"[Date - Publication]))	0
								mabb	Mycobacteroides abscessus subsp. bolletii 50594	CP004374		Corynebacterium ulcerans[Title/Abstract] AND sRNA[Title/Abstract] AND (("2010/01/01"[Date - Publication] : "2021/09/22"[Date - Publication]))	0
								mabl	Mycobacteroides abscessus subsp. massiliense CCUG 48898 = JCM 15300	AP014547		Corynebacterium variabile[Title/Abstract] AND sRNA[Title/Abstract] AND (("2010/01/01"[Date - Publication] : "2021/09/22"[Date - Publication]))	0
								mche	Mycobacteroides chelonae	CP007220		Corynebacterium halotolerans[Title/Abstract] AND sRNA[Title/Abstract] AND (("2010/01/01"[Date - Publication] : "2021/09/22"[Date - Publication]))	0
								miz	Mycobacteroides immunogenum	CP016189		Corynebacterium callunae[Title/Abstract] AND sRNA[Title/Abstract] AND (("2010/01/01"[Date - Publication] : "2021/09/22"[Date - Publication]))	0
								mste	Mycobacterium stephanolepidis	AP018165		Corynebacterium terpenotabidum[Title/Abstract] AND sRNA[Title/Abstract] AND (("2010/01/01"[Date - Publication] : "2021/09/22"[Date - Publication]))	0
								msao	Mycobacteroides saopaulense	CP010271		Corynebacterium maris[Title/Abstract] AND sRNA[Title/Abstract] AND (("2010/01/01"[Date - Publication] : "2021/09/22"[Date - Publication]))	0
								msal	Mycobacteroides salmoniphilum	CP024633		Corynebacterium argentoratense[Title/Abstract] AND sRNA[Title/Abstract] AND (("2010/01/01"[Date - Publication] : "2021/09/22"[Date - Publication]))	0
								mjd	Mycolicibacter sinensis	CP002329		Corynebacterium falsenii[Title/Abstract] AND sRNA[Title/Abstract] AND (("2010/01/01"[Date - Publication] : "2021/09/22"[Date - Publication]))	0
								mter	Mycolicibacter terrae	LT906469		Corynebacterium casei[Title/Abstract] AND sRNA[Title/Abstract] AND (("2010/01/01"[Date - Publication] : "2021/09/22"[Date - Publication]))	0
								mmin	Mycolicibacter minnesotensis	AP022589		Corynebacterium vitaeruminis[Title/Abstract] AND sRNA[Title/Abstract] AND (("2010/01/01"[Date - Publication] : "2021/09/22"[Date - Publication]))	0
								mhib	Mycolicibacter hiberniae	AP022609		Corynebacterium glyciniphilum[Title/Abstract] AND sRNA[Title/Abstract] AND (("2010/01/01"[Date - Publication] : "2021/09/22"[Date - Publication]))	0
								asd	Hoyosella subflava	CP002786		Corynebacterium atypicum[Title/Abstract] AND sRNA[Title/Abstract] AND (("2010/01/01"[Date - Publication] : "2021/09/22"[Date - Publication]))	0
								cgl	Corynebacterium glutamicum ATCC 13032 (Kyowa Hakko)	BA000036		Corynebacterium imitans[Title/Abstract] AND sRNA[Title/Abstract] AND (("2010/01/01"[Date - Publication] : "2021/09/22"[Date - Publication]))	0
								cgb	Corynebacterium glutamicum ATCC 13032 (Bielefeld)	BX927147		Corynebacterium ureicelerivorans[Title/Abstract] AND sRNA[Title/Abstract] AND (("2010/01/01"[Date - Publication] : "2021/09/22"[Date - Publication]))	0
								cgu	Corynebacterium glutamicum K051	HE802067		Corynebacterium sp.[Title/Abstract] AND sRNA[Title/Abstract] AND (("2010/01/01"[Date - Publication] : "2021/09/22"[Date - Publication]))	0
								cgt	Corynebacterium glutamicum R	AP009044		Corynebacterium doosanense[Title/Abstract] AND sRNA[Title/Abstract] AND (("2010/01/01"[Date - Publication] : "2021/09/22"[Date - Publication]))	0
								cgs	Corynebacterium glutamicum SCgG1	CP004047		Corynebacterium humireducens[Title/Abstract] AND sRNA[Title/Abstract] AND (("2010/01/01"[Date - Publication] : "2021/09/22"[Date - Publication]))	0
								cgg	Corynebacterium glutamicum SCgG2	CP004048		Corynebacterium singulare[Title/Abstract] AND sRNA[Title/Abstract] AND (("2010/01/01"[Date - Publication] : "2021/09/22"[Date - Publication]))	0
								cgm	Corynebacterium glutamicum MB001	CP005959		Corynebacterium marinum[Title/Abstract] AND sRNA[Title/Abstract] AND (("2010/01/01"[Date - Publication] : "2021/09/22"[Date - Publication]))	0
								cgj	Corynebacterium glutamicum ATCC 21831	CP007722		Corynebacterium kutscheri[Title/Abstract] AND sRNA[Title/Abstract] AND (("2010/01/01"[Date - Publication] : "2021/09/22"[Date - Publication]))	0
								cgq	Corynebacterium glutamicum AR1	CP007724		Corynebacterium camporealensis[Title/Abstract] AND sRNA[Title/Abstract] AND (("2010/01/01"[Date - Publication] : "2021/09/22"[Date - Publication]))	0
								cgx	Corynebacterium glutamicum B253	CP010451		Corynebacterium mustelae[Title/Abstract] AND sRNA[Title/Abstract] AND (("2010/01/01"[Date - Publication] : "2021/09/22"[Date - Publication]))	0
								cef	Corynebacterium efficiens	BA000035		Corynebacterium epidermidicanis[Title/Abstract] AND sRNA[Title/Abstract] AND (("2010/01/01"[Date - Publication] : "2021/09/22"[Date - Publication]))	0
								cdi	Corynebacterium diphtheriae NCTC 13129	BX248353		Corynebacterium testudinoris[Title/Abstract] AND sRNA[Title/Abstract] AND (("2010/01/01"[Date - Publication] : "2021/09/22"[Date - Publication]))	0
								cdp	Corynebacterium diphtheriae 241	CP003207		Corynebacterium uterequi[Title/Abstract] AND sRNA[Title/Abstract] AND (("2010/01/01"[Date - Publication] : "2021/09/22"[Date - Publication]))	0
								cdh	Corynebacterium diphtheriae INCA 402	CP003208		Corynebacterium lactis[Title/Abstract] AND sRNA[Title/Abstract] AND (("2010/01/01"[Date - Publication] : "2021/09/22"[Date - Publication]))	0
								cdt	Corynebacterium diphtheriae HC01	CP003212		Corynebacterium deserti[Title/Abstract] AND sRNA[Title/Abstract] AND (("2010/01/01"[Date - Publication] : "2021/09/22"[Date - Publication]))	0
								cde	Corynebacterium diphtheriae HC02	CP003213		Corynebacterium simulans[Title/Abstract] AND sRNA[Title/Abstract] AND (("2010/01/01"[Date - Publication] : "2021/09/22"[Date - Publication]))	0
								cdr	Corynebacterium diphtheriae HC03	CP003214		Corynebacterium stationis[Title/Abstract] AND sRNA[Title/Abstract] AND (("2010/01/01"[Date - Publication] : "2021/09/22"[Date - Publication]))	0
								cda	Corynebacterium diphtheriae HC04	CP003215		Corynebacterium crudilactis[Title/Abstract] AND sRNA[Title/Abstract] AND (("2010/01/01"[Date - Publication] : "2021/09/22"[Date - Publication]))	0
								cdz	Corynebacterium diphtheriae 31A	CP003206		Corynebacterium frankenforstense[Title/Abstract] AND sRNA[Title/Abstract] AND (("2010/01/01"[Date - Publication] : "2021/09/22"[Date - Publication]))	0
								cdb	Corynebacterium diphtheriae BH8	CP003209		Corynebacterium phocae[Title/Abstract] AND sRNA[Title/Abstract] AND (("2010/01/01"[Date - Publication] : "2021/09/22"[Date - Publication]))	0
								cds	Corynebacterium diphtheriae C7 (beta)	CP003210		Corynebacterium flavescens[Title/Abstract] AND sRNA[Title/Abstract] AND (("2010/01/01"[Date - Publication] : "2021/09/22"[Date - Publication]))	0
								cdd	Corynebacterium diphtheriae CDCE 8392	CP003211		Corynebacterium glaucum[Title/Abstract] AND sRNA[Title/Abstract] AND (("2010/01/01"[Date - Publication] : "2021/09/22"[Date - Publication]))	0
								cdw	Corynebacterium diphtheriae PW8	CP003216		Corynebacterium striatum[Title/Abstract] AND sRNA[Title/Abstract] AND (("2010/01/01"[Date - Publication] : "2021/09/22"[Date - Publication]))	0
								cdv	Corynebacterium diphtheriae VA01	CP003217		Corynebacterium aquilae[Title/Abstract] AND sRNA[Title/Abstract] AND (("2010/01/01"[Date - Publication] : "2021/09/22"[Date - Publication]))	0
								cdip	Corynebacterium diphtheriae NCTC11397	LN831026		Corynebacterium sphenisci[Title/Abstract] AND sRNA[Title/Abstract] AND (("2010/01/01"[Date - Publication] : "2021/09/22"[Date - Publication]))	0
								cjk	Corynebacterium jeikeium	CR931997		Corynebacterium ammoniagenes[Title/Abstract] AND sRNA[Title/Abstract] AND (("2010/01/01"[Date - Publication] : "2021/09/22"[Date - Publication]))	0
								cur	Corynebacterium urealyticum DSM 7109	AM942444		Corynebacterium minutissimum[Title/Abstract] AND sRNA[Title/Abstract] AND (("2010/01/01"[Date - Publication] : "2021/09/22"[Date - Publication]))	0
								cua	Corynebacterium urealyticum DSM 7111	CP004085		Corynebacterium pelargi[Title/Abstract] AND sRNA[Title/Abstract] AND (("2010/01/01"[Date - Publication] : "2021/09/22"[Date - Publication]))	0
								car	Corynebacterium aurimucosum	CP001601		Corynebacterium xerosis[Title/Abstract] AND sRNA[Title/Abstract] AND (("2010/01/01"[Date - Publication] : "2021/09/22"[Date - Publication]))	0
								ckp	Corynebacterium kroppenstedtii	CP001620		Corynebacterium endometrii[Title/Abstract] AND sRNA[Title/Abstract] AND (("2010/01/01"[Date - Publication] : "2021/09/22"[Date - Publication]))	0
								cpu	Corynebacterium pseudotuberculosis FRC41	CP002097		Corynebacterium sanguinis[Title/Abstract] AND sRNA[Title/Abstract] AND (("2010/01/01"[Date - Publication] : "2021/09/22"[Date - Publication]))	0
								cpl	Corynebacterium pseudotuberculosis 3/99-5	CP003152		Corynebacterium geronticis[Title/Abstract] AND sRNA[Title/Abstract] AND (("2010/01/01"[Date - Publication] : "2021/09/22"[Date - Publication]))	0
								cpg	Corynebacterium pseudotuberculosis 316	CP003077		Corynebacterium rouxii[Title/Abstract] AND sRNA[Title/Abstract] AND (("2010/01/01"[Date - Publication] : "2021/09/22"[Date - Publication]))	0
								cpp	Corynebacterium pseudotuberculosis P54B96	CP003385		Corynebacterium renale[Title/Abstract] AND sRNA[Title/Abstract] AND (("2010/01/01"[Date - Publication] : "2021/09/22"[Date - Publication]))	0
								cpk	Corynebacterium pseudotuberculosis 1002	CP001809		Corynebacterium choanae[Title/Abstract] AND sRNA[Title/Abstract] AND (("2010/01/01"[Date - Publication] : "2021/09/22"[Date - Publication]))	0
								cpq	Corynebacterium pseudotuberculosis C231	CP001829		Corynebacterium provencense[Title/Abstract] AND sRNA[Title/Abstract] AND (("2010/01/01"[Date - Publication] : "2021/09/22"[Date - Publication]))	0
								cpx	Corynebacterium pseudotuberculosis I19	CP002251		Corynebacterium pseudopelargi[Title/Abstract] AND sRNA[Title/Abstract] AND (("2010/01/01"[Date - Publication] : "2021/09/22"[Date - Publication]))	0
								cpz	Corynebacterium pseudotuberculosis PAT10	CP002924		Corynebacterium suranareeae[Title/Abstract] AND sRNA[Title/Abstract] AND (("2010/01/01"[Date - Publication] : "2021/09/22"[Date - Publication]))	0
								cor	Corynebacterium pseudotuberculosis 267	CP003407		Corynebacterium cystitidis[Title/Abstract] AND sRNA[Title/Abstract] AND (("2010/01/01"[Date - Publication] : "2021/09/22"[Date - Publication]))	0
								cop	Corynebacterium pseudotuberculosis 31	CP003421		Corynebacterium matruchotii[Title/Abstract] AND sRNA[Title/Abstract] AND (("2010/01/01"[Date - Publication] : "2021/09/22"[Date - Publication]))	0
								cod	Corynebacterium pseudotuberculosis 1/06-A	CP003082		Corynebacterium yudongzhengii[Title/Abstract] AND sRNA[Title/Abstract] AND (("2010/01/01"[Date - Publication] : "2021/09/22"[Date - Publication]))	0
								cos	Corynebacterium pseudotuberculosis 42/02-A	CP003062		Corynebacterium kefirresidentii[Title/Abstract] AND sRNA[Title/Abstract] AND (("2010/01/01"[Date - Publication] : "2021/09/22"[Date - Publication]))	0
								coi	Corynebacterium pseudotuberculosis CIP 52.97	CP003061		Corynebacterium anserum[Title/Abstract] AND sRNA[Title/Abstract] AND (("2010/01/01"[Date - Publication] : "2021/09/22"[Date - Publication]))	0
								coe	Corynebacterium pseudotuberculosis 258	CP003540		Corynebacterium liangguodongii[Title/Abstract] AND sRNA[Title/Abstract] AND (("2010/01/01"[Date - Publication] : "2021/09/22"[Date - Publication]))	0
								cou	Corynebacterium pseudotuberculosis Cp162	CP003652		Corynebacterium propinquum[Title/Abstract] AND sRNA[Title/Abstract] AND (("2010/01/01"[Date - Publication] : "2021/09/22"[Date - Publication]))	0
								cpse	Corynebacterium pseudotuberculosis 48252	CP008922		Corynebacterium amycolatum[Title/Abstract] AND sRNA[Title/Abstract] AND (("2010/01/01"[Date - Publication] : "2021/09/22"[Date - Publication]))	0
								cpsu	Corynebacterium pseudotuberculosis CS_10	CP008923		Corynebacterium glucuronolyticum[Title/Abstract] AND sRNA[Title/Abstract] AND (("2010/01/01"[Date - Publication] : "2021/09/22"[Date - Publication]))	0
								cpsf	Corynebacterium pseudotuberculosis Ft_2193/67	CP008924		Corynebacterium urogenitale[Title/Abstract] AND sRNA[Title/Abstract] AND (("2010/01/01"[Date - Publication] : "2021/09/22"[Date - Publication]))	0
								crd	Corynebacterium resistens	CP002857		Corynebacterium lizhenjunii[Title/Abstract] AND sRNA[Title/Abstract] AND (("2010/01/01"[Date - Publication] : "2021/09/22"[Date - Publication]))	0
								cul	Corynebacterium ulcerans BR-AD22	CP002791		Brevibacterium flavum[Title/Abstract] AND sRNA[Title/Abstract] AND (("2010/01/01"[Date - Publication] : "2021/09/22"[Date - Publication]))	0
								cuc	Corynebacterium ulcerans 809	CP002790		Nocardia farcinica[Title/Abstract] AND sRNA[Title/Abstract] AND (("2010/01/01"[Date - Publication] : "2021/09/22"[Date - Publication]))	0
								cue	Corynebacterium ulcerans 0102	AP012284		Nocardia cyriacigeorgica[Title/Abstract] AND sRNA[Title/Abstract] AND (("2010/01/01"[Date - Publication] : "2021/09/22"[Date - Publication]))	0
								cun	Corynebacterium ulcerans 210932	CP009500		Nocardia brasiliensis[Title/Abstract] AND sRNA[Title/Abstract] AND (("2010/01/01"[Date - Publication] : "2021/09/22"[Date - Publication]))	0
								cus	Corynebacterium ulcerans FRC11	CP009622		Nocardia nova[Title/Abstract] AND sRNA[Title/Abstract] AND (("2010/01/01"[Date - Publication] : "2021/09/22"[Date - Publication]))	0
								cuq	Corynebacterium ulcerans 210931	CP009583		Nocardia mangyaensis[Title/Abstract] AND sRNA[Title/Abstract] AND (("2010/01/01"[Date - Publication] : "2021/09/22"[Date - Publication]))	0
								cuz	Corynebacterium ulcerans 05146	CP009716		Nocardia seriolae[Title/Abstract] AND sRNA[Title/Abstract] AND (("2010/01/01"[Date - Publication] : "2021/09/22"[Date - Publication]))	0
								cuj	Corynebacterium ulcerans 131002	CP011095		Nocardia terpenica[Title/Abstract] AND sRNA[Title/Abstract] AND (("2010/01/01"[Date - Publication] : "2021/09/22"[Date - Publication]))	0
								cva	Corynebacterium variabile	CP002917		Nocardia sp.[Title/Abstract] AND sRNA[Title/Abstract] AND (("2010/01/01"[Date - Publication] : "2021/09/22"[Date - Publication]))	0
								chn	Corynebacterium halotolerans	CP003697		Nocardia otitidiscaviarum[Title/Abstract] AND sRNA[Title/Abstract] AND (("2010/01/01"[Date - Publication] : "2021/09/22"[Date - Publication]))	0
								ccn	Corynebacterium callunae	CP004354		Nocardia arthritidis[Title/Abstract] AND sRNA[Title/Abstract] AND (("2010/01/01"[Date - Publication] : "2021/09/22"[Date - Publication]))	0
								cter	Corynebacterium terpenotabidum	CP003696		Nocardia asteroides[Title/Abstract] AND sRNA[Title/Abstract] AND (("2010/01/01"[Date - Publication] : "2021/09/22"[Date - Publication]))	0
								cmd	Corynebacterium maris	CP003924		Nocardia wallacei[Title/Abstract] AND sRNA[Title/Abstract] AND (("2010/01/01"[Date - Publication] : "2021/09/22"[Date - Publication]))	0
								caz	Corynebacterium argentoratense	CP006365		Nocardia iowensis[Title/Abstract] AND sRNA[Title/Abstract] AND (("2010/01/01"[Date - Publication] : "2021/09/22"[Date - Publication]))	0
								cfn	Corynebacterium falsenii	CP007156		Nocardia tengchongensis[Title/Abstract] AND sRNA[Title/Abstract] AND (("2010/01/01"[Date - Publication] : "2021/09/22"[Date - Publication]))	0
								ccg	Corynebacterium casei	CP004350		Rhodococcus jostii[Title/Abstract] AND sRNA[Title/Abstract] AND (("2010/01/01"[Date - Publication] : "2021/09/22"[Date - Publication]))	0
								cvt	Corynebacterium vitaeruminis	CP004353		Rhodococcus erythropolis[Title/Abstract] AND sRNA[Title/Abstract] AND (("2010/01/01"[Date - Publication] : "2021/09/22"[Date - Publication]))	0
								cgy	Corynebacterium glyciniphilum	CP006842		Rhodococcus qingshengii[Title/Abstract] AND sRNA[Title/Abstract] AND (("2010/01/01"[Date - Publication] : "2021/09/22"[Date - Publication]))	0
								cax	Corynebacterium atypicum	CP008944		Rhodococcus opacus[Title/Abstract] AND sRNA[Title/Abstract] AND (("2010/01/01"[Date - Publication] : "2021/09/22"[Date - Publication]))	0
								cii	Corynebacterium imitans	CP009211		Rhodococcus hoagii[Title/Abstract] AND sRNA[Title/Abstract] AND (("2010/01/01"[Date - Publication] : "2021/09/22"[Date - Publication]))	0
								cuv	Corynebacterium ureicelerivorans	CP009215		Rhodococcus pyridinivorans[Title/Abstract] AND sRNA[Title/Abstract] AND (("2010/01/01"[Date - Publication] : "2021/09/22"[Date - Publication]))	0
								coa	Corynebacterium sp. ATCC 6931	CP008913		Rhodococcus aetherivorans[Title/Abstract] AND sRNA[Title/Abstract] AND (("2010/01/01"[Date - Publication] : "2021/09/22"[Date - Publication]))	0
								cdo	Corynebacterium doosanense	CP006764		Rhodococcus fascians[Title/Abstract] AND sRNA[Title/Abstract] AND (("2010/01/01"[Date - Publication] : "2021/09/22"[Date - Publication]))	0
								chm	Corynebacterium humireducens	CP005286		Rhodococcus ruber[Title/Abstract] AND sRNA[Title/Abstract] AND (("2010/01/01"[Date - Publication] : "2021/09/22"[Date - Publication]))	0
								csx	Corynebacterium singulare	CP010827		Rhodococcus rhodochrous[Title/Abstract] AND sRNA[Title/Abstract] AND (("2010/01/01"[Date - Publication] : "2021/09/22"[Date - Publication]))	0
								cmq	Corynebacterium marinum	CP007790		Rhodococcus coprophilus[Title/Abstract] AND sRNA[Title/Abstract] AND (("2010/01/01"[Date - Publication] : "2021/09/22"[Date - Publication]))	0
								cku	Corynebacterium kutscheri	CP011312		Rhodococcus triatomae[Title/Abstract] AND sRNA[Title/Abstract] AND (("2010/01/01"[Date - Publication] : "2021/09/22"[Date - Publication]))	0
								ccj	Corynebacterium camporealensis	CP011311		Gordonia bronchialis[Title/Abstract] AND sRNA[Title/Abstract] AND (("2010/01/01"[Date - Publication] : "2021/09/22"[Date - Publication]))	0
								cmv	Corynebacterium mustelae	CP011542		Gordonia polyisoprenivorans[Title/Abstract] AND sRNA[Title/Abstract] AND (("2010/01/01"[Date - Publication] : "2021/09/22"[Date - Publication]))	0
								cei	Corynebacterium epidermidicanis	CP011541		Gordonia sp.[Title/Abstract] AND sRNA[Title/Abstract] AND (("2010/01/01"[Date - Publication] : "2021/09/22"[Date - Publication]))	0
								cted	Corynebacterium testudinoris	CP011545		Gordonia phthalatica[Title/Abstract] AND sRNA[Title/Abstract] AND (("2010/01/01"[Date - Publication] : "2021/09/22"[Date - Publication]))	0
								cut	Corynebacterium uterequi	CP011546		Gordonia terrae[Title/Abstract] AND sRNA[Title/Abstract] AND (("2010/01/01"[Date - Publication] : "2021/09/22"[Date - Publication]))	0
								clw	Corynebacterium lactis	CP006841		Gordonia iterans[Title/Abstract] AND sRNA[Title/Abstract] AND (("2010/01/01"[Date - Publication] : "2021/09/22"[Date - Publication]))	0
								cdx	Corynebacterium deserti	CP009220		Gordonia rubripertincta[Title/Abstract] AND sRNA[Title/Abstract] AND (("2010/01/01"[Date - Publication] : "2021/09/22"[Date - Publication]))	0
								csp	Corynebacterium simulans	CP014634		Gordonia insulae[Title/Abstract] AND sRNA[Title/Abstract] AND (("2010/01/01"[Date - Publication] : "2021/09/22"[Date - Publication]))	0
								csta	Corynebacterium stationis	CP009251		Gordonia alkanivorans[Title/Abstract] AND sRNA[Title/Abstract] AND (("2010/01/01"[Date - Publication] : "2021/09/22"[Date - Publication]))	0
								ccjz	Corynebacterium crudilactis	CP015622		Gordonia amarae[Title/Abstract] AND sRNA[Title/Abstract] AND (("2010/01/01"[Date - Publication] : "2021/09/22"[Date - Publication]))	0
								cfk	Corynebacterium frankenforstense	CP009247		Gordonia pseudoamarae[Title/Abstract] AND sRNA[Title/Abstract] AND (("2010/01/01"[Date - Publication] : "2021/09/22"[Date - Publication]))	0
								cpho	Corynebacterium phocae	CP009249		Skermania piniformis[Title/Abstract] AND sRNA[Title/Abstract] AND (("2010/01/01"[Date - Publication] : "2021/09/22"[Date - Publication]))	0
								cfc	Corynebacterium flavescens	CP009246		Tsukamurella paurometabola[Title/Abstract] AND sRNA[Title/Abstract] AND (("2010/01/01"[Date - Publication] : "2021/09/22"[Date - Publication]))	0
								cgv	Corynebacterium glaucum	CP019688		Tsukamurella tyrosinosolvens[Title/Abstract] AND sRNA[Title/Abstract] AND (("2010/01/01"[Date - Publication] : "2021/09/22"[Date - Publication]))	0
								cstr	Corynebacterium striatum	CP021252		Segniliparus rotundus[Title/Abstract] AND sRNA[Title/Abstract] AND (("2010/01/01"[Date - Publication] : "2021/09/22"[Date - Publication]))	0
								caqu	Corynebacterium aquilae	CP009245		Dietzia timorensis[Title/Abstract] AND sRNA[Title/Abstract] AND (("2010/01/01"[Date - Publication] : "2021/09/22"[Date - Publication]))	0
								csph	Corynebacterium sphenisci	CP009248		Dietzia sp.[Title/Abstract] AND sRNA[Title/Abstract] AND (("2010/01/01"[Date - Publication] : "2021/09/22"[Date - Publication]))	0
								camg	Corynebacterium ammoniagenes	CP009244		Dietzia psychralcaliphila[Title/Abstract] AND sRNA[Title/Abstract] AND (("2010/01/01"[Date - Publication] : "2021/09/22"[Date - Publication]))	0
								cmin	Corynebacterium minutissimum	LS483460		Dietzia lutea[Title/Abstract] AND sRNA[Title/Abstract] AND (("2010/01/01"[Date - Publication] : "2021/09/22"[Date - Publication]))	0
								cpeg	Corynebacterium pelargi	CP035299		Lawsonella clevelandensis[Title/Abstract] AND sRNA[Title/Abstract] AND (("2010/01/01"[Date - Publication] : "2021/09/22"[Date - Publication]))	0
								cxe	Corynebacterium xerosis	CP046322		Tomitella sp.[Title/Abstract] AND sRNA[Title/Abstract] AND (("2010/01/01"[Date - Publication] : "2021/09/22"[Date - Publication]))	0
								cee	Corynebacterium endometrii	CP039247		Streptomyces albidoflavus[Title/Abstract] AND sRNA[Title/Abstract] AND (("2010/01/01"[Date - Publication] : "2021/09/22"[Date - Publication]))	0
								csan	Corynebacterium sanguinis	CP038157		Streptomyces avermitilis[Title/Abstract] AND sRNA[Title/Abstract] AND (("2010/01/01"[Date - Publication] : "2021/09/22"[Date - Publication]))	0
								cgk	Corynebacterium geronticis	CP033897		Streptomyces griseus[Title/Abstract] AND sRNA[Title/Abstract] AND (("2010/01/01"[Date - Publication] : "2021/09/22"[Date - Publication]))	0
								crf	Corynebacterium rouxii	LR738855		Streptomyces globisporus[Title/Abstract] AND sRNA[Title/Abstract] AND (("2010/01/01"[Date - Publication] : "2021/09/22"[Date - Publication]))	0
								crl	Corynebacterium renale	LS483464		Streptomyces scabiei[Title/Abstract] AND sRNA[Title/Abstract] AND (("2010/01/01"[Date - Publication] : "2021/09/22"[Date - Publication]))	0
								ccho	Corynebacterium choanae	CP033896		Streptomyces sp.[Title/Abstract] AND sRNA[Title/Abstract] AND (("2010/01/01"[Date - Publication] : "2021/09/22"[Date - Publication]))	0
								cpre	Corynebacterium provencense	CP024988		Streptomyces violaceusniger[Title/Abstract] AND sRNA[Title/Abstract] AND (("2010/01/01"[Date - Publication] : "2021/09/22"[Date - Publication]))	0
								cpso	Corynebacterium pseudopelargi	CP033898		Streptomyces hygroscopicus[Title/Abstract] AND sRNA[Title/Abstract] AND (("2010/01/01"[Date - Publication] : "2021/09/22"[Date - Publication]))	0
								csur	Corynebacterium suranareeae	AP017369		Streptomyces rapamycinicus[Title/Abstract] AND sRNA[Title/Abstract] AND (("2010/01/01"[Date - Publication] : "2021/09/22"[Date - Publication]))	0
								ccys	Corynebacterium cystitidis	LT906473		Streptomyces malaysiensis[Title/Abstract] AND sRNA[Title/Abstract] AND (("2010/01/01"[Date - Publication] : "2021/09/22"[Date - Publication]))	0
								cmat	Corynebacterium matruchotii	CP050134		Streptomyces solisilvae[Title/Abstract] AND sRNA[Title/Abstract] AND (("2010/01/01"[Date - Publication] : "2021/09/22"[Date - Publication]))	0
								cyz	Corynebacterium yudongzhengii	CP026947		Streptomyces cattleya[Title/Abstract] AND sRNA[Title/Abstract] AND (("2010/01/01"[Date - Publication] : "2021/09/22"[Date - Publication]))	0
								ckf	Corynebacterium kefirresidentii	CP067012		Streptomyces pratensis[Title/Abstract] AND sRNA[Title/Abstract] AND (("2010/01/01"[Date - Publication] : "2021/09/22"[Date - Publication]))	0
								cans	Corynebacterium anserum	CP046883		Streptomyces bingchenggensis[Title/Abstract] AND sRNA[Title/Abstract] AND (("2010/01/01"[Date - Publication] : "2021/09/22"[Date - Publication]))	0
								clia	Corynebacterium liangguodongii	CP026948		Streptomyces venezuelae[Title/Abstract] AND sRNA[Title/Abstract] AND (("2010/01/01"[Date - Publication] : "2021/09/22"[Date - Publication]))	0
								cprp	Corynebacterium propinquum	CP068161		Streptomyces davaonensis[Title/Abstract] AND sRNA[Title/Abstract] AND (("2010/01/01"[Date - Publication] : "2021/09/22"[Date - Publication]))	0
								camc	Corynebacterium amycolatum	CP068168		Streptomyces albus[Title/Abstract] AND sRNA[Title/Abstract] AND (("2010/01/01"[Date - Publication] : "2021/09/22"[Date - Publication]))	0
								cglu	Corynebacterium glucuronolyticum	CP069485		Streptomyces fulvissimus[Title/Abstract] AND sRNA[Title/Abstract] AND (("2010/01/01"[Date - Publication] : "2021/09/22"[Date - Publication]))	0
								cuo	Corynebacterium urogenitale	CP045032		Streptomyces collinus[Title/Abstract] AND sRNA[Title/Abstract] AND (("2010/01/01"[Date - Publication] : "2021/09/22"[Date - Publication]))	0
								cliz	Corynebacterium lizhenjunii	CP064954		Streptomyces albulus[Title/Abstract] AND sRNA[Title/Abstract] AND (("2010/01/01"[Date - Publication] : "2021/09/22"[Date - Publication]))	0
								bfv	Brevibacterium flavum	CP004046		Streptomyces lividans[Title/Abstract] AND sRNA[Title/Abstract] AND (("2010/01/01"[Date - Publication] : "2021/09/22"[Date - Publication]))	0
								nfa	Nocardia farcinica IFM 10152	AP006618		Streptomyces glaucescens[Title/Abstract] AND sRNA[Title/Abstract] AND (("2010/01/01"[Date - Publication] : "2021/09/22"[Date - Publication]))	0
								nfr	Nocardia farcinica NCTC11134	LN868938		Streptomyces vietnamensis[Title/Abstract] AND sRNA[Title/Abstract] AND (("2010/01/01"[Date - Publication] : "2021/09/22"[Date - Publication]))	0
								ncy	Nocardia cyriacigeorgica	FO082843		Streptomyces cyaneogriseus[Title/Abstract] AND sRNA[Title/Abstract] AND (("2010/01/01"[Date - Publication] : "2021/09/22"[Date - Publication]))	0
								nbr	Nocardia brasiliensis	CP003876		Streptomyces lydicus[Title/Abstract] AND sRNA[Title/Abstract] AND (("2010/01/01"[Date - Publication] : "2021/09/22"[Date - Publication]))	0
								nno	Nocardia nova	CP006850		Streptomyces xiamenensis[Title/Abstract] AND sRNA[Title/Abstract] AND (("2010/01/01"[Date - Publication] : "2021/09/22"[Date - Publication]))	0
								nsl	Nocardia mangyaensis	CP018082		Streptomyces ambofaciens[Title/Abstract] AND sRNA[Title/Abstract] AND (("2010/01/01"[Date - Publication] : "2021/09/22"[Date - Publication]))	0
								nsr	Nocardia seriolae	CP017839		Streptomyces pristinaespiralis[Title/Abstract] AND sRNA[Title/Abstract] AND (("2010/01/01"[Date - Publication] : "2021/09/22"[Date - Publication]))	0
								ntp	Nocardia terpenica	CP023778		Streptomyces reticuli[Title/Abstract] AND sRNA[Title/Abstract] AND (("2010/01/01"[Date - Publication] : "2021/09/22"[Date - Publication]))	0
								noz	Nocardia sp. CS682	CP029710		Streptomyces leeuwenhoekii[Title/Abstract] AND sRNA[Title/Abstract] AND (("2010/01/01"[Date - Publication] : "2021/09/22"[Date - Publication]))	0
								nod	Nocardia otitidiscaviarum	CP041695		Streptomyces rubrolavendulae[Title/Abstract] AND sRNA[Title/Abstract] AND (("2010/01/01"[Date - Publication] : "2021/09/22"[Date - Publication]))	0
								nah	Nocardia arthritidis	CP046172		Streptomyces parvulus[Title/Abstract] AND sRNA[Title/Abstract] AND (("2010/01/01"[Date - Publication] : "2021/09/22"[Date - Publication]))	0
								nad	Nocardia asteroides	LR134352		Streptomyces clavuligerus[Title/Abstract] AND sRNA[Title/Abstract] AND (("2010/01/01"[Date - Publication] : "2021/09/22"[Date - Publication]))	0
								nwl	Nocardia wallacei	AP023396		Streptomyces qaidamensis[Title/Abstract] AND sRNA[Title/Abstract] AND (("2010/01/01"[Date - Publication] : "2021/09/22"[Date - Publication]))	0
								nie	Nocardia iowensis	CP078145		Streptomyces koyangensis[Title/Abstract] AND sRNA[Title/Abstract] AND (("2010/01/01"[Date - Publication] : "2021/09/22"[Date - Publication]))	0
								ntc	Nocardia tengchongensis	CP074371		Streptomyces alboniger[Title/Abstract] AND sRNA[Title/Abstract] AND (("2010/01/01"[Date - Publication] : "2021/09/22"[Date - Publication]))	0
								rha	Rhodococcus jostii	CP000431		Streptomyces glomeroaurantiacus[Title/Abstract] AND sRNA[Title/Abstract] AND (("2010/01/01"[Date - Publication] : "2021/09/22"[Date - Publication]))	0
								rer	Rhodococcus erythropolis PR4	AP008957		Streptomyces cadmiisoli[Title/Abstract] AND sRNA[Title/Abstract] AND (("2010/01/01"[Date - Publication] : "2021/09/22"[Date - Publication]))	0
								rey	Rhodococcus erythropolis CCM2595	CP003761		Streptomyces lincolnensis[Title/Abstract] AND sRNA[Title/Abstract] AND (("2010/01/01"[Date - Publication] : "2021/09/22"[Date - Publication]))	0
								reb	Rhodococcus erythropolis BG43	CP011295		Streptomyces noursei[Title/Abstract] AND sRNA[Title/Abstract] AND (("2010/01/01"[Date - Publication] : "2021/09/22"[Date - Publication]))	0
								rqi	Rhodococcus qingshengii	CP025959		Streptomyces pluripotens[Title/Abstract] AND sRNA[Title/Abstract] AND (("2010/01/01"[Date - Publication] : "2021/09/22"[Date - Publication]))	0
								rop	Rhodococcus opacus B4	AP011115		Streptomyces niveus[Title/Abstract] AND sRNA[Title/Abstract] AND (("2010/01/01"[Date - Publication] : "2021/09/22"[Date - Publication]))	0
								roa	Rhodococcus opacus PD630	CP003949		Streptomyces autolyticus[Title/Abstract] AND sRNA[Title/Abstract] AND (("2010/01/01"[Date - Publication] : "2021/09/22"[Date - Publication]))	0
								req	Rhodococcus hoagii	FN563149		Streptomyces alfalfae[Title/Abstract] AND sRNA[Title/Abstract] AND (("2010/01/01"[Date - Publication] : "2021/09/22"[Date - Publication]))	0
								rpy	Rhodococcus pyridinivorans SB3094	CP006996		Streptomyces violaceoruber[Title/Abstract] AND sRNA[Title/Abstract] AND (("2010/01/01"[Date - Publication] : "2021/09/22"[Date - Publication]))	0
								rby	Rhodococcus pyridinivorans TG9	CP022208		Streptomyces fodineus[Title/Abstract] AND sRNA[Title/Abstract] AND (("2010/01/01"[Date - Publication] : "2021/09/22"[Date - Publication]))	0
								rhb	Rhodococcus sp. B7740	CP010797		Streptomyces gilvosporeus[Title/Abstract] AND sRNA[Title/Abstract] AND (("2010/01/01"[Date - Publication] : "2021/09/22"[Date - Publication]))	0
								rav	Rhodococcus aetherivorans	CP011341		Streptomyces laurentii[Title/Abstract] AND sRNA[Title/Abstract] AND (("2010/01/01"[Date - Publication] : "2021/09/22"[Date - Publication]))	0
								rfa	Rhodococcus fascians	CP015235		Streptomyces alboflavus[Title/Abstract] AND sRNA[Title/Abstract] AND (("2010/01/01"[Date - Publication] : "2021/09/22"[Date - Publication]))	0
								rhw	Rhodococcus sp. WMMA185	CP017014		Streptomyces albireticuli[Title/Abstract] AND sRNA[Title/Abstract] AND (("2010/01/01"[Date - Publication] : "2021/09/22"[Date - Publication]))	0
								rhs	Rhodococcus sp. PBTS 2	CP015220		Streptomyces lavendulae[Title/Abstract] AND sRNA[Title/Abstract] AND (("2010/01/01"[Date - Publication] : "2021/09/22"[Date - Publication]))	0
								rrz	Rhodococcus ruber	CP024315		Streptomyces formicae[Title/Abstract] AND sRNA[Title/Abstract] AND (("2010/01/01"[Date - Publication] : "2021/09/22"[Date - Publication]))	0
								rhu	Rhodococcus sp. PBTS 1	CP015219		Streptomyces nigra[Title/Abstract] AND sRNA[Title/Abstract] AND (("2010/01/01"[Date - Publication] : "2021/09/22"[Date - Publication]))	0
								rhq	Rhodococcus sp. p52	CP016819		Streptomyces griseorubiginosus[Title/Abstract] AND sRNA[Title/Abstract] AND (("2010/01/01"[Date - Publication] : "2021/09/22"[Date - Publication]))	0
								rhod	Rhodococcus sp. 008	CP012749		Streptomyces rochei[Title/Abstract] AND sRNA[Title/Abstract] AND (("2010/01/01"[Date - Publication] : "2021/09/22"[Date - Publication]))	0
								rrt	Rhodococcus rhodochrous	LT906450		Streptomyces lunaelactis[Title/Abstract] AND sRNA[Title/Abstract] AND (("2010/01/01"[Date - Publication] : "2021/09/22"[Date - Publication]))	0
								rcr	Rhodococcus coprophilus	LS483468		Streptomyces dengpaensis[Title/Abstract] AND sRNA[Title/Abstract] AND (("2010/01/01"[Date - Publication] : "2021/09/22"[Date - Publication]))	0
								rtm	Rhodococcus triatomae	CP048814		Streptomyces griseoviridis[Title/Abstract] AND sRNA[Title/Abstract] AND (("2010/01/01"[Date - Publication] : "2021/09/22"[Date - Publication]))	0
								gbr	Gordonia bronchialis	CP001802		Streptomyces qinzhouensis[Title/Abstract] AND sRNA[Title/Abstract] AND (("2010/01/01"[Date - Publication] : "2021/09/22"[Date - Publication]))	0
								gpo	Gordonia polyisoprenivorans	CP003119		Streptomyces cyaneochromogenes[Title/Abstract] AND sRNA[Title/Abstract] AND (("2010/01/01"[Date - Publication] : "2021/09/22"[Date - Publication]))	0
								gor	Gordonia sp. KTR9	CP002907		Streptomyces calvus[Title/Abstract] AND sRNA[Title/Abstract] AND (("2010/01/01"[Date - Publication] : "2021/09/22"[Date - Publication]))	0
								goq	Gordonia phthalatica	CP011853		Streptomyces nodosus[Title/Abstract] AND sRNA[Title/Abstract] AND (("2010/01/01"[Date - Publication] : "2021/09/22"[Date - Publication]))	0
								gta	Gordonia terrae	CP016594		Streptomyces tirandamycinicus[Title/Abstract] AND sRNA[Title/Abstract] AND (("2010/01/01"[Date - Publication] : "2021/09/22"[Date - Publication]))	0
								goc	Gordonia sp. YC-JH1	CP025435		Streptomyces kanamyceticus[Title/Abstract] AND sRNA[Title/Abstract] AND (("2010/01/01"[Date - Publication] : "2021/09/22"[Date - Publication]))	0
								git	Gordonia iterans	CP027433		Streptomyces globosus[Title/Abstract] AND sRNA[Title/Abstract] AND (("2010/01/01"[Date - Publication] : "2021/09/22"[Date - Publication]))	0
								gru	Gordonia rubripertincta	CP022580		Streptomyces vinaceus[Title/Abstract] AND sRNA[Title/Abstract] AND (("2010/01/01"[Date - Publication] : "2021/09/22"[Date - Publication]))	0
								gom	Gordonia insulae	CP033972		Streptomyces nitrosporeus[Title/Abstract] AND sRNA[Title/Abstract] AND (("2010/01/01"[Date - Publication] : "2021/09/22"[Date - Publication]))	0
								gav	Gordonia alkanivorans	CP027114		Streptomyces hawaiiensis[Title/Abstract] AND sRNA[Title/Abstract] AND (("2010/01/01"[Date - Publication] : "2021/09/22"[Date - Publication]))	0
								god	Gordonia sp. 135	CP046257		Streptomyces rectiverticillatus[Title/Abstract] AND sRNA[Title/Abstract] AND (("2010/01/01"[Date - Publication] : "2021/09/22"[Date - Publication]))	0
								gam	Gordonia amarae	CP045805		Streptomyces ficellus[Title/Abstract] AND sRNA[Title/Abstract] AND (("2010/01/01"[Date - Publication] : "2021/09/22"[Date - Publication]))	0
								gpd	Gordonia pseudoamarae	CP045806		Streptomyces galilaeus[Title/Abstract] AND sRNA[Title/Abstract] AND (("2010/01/01"[Date - Publication] : "2021/09/22"[Date - Publication]))	0
								spin	Skermania piniformis	CP079105		Streptomyces spongiicola[Title/Abstract] AND sRNA[Title/Abstract] AND (("2010/01/01"[Date - Publication] : "2021/09/22"[Date - Publication]))	0
								tpr	Tsukamurella paurometabola	CP001966		Streptomyces viridifaciens[Title/Abstract] AND sRNA[Title/Abstract] AND (("2010/01/01"[Date - Publication] : "2021/09/22"[Date - Publication]))	0
								tsm	Tsukamurella tyrosinosolvens	CP019066		Streptomyces paludis[Title/Abstract] AND sRNA[Title/Abstract] AND (("2010/01/01"[Date - Publication] : "2021/09/22"[Date - Publication]))	0
								srt	Segniliparus rotundus	CP001958		Streptomyces fagopyri[Title/Abstract] AND sRNA[Title/Abstract] AND (("2010/01/01"[Date - Publication] : "2021/09/22"[Date - Publication]))	0
								dtm	Dietzia timorensis	CP015961		Streptomyces aquilus[Title/Abstract] AND sRNA[Title/Abstract] AND (("2010/01/01"[Date - Publication] : "2021/09/22"[Date - Publication]))	0
								dit	Dietzia sp. oral taxon 368	CP027238		Streptomyces griseofuscus[Title/Abstract] AND sRNA[Title/Abstract] AND (("2010/01/01"[Date - Publication] : "2021/09/22"[Date - Publication]))	0
								diz	Dietzia sp. JS16-p6b	CP024869		Streptomyces cavourensis[Title/Abstract] AND sRNA[Title/Abstract] AND (("2010/01/01"[Date - Publication] : "2021/09/22"[Date - Publication]))	0
								dpc	Dietzia psychralcaliphila	CP015453		Streptomyces seoulensis[Title/Abstract] AND sRNA[Title/Abstract] AND (("2010/01/01"[Date - Publication] : "2021/09/22"[Date - Publication]))	0
								dlu	Dietzia lutea	CP015449		Streptomyces buecherae[Title/Abstract] AND sRNA[Title/Abstract] AND (("2010/01/01"[Date - Publication] : "2021/09/22"[Date - Publication]))	0
								cbq	Lawsonella clevelandensis	CP012390		Streptomyces rimosus[Title/Abstract] AND sRNA[Title/Abstract] AND (("2010/01/01"[Date - Publication] : "2021/09/22"[Date - Publication]))	0
								toy	Tomitella sp. HY188	CP041765		Streptomyces subrutilus[Title/Abstract] AND sRNA[Title/Abstract] AND (("2010/01/01"[Date - Publication] : "2021/09/22"[Date - Publication]))	0
								sco	Streptomyces coelicolor	AL645882		Streptomyces phaeolivaceus[Title/Abstract] AND sRNA[Title/Abstract] AND (("2010/01/01"[Date - Publication] : "2021/09/22"[Date - Publication]))	0
								salb	Streptomyces albidoflavus	CP004370		Streptomyces cinereoruber[Title/Abstract] AND sRNA[Title/Abstract] AND (("2010/01/01"[Date - Publication] : "2021/09/22"[Date - Publication]))	0
								sma	Streptomyces avermitilis	BA000030		Streptomyces fungicidicus[Title/Abstract] AND sRNA[Title/Abstract] AND (("2010/01/01"[Date - Publication] : "2021/09/22"[Date - Publication]))	0
								sgr	Streptomyces griseus	AP009493		Streptomyces pactum[Title/Abstract] AND sRNA[Title/Abstract] AND (("2010/01/01"[Date - Publication] : "2021/09/22"[Date - Publication]))	0
								sgb	Streptomyces globisporus	CP013738		Streptomyces tsukubensis[Title/Abstract] AND sRNA[Title/Abstract] AND (("2010/01/01"[Date - Publication] : "2021/09/22"[Date - Publication]))	0
								scb	Streptomyces scabiei	FN554889		Streptomyces chartreusis[Title/Abstract] AND sRNA[Title/Abstract] AND (("2010/01/01"[Date - Publication] : "2021/09/22"[Date - Publication]))	0
								ssx	Streptomyces sp. SirexAA-E	CP002993		Streptomyces gardneri[Title/Abstract] AND sRNA[Title/Abstract] AND (("2010/01/01"[Date - Publication] : "2021/09/22"[Date - Publication]))	0
								svl	Streptomyces violaceusniger	CP002994		Streptomyces coeruleorubidus[Title/Abstract] AND sRNA[Title/Abstract] AND (("2010/01/01"[Date - Publication] : "2021/09/22"[Date - Publication]))	0
								shy	Streptomyces hygroscopicus subsp. jinggangensis 5008	CP003275		Streptomyces bathyalis[Title/Abstract] AND sRNA[Title/Abstract] AND (("2010/01/01"[Date - Publication] : "2021/09/22"[Date - Publication]))	0
								sho	Streptomyces hygroscopicus subsp. jinggangensis TL01	CP003720		Streptomyces spectabilis[Title/Abstract] AND sRNA[Title/Abstract] AND (("2010/01/01"[Date - Publication] : "2021/09/22"[Date - Publication]))	0
								src	Streptomyces rapamycinicus	CP006567		Streptomyces nojiriensis[Title/Abstract] AND sRNA[Title/Abstract] AND (("2010/01/01"[Date - Publication] : "2021/09/22"[Date - Publication]))	0
								smal	Streptomyces malaysiensis	CP023992		Streptomyces platensis[Title/Abstract] AND sRNA[Title/Abstract] AND (("2010/01/01"[Date - Publication] : "2021/09/22"[Date - Publication]))	0
								ssoi	Streptomyces solisilvae	CP065050		Streptomyces broussonetiae[Title/Abstract] AND sRNA[Title/Abstract] AND (("2010/01/01"[Date - Publication] : "2021/09/22"[Date - Publication]))	0
								sct	Streptomyces cattleya NRRL 8057 = DSM 46488	FQ859185		Streptomyces tuirus[Title/Abstract] AND sRNA[Title/Abstract] AND (("2010/01/01"[Date - Publication] : "2021/09/22"[Date - Publication]))	0
								scy	Streptomyces cattleya NRRL 8057 = DSM 46488	CP003219		Streptomyces atratus[Title/Abstract] AND sRNA[Title/Abstract] AND (("2010/01/01"[Date - Publication] : "2021/09/22"[Date - Publication]))	0
								sfa	Streptomyces pratensis	CP002475		Streptomyces chromofuscus[Title/Abstract] AND sRNA[Title/Abstract] AND (("2010/01/01"[Date - Publication] : "2021/09/22"[Date - Publication]))	0
								sbh	Streptomyces bingchenggensis	CP002047		Streptomyces hundungensis[Title/Abstract] AND sRNA[Title/Abstract] AND (("2010/01/01"[Date - Publication] : "2021/09/22"[Date - Publication]))	0
								sve	Streptomyces venezuelae	FR845719		Streptomyces harbinensis[Title/Abstract] AND sRNA[Title/Abstract] AND (("2010/01/01"[Date - Publication] : "2021/09/22"[Date - Publication]))	0
								sdv	Streptomyces davaonensis	HE971709		Streptomyces cyanogenus[Title/Abstract] AND sRNA[Title/Abstract] AND (("2010/01/01"[Date - Publication] : "2021/09/22"[Date - Publication]))	0
								sals	Streptomyces albus DSM 41398	CP010519		Streptomyces ferrugineus[Title/Abstract] AND sRNA[Title/Abstract] AND (("2010/01/01"[Date - Publication] : "2021/09/22"[Date - Publication]))	0
								strp	Streptomyces sp. PAMC 26508	CP003990		Kitasatospora setae[Title/Abstract] AND sRNA[Title/Abstract] AND (("2010/01/01"[Date - Publication] : "2021/09/22"[Date - Publication]))	0
								sfi	Streptomyces fulvissimus	CP005080		Kitasatospora albolonga[Title/Abstract] AND sRNA[Title/Abstract] AND (("2010/01/01"[Date - Publication] : "2021/09/22"[Date - Publication]))	0
								sci	Streptomyces collinus	CP006259		Kitasatospora aureofaciens[Title/Abstract] AND sRNA[Title/Abstract] AND (("2010/01/01"[Date - Publication] : "2021/09/22"[Date - Publication]))	0
								salu	Streptomyces albulus NK660	CP007574		Kitasatospora sp.[Title/Abstract] AND sRNA[Title/Abstract] AND (("2010/01/01"[Date - Publication] : "2021/09/22"[Date - Publication]))	0
								sall	Streptomyces albulus ZPM	CP006871		Streptacidiphilus bronchialis[Title/Abstract] AND sRNA[Title/Abstract] AND (("2010/01/01"[Date - Publication] : "2021/09/22"[Date - Publication]))	0
								slv	Streptomyces lividans	CP009124		Tropheryma whipplei[Title/Abstract] AND sRNA[Title/Abstract] AND (("2010/01/01"[Date - Publication] : "2021/09/22"[Date - Publication]))	0
								sgu	Streptomyces glaucescens	CP009438		Luteimicrobium xylanilyticum[Title/Abstract] AND sRNA[Title/Abstract] AND (("2010/01/01"[Date - Publication] : "2021/09/22"[Date - Publication]))	0
								svt	Streptomyces vietnamensis	CP010407		Leifsonia xyli[Title/Abstract] AND sRNA[Title/Abstract] AND (("2010/01/01"[Date - Publication] : "2021/09/22"[Date - Publication]))	0
								stre	Streptomyces sp. 769	CP003987		Leifsonia sp.[Title/Abstract] AND sRNA[Title/Abstract] AND (("2010/01/01"[Date - Publication] : "2021/09/22"[Date - Publication]))	0
								scw	Streptomyces cyaneogriseus	CP010849		Leifsonia shinshuensis[Title/Abstract] AND sRNA[Title/Abstract] AND (("2010/01/01"[Date - Publication] : "2021/09/22"[Date - Publication]))	0
								sld	Streptomyces lydicus A02	CP007699		Clavibacter michiganensis[Title/Abstract] AND sRNA[Title/Abstract] AND (("2010/01/01"[Date - Publication] : "2021/09/22"[Date - Publication]))	0
								slc	Streptomyces lydicus 103	CP017157		Clavibacter zhangzhiyongii[Title/Abstract] AND sRNA[Title/Abstract] AND (("2010/01/01"[Date - Publication] : "2021/09/22"[Date - Publication]))	0
								sxi	Streptomyces xiamenensis	CP009922		Microbacterium testaceum[Title/Abstract] AND sRNA[Title/Abstract] AND (("2010/01/01"[Date - Publication] : "2021/09/22"[Date - Publication]))	0
								strm	Streptomyces sp. Mg1	CP011664		Microbacterium sp.[Title/Abstract] AND sRNA[Title/Abstract] AND (("2010/01/01"[Date - Publication] : "2021/09/22"[Date - Publication]))	0
								strc	Streptomyces sp. CNQ-509	CP011492		Microbacterium chocolatum[Title/Abstract] AND sRNA[Title/Abstract] AND (("2010/01/01"[Date - Publication] : "2021/09/22"[Date - Publication]))	0
								samb	Streptomyces ambofaciens	CP012382		Microbacterium paludicola[Title/Abstract] AND sRNA[Title/Abstract] AND (("2010/01/01"[Date - Publication] : "2021/09/22"[Date - Publication]))	0
								spri	Streptomyces pristinaespiralis	CP011340		Microbacterium aurum[Title/Abstract] AND sRNA[Title/Abstract] AND (("2010/01/01"[Date - Publication] : "2021/09/22"[Date - Publication]))	0
								scz	Streptomyces sp. CFMR 7	CP011522		Microbacterium hominis[Title/Abstract] AND sRNA[Title/Abstract] AND (("2010/01/01"[Date - Publication] : "2021/09/22"[Date - Publication]))	0
								scx	Streptomyces sp. CdTB01	CP013743		Microbacterium foliorum[Title/Abstract] AND sRNA[Title/Abstract] AND (("2010/01/01"[Date - Publication] : "2021/09/22"[Date - Publication]))	0
								srw	Streptomyces reticuli	LN997842		Microbacterium oleivorans[Title/Abstract] AND sRNA[Title/Abstract] AND (("2010/01/01"[Date - Publication] : "2021/09/22"[Date - Publication]))	0
								strf	Streptomyces sp. 4F	CP013142		Microbacterium lemovicicum[Title/Abstract] AND sRNA[Title/Abstract] AND (("2010/01/01"[Date - Publication] : "2021/09/22"[Date - Publication]))	0
								sle	Streptomyces leeuwenhoekii	LN831790		Microbacterium wangchenii[Title/Abstract] AND sRNA[Title/Abstract] AND (("2010/01/01"[Date - Publication] : "2021/09/22"[Date - Publication]))	0
								srn	Streptomyces rubrolavendulae	CP017316		Microbacterium protaetiae[Title/Abstract] AND sRNA[Title/Abstract] AND (("2010/01/01"[Date - Publication] : "2021/09/22"[Date - Publication]))	0
								spav	Streptomyces parvulus	CP015866		Microbacterium sediminis[Title/Abstract] AND sRNA[Title/Abstract] AND (("2010/01/01"[Date - Publication] : "2021/09/22"[Date - Publication]))	0
								strt	Streptomyces sp. SAT1	CP015849		Microbacterium oxydans[Title/Abstract] AND sRNA[Title/Abstract] AND (("2010/01/01"[Date - Publication] : "2021/09/22"[Date - Publication]))	0
								sclf	Streptomyces clavuligerus	CP016559		Microbacterium schleiferi[Title/Abstract] AND sRNA[Title/Abstract] AND (("2010/01/01"[Date - Publication] : "2021/09/22"[Date - Publication]))	0
								sgs	Streptomyces griseochromogenes	CP016279		Microbacterium caowuchunii[Title/Abstract] AND sRNA[Title/Abstract] AND (("2010/01/01"[Date - Publication] : "2021/09/22"[Date - Publication]))	0
								stsi	Streptomyces qaidamensis	CP015098		Microbacterium lushaniae[Title/Abstract] AND sRNA[Title/Abstract] AND (("2010/01/01"[Date - Publication] : "2021/09/22"[Date - Publication]))	0
								sky	Streptomyces koyangensis	CP031742		Rhodoluna lacicola[Title/Abstract] AND sRNA[Title/Abstract] AND (("2010/01/01"[Date - Publication] : "2021/09/22"[Date - Publication]))	0
								salw	Streptomyces alboniger	CP023695		Candidatus Rhodoluna[Title/Abstract] AND sRNA[Title/Abstract] AND (("2010/01/01"[Date - Publication] : "2021/09/22"[Date - Publication]))	0
								sgm	Streptomyces glomeroaurantiacus	AP023440		Aquiluna borgnonia[Title/Abstract] AND sRNA[Title/Abstract] AND (("2010/01/01"[Date - Publication] : "2021/09/22"[Date - Publication]))	0
								scad	Streptomyces cadmiisoli	CP030073		Rathayibacter toxicus[Title/Abstract] AND sRNA[Title/Abstract] AND (("2010/01/01"[Date - Publication] : "2021/09/22"[Date - Publication]))	0
								sls	Streptomyces lincolnensis	CP016438		Rathayibacter tritici[Title/Abstract] AND sRNA[Title/Abstract] AND (("2010/01/01"[Date - Publication] : "2021/09/22"[Date - Publication]))	0
								snr	Streptomyces noursei	CP011533		Rathayibacter rathayi[Title/Abstract] AND sRNA[Title/Abstract] AND (("2010/01/01"[Date - Publication] : "2021/09/22"[Date - Publication]))	0
								splu	Streptomyces pluripotens	CP021080		Rathayibacter iranicus[Title/Abstract] AND sRNA[Title/Abstract] AND (("2010/01/01"[Date - Publication] : "2021/09/22"[Date - Publication]))	0
								strd	Streptomyces sp. CCM_MD2014	CP009754		Rathayibacter festucae[Title/Abstract] AND sRNA[Title/Abstract] AND (("2010/01/01"[Date - Publication] : "2021/09/22"[Date - Publication]))	0
								snw	Streptomyces niveus	CP018047		Rathayibacter tanaceti[Title/Abstract] AND sRNA[Title/Abstract] AND (("2010/01/01"[Date - Publication] : "2021/09/22"[Date - Publication]))	0
								sauo	Streptomyces autolyticus	CP019458		Curtobacterium sp.[Title/Abstract] AND sRNA[Title/Abstract] AND (("2010/01/01"[Date - Publication] : "2021/09/22"[Date - Publication]))	0
								ssia	Streptomyces alfalfae	CP015588		Curtobacterium flaccumfaciens[Title/Abstract] AND sRNA[Title/Abstract] AND (("2010/01/01"[Date - Publication] : "2021/09/22"[Date - Publication]))	0
								svu	Streptomyces violaceoruber	CP020570		Microterricola viridarii[Title/Abstract] AND sRNA[Title/Abstract] AND (("2010/01/01"[Date - Publication] : "2021/09/22"[Date - Publication]))	0
								spun	Streptomyces fodineus	CP017248		Frondihabitans sp.[Title/Abstract] AND sRNA[Title/Abstract] AND (("2010/01/01"[Date - Publication] : "2021/09/22"[Date - Publication]))	0
								sgv	Streptomyces gilvosporeus	CP020569		Agromyces aureus[Title/Abstract] AND sRNA[Title/Abstract] AND (("2010/01/01"[Date - Publication] : "2021/09/22"[Date - Publication]))	0
								slau	Streptomyces laurentii	AP017424		Agromyces badenianii[Title/Abstract] AND sRNA[Title/Abstract] AND (("2010/01/01"[Date - Publication] : "2021/09/22"[Date - Publication]))	0
								salf	Streptomyces alboflavus	CP021748		Agromyces protaetiae[Title/Abstract] AND sRNA[Title/Abstract] AND (("2010/01/01"[Date - Publication] : "2021/09/22"[Date - Publication]))	0
								salj	Streptomyces albireticuli	CP021744		Cryobacterium arcticum[Title/Abstract] AND sRNA[Title/Abstract] AND (("2010/01/01"[Date - Publication] : "2021/09/22"[Date - Publication]))	0
								slx	Streptomyces lavendulae subsp. lavendulae	CP024985		Cryobacterium sp.[Title/Abstract] AND sRNA[Title/Abstract] AND (("2010/01/01"[Date - Publication] : "2021/09/22"[Date - Publication]))	0
								stro	Streptomyces sp. MOE7	CP019779		Cnuibacter physcomitrellae[Title/Abstract] AND sRNA[Title/Abstract] AND (("2010/01/01"[Date - Publication] : "2021/09/22"[Date - Publication]))	0
								sfk	Streptomyces formicae	CP022685		Aurantimicrobium minutum[Title/Abstract] AND sRNA[Title/Abstract] AND (("2010/01/01"[Date - Publication] : "2021/09/22"[Date - Publication]))	0
								snz	Streptomyces nigra	CP029043		Aurantimicrobium sp.[Title/Abstract] AND sRNA[Title/Abstract] AND (("2010/01/01"[Date - Publication] : "2021/09/22"[Date - Publication]))	0
								sge	Streptomyces griseorubiginosus	CP032427		Pontimonas salivibrio[Title/Abstract] AND sRNA[Title/Abstract] AND (("2010/01/01"[Date - Publication] : "2021/09/22"[Date - Publication]))	0
								srj	Streptomyces rochei	AP018517		Microcella alkaliphila[Title/Abstract] AND sRNA[Title/Abstract] AND (("2010/01/01"[Date - Publication] : "2021/09/22"[Date - Publication]))	0
								slk	Streptomyces lunaelactis	CP026304		Mycetocola zhujimingii[Title/Abstract] AND sRNA[Title/Abstract] AND (("2010/01/01"[Date - Publication] : "2021/09/22"[Date - Publication]))	0
								sdx	Streptomyces dengpaensis	CP026652		Salinibacterium hongtaonis[Title/Abstract] AND sRNA[Title/Abstract] AND (("2010/01/01"[Date - Publication] : "2021/09/22"[Date - Publication]))	0
								sgd	Streptomyces griseoviridis	CP034687		Salinibacterium sp.[Title/Abstract] AND sRNA[Title/Abstract] AND (("2010/01/01"[Date - Publication] : "2021/09/22"[Date - Publication]))	0
								sqz	Streptomyces qinzhouensis	CP042266		Humibacter sp.[Title/Abstract] AND sRNA[Title/Abstract] AND (("2010/01/01"[Date - Publication] : "2021/09/22"[Date - Publication]))	0
								scya	Streptomyces cyaneochromogenes	CP034539		Gryllotalpicola protaetiae[Title/Abstract] AND sRNA[Title/Abstract] AND (("2010/01/01"[Date - Publication] : "2021/09/22"[Date - Publication]))	0
								sast	Streptomyces calvus	CP022310		Protaetiibacter intestinalis[Title/Abstract] AND sRNA[Title/Abstract] AND (("2010/01/01"[Date - Publication] : "2021/09/22"[Date - Publication]))	0
								snq	Streptomyces nodosus	CP023747		Protaetiibacter larvae[Title/Abstract] AND sRNA[Title/Abstract] AND (("2010/01/01"[Date - Publication] : "2021/09/22"[Date - Publication]))	0
								stir	Streptomyces tirandamycinicus	CP029188		Plantibacter sp.[Title/Abstract] AND sRNA[Title/Abstract] AND (("2010/01/01"[Date - Publication] : "2021/09/22"[Date - Publication]))	0
								ska	Streptomyces kanamyceticus	CP023699		Leucobacter muris[Title/Abstract] AND sRNA[Title/Abstract] AND (("2010/01/01"[Date - Publication] : "2021/09/22"[Date - Publication]))	0
								sgz	Streptomyces globosus	CP030862		Leucobacter triazinivorans[Title/Abstract] AND sRNA[Title/Abstract] AND (("2010/01/01"[Date - Publication] : "2021/09/22"[Date - Publication]))	0
								svn	Streptomyces vinaceus	CP023692		Leucobacter coleopterorum[Title/Abstract] AND sRNA[Title/Abstract] AND (("2010/01/01"[Date - Publication] : "2021/09/22"[Date - Publication]))	0
								snk	Streptomyces nitrosporeus	CP023702		Leucobacter denitrificans[Title/Abstract] AND sRNA[Title/Abstract] AND (("2010/01/01"[Date - Publication] : "2021/09/22"[Date - Publication]))	0
								shaw	Streptomyces hawaiiensis	CP021978		Leucobacter viscericola[Title/Abstract] AND sRNA[Title/Abstract] AND (("2010/01/01"[Date - Publication] : "2021/09/22"[Date - Publication]))	0
								srk	Streptomyces rectiverticillatus	CP040752		Leucobacter insecticola[Title/Abstract] AND sRNA[Title/Abstract] AND (("2010/01/01"[Date - Publication] : "2021/09/22"[Date - Publication]))	0
								sfic	Streptomyces ficellus	CP034279		Agrococcus sp.[Title/Abstract] AND sRNA[Title/Abstract] AND (("2010/01/01"[Date - Publication] : "2021/09/22"[Date - Publication]))	0
								sgal	Streptomyces galilaeus	CP023703		Marisediminicola antarctica[Title/Abstract] AND sRNA[Title/Abstract] AND (("2010/01/01"[Date - Publication] : "2021/09/22"[Date - Publication]))	0
								sspo	Streptomyces spongiicola	CP029254		Herbiconiux sp.[Title/Abstract] AND sRNA[Title/Abstract] AND (("2010/01/01"[Date - Publication] : "2021/09/22"[Date - Publication]))	0
								svr	Streptomyces viridifaciens	CP023698		Frigoribacterium sp.[Title/Abstract] AND sRNA[Title/Abstract] AND (("2010/01/01"[Date - Publication] : "2021/09/22"[Date - Publication]))	0
								spad	Streptomyces paludis	CP031194		Glaciihabitans sp.[Title/Abstract] AND sRNA[Title/Abstract] AND (("2010/01/01"[Date - Publication] : "2021/09/22"[Date - Publication]))	0
								sfy	Streptomyces fagopyri	CP045643		Chryseoglobus sp.[Title/Abstract] AND sRNA[Title/Abstract] AND (("2010/01/01"[Date - Publication] : "2021/09/22"[Date - Publication]))	0
								saqu	Streptomyces aquilus	CP034463		Agreia sp.[Title/Abstract] AND sRNA[Title/Abstract] AND (("2010/01/01"[Date - Publication] : "2021/09/22"[Date - Publication]))	0
								sgf	Streptomyces griseofuscus	CP051006		Subtercola sp.[Title/Abstract] AND sRNA[Title/Abstract] AND (("2010/01/01"[Date - Publication] : "2021/09/22"[Date - Publication]))	0
								scav	Streptomyces cavourensis	CP024957		Pseudoclavibacter sp.[Title/Abstract] AND sRNA[Title/Abstract] AND (("2010/01/01"[Date - Publication] : "2021/09/22"[Date - Publication]))	0
								sseo	Streptomyces seoulensis	CP032229		Arthrobacter sp.[Title/Abstract] AND sRNA[Title/Abstract] AND (("2010/01/01"[Date - Publication] : "2021/09/22"[Date - Publication]))	0
								sby	Streptomyces buecherae	CP060404		Arthrobacter alpinus[Title/Abstract] AND sRNA[Title/Abstract] AND (("2010/01/01"[Date - Publication] : "2021/09/22"[Date - Publication]))	0
								srim	Streptomyces rimosus	CP023688		Arthrobacter crystallopoietes[Title/Abstract] AND sRNA[Title/Abstract] AND (("2010/01/01"[Date - Publication] : "2021/09/22"[Date - Publication]))	0
								ssub	Streptomyces subrutilus	CP023701		Arthrobacter citreus[Title/Abstract] AND sRNA[Title/Abstract] AND (("2010/01/01"[Date - Publication] : "2021/09/22"[Date - Publication]))	0
								sphv	Streptomyces phaeolivaceus	CP045096		Arthrobacter agilis[Title/Abstract] AND sRNA[Title/Abstract] AND (("2010/01/01"[Date - Publication] : "2021/09/22"[Date - Publication]))	0
								scin	Streptomyces cinereoruber	CP023693		Psychromicrobium lacuslunae[Title/Abstract] AND sRNA[Title/Abstract] AND (("2010/01/01"[Date - Publication] : "2021/09/22"[Date - Publication]))	0
								sfug	Streptomyces fungicidicus	CP023407		Paenarthrobacter aurescens[Title/Abstract] AND sRNA[Title/Abstract] AND (("2010/01/01"[Date - Publication] : "2021/09/22"[Date - Publication]))	0
								spac	Streptomyces pactum	CP019724		Paenarthrobacter ureafaciens[Title/Abstract] AND sRNA[Title/Abstract] AND (("2010/01/01"[Date - Publication] : "2021/09/22"[Date - Publication]))	0
								stsu	Streptomyces tsukubensis	CP020700		Pseudarthrobacter chlorophenolicus[Title/Abstract] AND sRNA[Title/Abstract] AND (("2010/01/01"[Date - Publication] : "2021/09/22"[Date - Publication]))	0
								scha	Streptomyces chartreusis	CP023689		Pseudarthrobacter phenanthrenivorans[Title/Abstract] AND sRNA[Title/Abstract] AND (("2010/01/01"[Date - Publication] : "2021/09/22"[Date - Publication]))	0
								sgx	Streptomyces gardneri	CP059991		Pseudarthrobacter sulfonivorans[Title/Abstract] AND sRNA[Title/Abstract] AND (("2010/01/01"[Date - Publication] : "2021/09/22"[Date - Publication]))	0
								scoe	Streptomyces coeruleorubidus	CP023694		Pseudarthrobacter sp.[Title/Abstract] AND sRNA[Title/Abstract] AND (("2010/01/01"[Date - Publication] : "2021/09/22"[Date - Publication]))	0
								sbat	Streptomyces bathyalis	CP048882		Pseudarthrobacter psychrotolerans[Title/Abstract] AND sRNA[Title/Abstract] AND (("2010/01/01"[Date - Publication] : "2021/09/22"[Date - Publication]))	0
								sspb	Streptomyces spectabilis	CP023690		Glutamicibacter arilaitensis[Title/Abstract] AND sRNA[Title/Abstract] AND (("2010/01/01"[Date - Publication] : "2021/09/22"[Date - Publication]))	0
								snf	Streptomyces nojiriensis	CP071139		Glutamicibacter halophytocola[Title/Abstract] AND sRNA[Title/Abstract] AND (("2010/01/01"[Date - Publication] : "2021/09/22"[Date - Publication]))	0
								spla	Streptomyces platensis	CP023691		Glutamicibacter creatinolyticus[Title/Abstract] AND sRNA[Title/Abstract] AND (("2010/01/01"[Date - Publication] : "2021/09/22"[Date - Publication]))	0
								sbro	Streptomyces broussonetiae	CP047020		Glutamicibacter sp.[Title/Abstract] AND sRNA[Title/Abstract] AND (("2010/01/01"[Date - Publication] : "2021/09/22"[Date - Publication]))	0
								stui	Streptomyces tuirus	AP023439		Glutamicibacter protophormiae[Title/Abstract] AND sRNA[Title/Abstract] AND (("2010/01/01"[Date - Publication] : "2021/09/22"[Date - Publication]))	0
								sata	Streptomyces atratus	CP027306		Renibacterium salmoninarum[Title/Abstract] AND sRNA[Title/Abstract] AND (("2010/01/01"[Date - Publication] : "2021/09/22"[Date - Publication]))	0
								schf	Streptomyces chromofuscus	CP063374		Kocuria rhizophila[Title/Abstract] AND sRNA[Title/Abstract] AND (("2010/01/01"[Date - Publication] : "2021/09/22"[Date - Publication]))	0
								shun	Streptomyces hundungensis	CP032698		Kocuria palustris[Title/Abstract] AND sRNA[Title/Abstract] AND (("2010/01/01"[Date - Publication] : "2021/09/22"[Date - Publication]))	0
								shar	Streptomyces harbinensis	CP054938		Kocuria flava[Title/Abstract] AND sRNA[Title/Abstract] AND (("2010/01/01"[Date - Publication] : "2021/09/22"[Date - Publication]))	0
								scyg	Streptomyces cyanogenus	CP071839		Kocuria indica[Title/Abstract] AND sRNA[Title/Abstract] AND (("2010/01/01"[Date - Publication] : "2021/09/22"[Date - Publication]))	0
								sfeu	Streptomyces ferrugineus	CP063373		Kocuria rosea[Title/Abstract] AND sRNA[Title/Abstract] AND (("2010/01/01"[Date - Publication] : "2021/09/22"[Date - Publication]))	0
								ksk	Kitasatospora setae	AP010968		Kocuria sp.[Title/Abstract] AND sRNA[Title/Abstract] AND (("2010/01/01"[Date - Publication] : "2021/09/22"[Date - Publication]))	0
								kab	Kitasatospora albolonga	CP020563		Kocuria varians[Title/Abstract] AND sRNA[Title/Abstract] AND (("2010/01/01"[Date - Publication] : "2021/09/22"[Date - Publication]))	0
								kau	Kitasatospora aureofaciens	CP020567		Micrococcus luteus[Title/Abstract] AND sRNA[Title/Abstract] AND (("2010/01/01"[Date - Publication] : "2021/09/22"[Date - Publication]))	0
								kit	Kitasatospora sp. MMS16-BH015	CP025394		Micrococcus sp.[Title/Abstract] AND sRNA[Title/Abstract] AND (("2010/01/01"[Date - Publication] : "2021/09/22"[Date - Publication]))	0
								stri	Streptacidiphilus bronchialis	CP031264		Rothia mucilaginosa[Title/Abstract] AND sRNA[Title/Abstract] AND (("2010/01/01"[Date - Publication] : "2021/09/22"[Date - Publication]))	0
								twh	Tropheryma whipplei Twist	AE014184		Rothia dentocariosa[Title/Abstract] AND sRNA[Title/Abstract] AND (("2010/01/01"[Date - Publication] : "2021/09/22"[Date - Publication]))	0
								tws	Tropheryma whipplei TW08/27	BX072543		Rothia aeria[Title/Abstract] AND sRNA[Title/Abstract] AND (("2010/01/01"[Date - Publication] : "2021/09/22"[Date - Publication]))	0
								lxl	Luteimicrobium xylanilyticum	CP045529		Rothia terrae[Title/Abstract] AND sRNA[Title/Abstract] AND (("2010/01/01"[Date - Publication] : "2021/09/22"[Date - Publication]))	0
								lxx	Leifsonia xyli subsp. xyli CTCB07	AE016822		Rothia amarae[Title/Abstract] AND sRNA[Title/Abstract] AND (("2010/01/01"[Date - Publication] : "2021/09/22"[Date - Publication]))	0
								lxy	Leifsonia xyli subsp. cynodontis DSM 46306	CP006734		Rothia kristinae[Title/Abstract] AND sRNA[Title/Abstract] AND (("2010/01/01"[Date - Publication] : "2021/09/22"[Date - Publication]))	0
								leif	Leifsonia sp. PS1209	CP051154		Sinomonas atrocyanea[Title/Abstract] AND sRNA[Title/Abstract] AND (("2010/01/01"[Date - Publication] : "2021/09/22"[Date - Publication]))	0
								lse	Leifsonia shinshuensis	CP043641		Neomicrococcus aestuarii[Title/Abstract] AND sRNA[Title/Abstract] AND (("2010/01/01"[Date - Publication] : "2021/09/22"[Date - Publication]))	0
								cmi	Clavibacter michiganensis subsp. michiganensis	AM711867		Auritidibacter sp.[Title/Abstract] AND sRNA[Title/Abstract] AND (("2010/01/01"[Date - Publication] : "2021/09/22"[Date - Publication]))	0
								cms	Clavibacter michiganensis subsp. sepedonicus	AM849034		Citricoccus sp.[Title/Abstract] AND sRNA[Title/Abstract] AND (("2010/01/01"[Date - Publication] : "2021/09/22"[Date - Publication]))	0
								cmc	Clavibacter michiganensis subsp. nebraskensis	HE614873		Paeniglutamicibacter sp.[Title/Abstract] AND sRNA[Title/Abstract] AND (("2010/01/01"[Date - Publication] : "2021/09/22"[Date - Publication]))	0
								cmh	Clavibacter michiganensis subsp. insidiosus	CP011043		Beutenbergia cavernae[Title/Abstract] AND sRNA[Title/Abstract] AND (("2010/01/01"[Date - Publication] : "2021/09/22"[Date - Publication]))	0
								ccap	Clavibacter michiganensis subsp. capsici	CP012573		Brachybacterium faecium[Title/Abstract] AND sRNA[Title/Abstract] AND (("2010/01/01"[Date - Publication] : "2021/09/22"[Date - Publication]))	0
								czh	Clavibacter zhangzhiyongii	CP061274		Brachybacterium sp.[Title/Abstract] AND sRNA[Title/Abstract] AND (("2010/01/01"[Date - Publication] : "2021/09/22"[Date - Publication]))	0
								mts	Microbacterium testaceum	AP012052		Brachybacterium avium[Title/Abstract] AND sRNA[Title/Abstract] AND (("2010/01/01"[Date - Publication] : "2021/09/22"[Date - Publication]))	0
								mim	Microbacterium sp. CGR1	CP012299		Brachybacterium ginsengisoli[Title/Abstract] AND sRNA[Title/Abstract] AND (("2010/01/01"[Date - Publication] : "2021/09/22"[Date - Publication]))	0
								mio	Microbacterium sp. No. 7	CP012697		Brachybacterium vulturis[Title/Abstract] AND sRNA[Title/Abstract] AND (("2010/01/01"[Date - Publication] : "2021/09/22"[Date - Publication]))	0
								mix	Microbacterium sp. XT11	CP013859		Brachybacterium saurashtrense[Title/Abstract] AND sRNA[Title/Abstract] AND (("2010/01/01"[Date - Publication] : "2021/09/22"[Date - Publication]))	0
								mip	Microbacterium sp. PAMC 28756	CP014313		Dermabacter vaginalis[Title/Abstract] AND sRNA[Title/Abstract] AND (("2010/01/01"[Date - Publication] : "2021/09/22"[Date - Publication]))	0
								mcw	Microbacterium chocolatum	CP015810		Dermabacter jinjuensis[Title/Abstract] AND sRNA[Title/Abstract] AND (("2010/01/01"[Date - Publication] : "2021/09/22"[Date - Publication]))	0
								mpal	Microbacterium paludicola	CP018134		Jonesia denitrificans[Title/Abstract] AND sRNA[Title/Abstract] AND (("2010/01/01"[Date - Publication] : "2021/09/22"[Date - Publication]))	0
								mih	Microbacterium sp. BH-3-3-3	CP017674		Kytococcus sedentarius[Title/Abstract] AND sRNA[Title/Abstract] AND (("2010/01/01"[Date - Publication] : "2021/09/22"[Date - Publication]))	0
								micr	Microbacterium sp. 1.5R	CP018151		Dermacoccus nishinomiyaensis[Title/Abstract] AND sRNA[Title/Abstract] AND (("2010/01/01"[Date - Publication] : "2021/09/22"[Date - Publication]))	0
								maur	Microbacterium aurum	CP018762		Dermacoccus abyssi[Title/Abstract] AND sRNA[Title/Abstract] AND (("2010/01/01"[Date - Publication] : "2021/09/22"[Date - Publication]))	0
								mhos	Microbacterium hominis	CP025299		Luteipulveratus mongoliensis[Title/Abstract] AND sRNA[Title/Abstract] AND (("2010/01/01"[Date - Publication] : "2021/09/22"[Date - Publication]))	0
								mfol	Microbacterium foliorum	CP031425		Yimella sp.[Title/Abstract] AND sRNA[Title/Abstract] AND (("2010/01/01"[Date - Publication] : "2021/09/22"[Date - Publication]))	0
								moo	Microbacterium oleivorans	CP031421		Xylanimonas cellulosilytica[Title/Abstract] AND sRNA[Title/Abstract] AND (("2010/01/01"[Date - Publication] : "2021/09/22"[Date - Publication]))	0
								mlv	Microbacterium lemovicicum	CP031423		Xylanimonas allomyrinae[Title/Abstract] AND sRNA[Title/Abstract] AND (("2010/01/01"[Date - Publication] : "2021/09/22"[Date - Publication]))	0
								mwa	Microbacterium wangchenii	CP038266		Isoptericola variabilis[Title/Abstract] AND sRNA[Title/Abstract] AND (("2010/01/01"[Date - Publication] : "2021/09/22"[Date - Publication]))	0
								mprt	Microbacterium protaetiae	CP035494		Isoptericola dokdonensis[Title/Abstract] AND sRNA[Title/Abstract] AND (("2010/01/01"[Date - Publication] : "2021/09/22"[Date - Publication]))	0
								msed	Microbacterium sediminis	CP038256		Cellulosimicrobium sp.[Title/Abstract] AND sRNA[Title/Abstract] AND (("2010/01/01"[Date - Publication] : "2021/09/22"[Date - Publication]))	0
								moy	Microbacterium oxydans	CP031422		Cellulosimicrobium cellulans[Title/Abstract] AND sRNA[Title/Abstract] AND (("2010/01/01"[Date - Publication] : "2021/09/22"[Date - Publication]))	0
								msf	Microbacterium schleiferi	CP064760		Xylanimicrobium sp.[Title/Abstract] AND sRNA[Title/Abstract] AND (("2010/01/01"[Date - Publication] : "2021/09/22"[Date - Publication]))	0
								mcaw	Microbacterium caowuchunii	CP044231		Sanguibacter keddieii[Title/Abstract] AND sRNA[Title/Abstract] AND (("2010/01/01"[Date - Publication] : "2021/09/22"[Date - Publication]))	0
								mlz	Microbacterium lushaniae	CP044232		Sanguibacter sp.[Title/Abstract] AND sRNA[Title/Abstract] AND (("2010/01/01"[Date - Publication] : "2021/09/22"[Date - Publication]))	0
								rla	Rhodoluna lacicola	CP007490		Cellulomonas flavigena[Title/Abstract] AND sRNA[Title/Abstract] AND (("2010/01/01"[Date - Publication] : "2021/09/22"[Date - Publication]))	0
								rpla	Candidatus Rhodoluna planktonica	CP015208		Cellulomonas fimi[Title/Abstract] AND sRNA[Title/Abstract] AND (("2010/01/01"[Date - Publication] : "2021/09/22"[Date - Publication]))	0
								aqg	Aquiluna borgnonia	CP054056		Cellulomonas gilvus[Title/Abstract] AND sRNA[Title/Abstract] AND (("2010/01/01"[Date - Publication] : "2021/09/22"[Date - Publication]))	0
								rtx	Rathayibacter toxicus 70137	CP010848		Cellulomonas sp.[Title/Abstract] AND sRNA[Title/Abstract] AND (("2010/01/01"[Date - Publication] : "2021/09/22"[Date - Publication]))	0
								rtc	Rathayibacter toxicus WAC3373	CP013292		Cellulomonas shaoxiangyii[Title/Abstract] AND sRNA[Title/Abstract] AND (("2010/01/01"[Date - Publication] : "2021/09/22"[Date - Publication]))	0
								rtn	Rathayibacter tritici	CP015515		Oerskovia sp.[Title/Abstract] AND sRNA[Title/Abstract] AND (("2010/01/01"[Date - Publication] : "2021/09/22"[Date - Publication]))	0
								rry	Rathayibacter rathayi	CP028129		Pseudactinotalea sp.[Title/Abstract] AND sRNA[Title/Abstract] AND (("2010/01/01"[Date - Publication] : "2021/09/22"[Date - Publication]))	0
								ria	Rathayibacter iranicus	CP028130		Intrasporangium calvum[Title/Abstract] AND sRNA[Title/Abstract] AND (("2010/01/01"[Date - Publication] : "2021/09/22"[Date - Publication]))	0
								rfs	Rathayibacter festucae	CP028137		Arsenicicoccus sp.[Title/Abstract] AND sRNA[Title/Abstract] AND (("2010/01/01"[Date - Publication] : "2021/09/22"[Date - Publication]))	0
								rte	Rathayibacter tanaceti	CP047186		Janibacter indicus[Title/Abstract] AND sRNA[Title/Abstract] AND (("2010/01/01"[Date - Publication] : "2021/09/22"[Date - Publication]))	0
								cum	Curtobacterium sp. MR_MD2014	CP009755		Janibacter limosus[Title/Abstract] AND sRNA[Title/Abstract] AND (("2010/01/01"[Date - Publication] : "2021/09/22"[Date - Publication]))	0
								cub	Curtobacterium sp. BH-2-1-1	CP017580		Janibacter melonis[Title/Abstract] AND sRNA[Title/Abstract] AND (("2010/01/01"[Date - Publication] : "2021/09/22"[Date - Publication]))	0
								cug	Curtobacterium sp. SGAir0471	CP027869		Tetrasphaera sp.[Title/Abstract] AND sRNA[Title/Abstract] AND (("2010/01/01"[Date - Publication] : "2021/09/22"[Date - Publication]))	0
								cqf	Curtobacterium flaccumfaciens	CP045287		Phycicoccus sp.[Title/Abstract] AND sRNA[Title/Abstract] AND (("2010/01/01"[Date - Publication] : "2021/09/22"[Date - Publication]))	0
								mvd	Microterricola viridarii	CP014145		Phycicoccus endophyticus[Title/Abstract] AND sRNA[Title/Abstract] AND (("2010/01/01"[Date - Publication] : "2021/09/22"[Date - Publication]))	0
								frp	Frondihabitans sp. PAMC 28766	CP014513		Serinicoccus hydrothermalis[Title/Abstract] AND sRNA[Title/Abstract] AND (("2010/01/01"[Date - Publication] : "2021/09/22"[Date - Publication]))	0
								agy	Agromyces aureus	CP013979		Ornithinimicrobium pratense[Title/Abstract] AND sRNA[Title/Abstract] AND (("2010/01/01"[Date - Publication] : "2021/09/22"[Date - Publication]))	0
								agm	Agromyces badenianii	CP028913		Ornithinimicrobium sp.[Title/Abstract] AND sRNA[Title/Abstract] AND (("2010/01/01"[Date - Publication] : "2021/09/22"[Date - Publication]))	0
								agf	Agromyces protaetiae	CP035491		Brevibacterium linens[Title/Abstract] AND sRNA[Title/Abstract] AND (("2010/01/01"[Date - Publication] : "2021/09/22"[Date - Publication]))	0
								cart	Cryobacterium arcticum	CP016282		Brevibacterium aurantiacum[Title/Abstract] AND sRNA[Title/Abstract] AND (("2010/01/01"[Date - Publication] : "2021/09/22"[Date - Publication]))	0
								cry	Cryobacterium sp. LW097	CP021992		Brevibacterium sp.[Title/Abstract] AND sRNA[Title/Abstract] AND (("2010/01/01"[Date - Publication] : "2021/09/22"[Date - Publication]))	0
								cphy	Cnuibacter physcomitrellae	CP020715		Brevibacterium luteolum[Title/Abstract] AND sRNA[Title/Abstract] AND (("2010/01/01"[Date - Publication] : "2021/09/22"[Date - Publication]))	0
								amin	Aurantimicrobium minutum	AP017457		Brevibacterium casei[Title/Abstract] AND sRNA[Title/Abstract] AND (("2010/01/01"[Date - Publication] : "2021/09/22"[Date - Publication]))	0
								aum	Aurantimicrobium sp. MWH-Mo1	CP023994		Dermatophilus congolensis[Title/Abstract] AND sRNA[Title/Abstract] AND (("2010/01/01"[Date - Publication] : "2021/09/22"[Date - Publication]))	0
								auw	Aurantimicrobium sp. MWH-Uga1	CP030929		Austwickia sp.[Title/Abstract] AND sRNA[Title/Abstract] AND (("2010/01/01"[Date - Publication] : "2021/09/22"[Date - Publication]))	0
								psai	Pontimonas salivibrio	CP026923		Georgenia sp.[Title/Abstract] AND sRNA[Title/Abstract] AND (("2010/01/01"[Date - Publication] : "2021/09/22"[Date - Publication]))	0
								malk	Microcella alkaliphila	AP017315		Ruania alkalisoli[Title/Abstract] AND sRNA[Title/Abstract] AND (("2010/01/01"[Date - Publication] : "2021/09/22"[Date - Publication]))	0
								myl	Mycetocola zhujimingii	CP026949		Cutibacterium acnes[Title/Abstract] AND sRNA[Title/Abstract] AND (("2010/01/01"[Date - Publication] : "2021/09/22"[Date - Publication]))	0
								salc	Salinibacterium hongtaonis	CP026951		Cutibacterium avidum[Title/Abstract] AND sRNA[Title/Abstract] AND (("2010/01/01"[Date - Publication] : "2021/09/22"[Date - Publication]))	0
								sala	Salinibacterium sp. UTAS2018	CP035375		Cutibacterium modestum[Title/Abstract] AND sRNA[Title/Abstract] AND (("2010/01/01"[Date - Publication] : "2021/09/22"[Date - Publication]))	0
								sald	Salinibacterium sp. dk2585	CP042856		Cutibacterium granulosum[Title/Abstract] AND sRNA[Title/Abstract] AND (("2010/01/01"[Date - Publication] : "2021/09/22"[Date - Publication]))	0
								hum	Humibacter sp. BT305	CP031192		Propionibacterium freudenreichii[Title/Abstract] AND sRNA[Title/Abstract] AND (("2010/01/01"[Date - Publication] : "2021/09/22"[Date - Publication]))	0
								huw	Humibacter sp. WJ7-1	CP042305		Propionibacterium acidifaciens[Title/Abstract] AND sRNA[Title/Abstract] AND (("2010/01/01"[Date - Publication] : "2021/09/22"[Date - Publication]))	0
								gry	Gryllotalpicola protaetiae	CP032624		Propionibacterium australiense[Title/Abstract] AND sRNA[Title/Abstract] AND (("2010/01/01"[Date - Publication] : "2021/09/22"[Date - Publication]))	0
								lyd	Protaetiibacter intestinalis	CP032630		Pseudopropionibacterium propionicum[Title/Abstract] AND sRNA[Title/Abstract] AND (("2010/01/01"[Date - Publication] : "2021/09/22"[Date - Publication]))	0
								lyk	Protaetiibacter larvae	CP043504		Arachnia rubra[Title/Abstract] AND sRNA[Title/Abstract] AND (("2010/01/01"[Date - Publication] : "2021/09/22"[Date - Publication]))	0
								plap	Plantibacter sp. PA-3-X8	CP033107		Acidipropionibacterium acidipropionici[Title/Abstract] AND sRNA[Title/Abstract] AND (("2010/01/01"[Date - Publication] : "2021/09/22"[Date - Publication]))	0
								leu	Leucobacter muris	CP035037		Acidipropionibacterium virtanenii[Title/Abstract] AND sRNA[Title/Abstract] AND (("2010/01/01"[Date - Publication] : "2021/09/22"[Date - Publication]))	0
								ltr	Leucobacter triazinivorans	CP035806		Acidipropionibacterium jensenii[Title/Abstract] AND sRNA[Title/Abstract] AND (("2010/01/01"[Date - Publication] : "2021/09/22"[Date - Publication]))	0
								leb	Leucobacter coleopterorum	CP049933		Microlunatus phosphovorus[Title/Abstract] AND sRNA[Title/Abstract] AND (("2010/01/01"[Date - Publication] : "2021/09/22"[Date - Publication]))	0
								ldn	Leucobacter denitrificans	CP060716		Microlunatus sp.[Title/Abstract] AND sRNA[Title/Abstract] AND (("2010/01/01"[Date - Publication] : "2021/09/22"[Date - Publication]))	0
								lvi	Leucobacter viscericola	CP049863		Tessaracoccus flavus[Title/Abstract] AND sRNA[Title/Abstract] AND (("2010/01/01"[Date - Publication] : "2021/09/22"[Date - Publication]))	0
								lins	Leucobacter insecticola	CP049934		Tessaracoccus flavescens[Title/Abstract] AND sRNA[Title/Abstract] AND (("2010/01/01"[Date - Publication] : "2021/09/22"[Date - Publication]))	0
								agg	Agrococcus sp. SGAir0287	CP027942		Tessaracoccus aquimaris[Title/Abstract] AND sRNA[Title/Abstract] AND (("2010/01/01"[Date - Publication] : "2021/09/22"[Date - Publication]))	0
								mant	Marisediminicola antarctica	CP017146		Tessaracoccus sp.[Title/Abstract] AND sRNA[Title/Abstract] AND (("2010/01/01"[Date - Publication] : "2021/09/22"[Date - Publication]))	0
								hea	Herbiconiux sp. SALV-R1	CP053344		Tessaracoccus defluvii[Title/Abstract] AND sRNA[Title/Abstract] AND (("2010/01/01"[Date - Publication] : "2021/09/22"[Date - Publication]))	0
								frn	Frigoribacterium sp. NBH87	CP043650		Tessaracoccus lapidicaptus[Title/Abstract] AND sRNA[Title/Abstract] AND (("2010/01/01"[Date - Publication] : "2021/09/22"[Date - Publication]))	0
								gln	Glaciihabitans sp. INWT7	CP043653		Raineyella sp.[Title/Abstract] AND sRNA[Title/Abstract] AND (("2010/01/01"[Date - Publication] : "2021/09/22"[Date - Publication]))	0
								chre	Chryseoglobus sp. 28M-23	CP061846		Brevilactibacter coleopterorum[Title/Abstract] AND sRNA[Title/Abstract] AND (("2010/01/01"[Date - Publication] : "2021/09/22"[Date - Publication]))	0
								agx	Agreia sp. COWG	LR882035		Brevilactibacter sp.[Title/Abstract] AND sRNA[Title/Abstract] AND (("2010/01/01"[Date - Publication] : "2021/09/22"[Date - Publication]))	0
								subt	Subtercola sp. PAMC28395	CP076547		Nocardioides sp.[Title/Abstract] AND sRNA[Title/Abstract] AND (("2010/01/01"[Date - Publication] : "2021/09/22"[Date - Publication]))	0
								psev	Pseudoclavibacter sp. 125703-2019	OU365335		Nocardioides dokdonensis[Title/Abstract] AND sRNA[Title/Abstract] AND (("2010/01/01"[Date - Publication] : "2021/09/22"[Date - Publication]))	0
								art	Arthrobacter sp. FB24	CP000454		Nocardioides euryhalodurans[Title/Abstract] AND sRNA[Title/Abstract] AND (("2010/01/01"[Date - Publication] : "2021/09/22"[Date - Publication]))	0
								arr	Arthrobacter sp. Rue61a	CP003203		Nocardioides daphniae[Title/Abstract] AND sRNA[Title/Abstract] AND (("2010/01/01"[Date - Publication] : "2021/09/22"[Date - Publication]))	0
								arm	Arthrobacter sp. PAMC 25486	CP007595		Nocardioides seonyuensis[Title/Abstract] AND sRNA[Title/Abstract] AND (("2010/01/01"[Date - Publication] : "2021/09/22"[Date - Publication]))	0
								arl	Arthrobacter sp. LS16	CP012171		Nocardioides baekrokdamisoli[Title/Abstract] AND sRNA[Title/Abstract] AND (("2010/01/01"[Date - Publication] : "2021/09/22"[Date - Publication]))	0
								are	Arthrobacter sp. ERGS1:01	CP012479		Nocardioides anomalus[Title/Abstract] AND sRNA[Title/Abstract] AND (("2010/01/01"[Date - Publication] : "2021/09/22"[Date - Publication]))	0
								aaq	Arthrobacter alpinus R3.8	CP012677		Nocardioides mesophilus[Title/Abstract] AND sRNA[Title/Abstract] AND (("2010/01/01"[Date - Publication] : "2021/09/22"[Date - Publication]))	0
								arw	Arthrobacter alpinus A3	CP013745		Nocardioides aromaticivorans[Title/Abstract] AND sRNA[Title/Abstract] AND (("2010/01/01"[Date - Publication] : "2021/09/22"[Date - Publication]))	0
								arh	Arthrobacter sp. Hiyo8	AP014719		Nocardioides piscis[Title/Abstract] AND sRNA[Title/Abstract] AND (("2010/01/01"[Date - Publication] : "2021/09/22"[Date - Publication]))	0
								ary	Arthrobacter sp. YC-RL1	CP013297		Pimelobacter simplex[Title/Abstract] AND sRNA[Title/Abstract] AND (("2010/01/01"[Date - Publication] : "2021/09/22"[Date - Publication]))	0
								arz	Arthrobacter sp. ATCC 21022	CP014196		Aeromicrobium erythreum[Title/Abstract] AND sRNA[Title/Abstract] AND (("2010/01/01"[Date - Publication] : "2021/09/22"[Date - Publication]))	0
								aru	Arthrobacter sp. U41	CP015732		Aeromicrobium chenweiae[Title/Abstract] AND sRNA[Title/Abstract] AND (("2010/01/01"[Date - Publication] : "2021/09/22"[Date - Publication]))	0
								arq	Arthrobacter sp. QXT-31	CP019304		Aeromicrobium sp.[Title/Abstract] AND sRNA[Title/Abstract] AND (("2010/01/01"[Date - Publication] : "2021/09/22"[Date - Publication]))	0
								arn	Arthrobacter sp. YN	CP022436		Aeromicrobium yanjiei[Title/Abstract] AND sRNA[Title/Abstract] AND (("2010/01/01"[Date - Publication] : "2021/09/22"[Date - Publication]))	0
								arx	Arthrobacter sp. ZXY-2	CP017421		Micropruina glycogenica[Title/Abstract] AND sRNA[Title/Abstract] AND (("2010/01/01"[Date - Publication] : "2021/09/22"[Date - Publication]))	0
								myn	Arthrobacter sp. SLBN-53	CP011022		Mumia sp.[Title/Abstract] AND sRNA[Title/Abstract] AND (("2010/01/01"[Date - Publication] : "2021/09/22"[Date - Publication]))	0
								acry	Arthrobacter crystallopoietes	CP018863		Kribbella flavida[Title/Abstract] AND sRNA[Title/Abstract] AND (("2010/01/01"[Date - Publication] : "2021/09/22"[Date - Publication]))	0
								arth	Arthrobacter sp. PGP41	CP026514		Kribbella qitaiheensis[Title/Abstract] AND sRNA[Title/Abstract] AND (("2010/01/01"[Date - Publication] : "2021/09/22"[Date - Publication]))	0
								artp	Arthrobacter sp. PAMC25564	CP039290		Thermobifida fusca[Title/Abstract] AND sRNA[Title/Abstract] AND (("2010/01/01"[Date - Publication] : "2021/09/22"[Date - Publication]))	0
								acit	Arthrobacter citreus	CP053688		Nocardiopsis dassonvillei[Title/Abstract] AND sRNA[Title/Abstract] AND (("2010/01/01"[Date - Publication] : "2021/09/22"[Date - Publication]))	0
								aagi	Arthrobacter agilis	LR131272		Nocardiopsis alba[Title/Abstract] AND sRNA[Title/Abstract] AND (("2010/01/01"[Date - Publication] : "2021/09/22"[Date - Publication]))	0
								ari	Psychromicrobium lacuslunae	CP011005		Nocardiopsis gilva[Title/Abstract] AND sRNA[Title/Abstract] AND (("2010/01/01"[Date - Publication] : "2021/09/22"[Date - Publication]))	0
								aau	Paenarthrobacter aurescens	CP000474		Nocardiopsis flavescens[Title/Abstract] AND sRNA[Title/Abstract] AND (("2010/01/01"[Date - Publication] : "2021/09/22"[Date - Publication]))	0
								pue	Paenarthrobacter ureafaciens	CP043010		Streptomonospora sp.[Title/Abstract] AND sRNA[Title/Abstract] AND (("2010/01/01"[Date - Publication] : "2021/09/22"[Date - Publication]))	0
								ach	Pseudarthrobacter chlorophenolicus	CP001341		Thermomonospora curvata[Title/Abstract] AND sRNA[Title/Abstract] AND (("2010/01/01"[Date - Publication] : "2021/09/22"[Date - Publication]))	0
								apn	Pseudarthrobacter phenanthrenivorans	CP002379		Actinomadura sp.[Title/Abstract] AND sRNA[Title/Abstract] AND (("2010/01/01"[Date - Publication] : "2021/09/22"[Date - Publication]))	0
								psul	Pseudarthrobacter sulfonivorans	CP013747		Streptosporangium roseum[Title/Abstract] AND sRNA[Title/Abstract] AND (("2010/01/01"[Date - Publication] : "2021/09/22"[Date - Publication]))	0
								psni	Pseudarthrobacter sp. NIBRBAC000502771	CP041187		Nonomuraea sp.[Title/Abstract] AND sRNA[Title/Abstract] AND (("2010/01/01"[Date - Publication] : "2021/09/22"[Date - Publication]))	0
								psey	Pseudarthrobacter psychrotolerans	CP047898		Nonomuraea nitratireducens[Title/Abstract] AND sRNA[Title/Abstract] AND (("2010/01/01"[Date - Publication] : "2021/09/22"[Date - Publication]))	0
								aai	Glutamicibacter arilaitensis	FQ311875		Nonomuraea coxensis[Title/Abstract] AND sRNA[Title/Abstract] AND (("2010/01/01"[Date - Publication] : "2021/09/22"[Date - Publication]))	0
								gar	Glutamicibacter halophytocola	CP012750		Thermobispora bispora[Title/Abstract] AND sRNA[Title/Abstract] AND (("2010/01/01"[Date - Publication] : "2021/09/22"[Date - Publication]))	0
								gcr	Glutamicibacter creatinolyticus	CP034412		Frankia casuarinae[Title/Abstract] AND sRNA[Title/Abstract] AND (("2010/01/01"[Date - Publication] : "2021/09/22"[Date - Publication]))	0
								glu	Glutamicibacter sp. ZJUTW	CP043624		Frankia sp.[Title/Abstract] AND sRNA[Title/Abstract] AND (("2010/01/01"[Date - Publication] : "2021/09/22"[Date - Publication]))	0
								gpr	Glutamicibacter protophormiae	CP069806		Frankia inefficax[Title/Abstract] AND sRNA[Title/Abstract] AND (("2010/01/01"[Date - Publication] : "2021/09/22"[Date - Publication]))	0
								rsa	Renibacterium salmoninarum	CP000910		Frankia alni[Title/Abstract] AND sRNA[Title/Abstract] AND (("2010/01/01"[Date - Publication] : "2021/09/22"[Date - Publication]))	0
								krh	Kocuria rhizophila	AP009152		Candidatus Frankia[Title/Abstract] AND sRNA[Title/Abstract] AND (("2010/01/01"[Date - Publication] : "2021/09/22"[Date - Publication]))	0
								kpl	Kocuria palustris	CP012507		Acidothermus cellulolyticus[Title/Abstract] AND sRNA[Title/Abstract] AND (("2010/01/01"[Date - Publication] : "2021/09/22"[Date - Publication]))	0
								kfv	Kocuria flava	CP013254		Nakamurella multipartita[Title/Abstract] AND sRNA[Title/Abstract] AND (("2010/01/01"[Date - Publication] : "2021/09/22"[Date - Publication]))	0
								kii	Kocuria indica	CP035504		Nakamurella sp.[Title/Abstract] AND sRNA[Title/Abstract] AND (("2010/01/01"[Date - Publication] : "2021/09/22"[Date - Publication]))	0
								krs	Kocuria rosea	CP035103		Geodermatophilus obscurus[Title/Abstract] AND sRNA[Title/Abstract] AND (("2010/01/01"[Date - Publication] : "2021/09/22"[Date - Publication]))	0
								kod	Kocuria sp. KD4	CP050449		Blastococcus saxobsidens[Title/Abstract] AND sRNA[Title/Abstract] AND (("2010/01/01"[Date - Publication] : "2021/09/22"[Date - Publication]))	0
								kvr	Kocuria varians	CP059343		Modestobacter marinus[Title/Abstract] AND sRNA[Title/Abstract] AND (("2010/01/01"[Date - Publication] : "2021/09/22"[Date - Publication]))	0
								mlu	Micrococcus luteus	CP001628		Saccharopolyspora coralli[Title/Abstract] AND sRNA[Title/Abstract] AND (("2010/01/01"[Date - Publication] : "2021/09/22"[Date - Publication]))	0
								mick	Micrococcus sp. KBS0714	CP042169		Saccharopolyspora sp.[Title/Abstract] AND sRNA[Title/Abstract] AND (("2010/01/01"[Date - Publication] : "2021/09/22"[Date - Publication]))	0
								rmu	Rothia mucilaginosa	AP011540		Saccharomonospora viridis[Title/Abstract] AND sRNA[Title/Abstract] AND (("2010/01/01"[Date - Publication] : "2021/09/22"[Date - Publication]))	0
								rdn	Rothia dentocariosa	CP002280		Saccharomonospora xinjiangensis[Title/Abstract] AND sRNA[Title/Abstract] AND (("2010/01/01"[Date - Publication] : "2021/09/22"[Date - Publication]))	0
								raj	Rothia aeria	AP017895		Amycolatopsis mediterranei[Title/Abstract] AND sRNA[Title/Abstract] AND (("2010/01/01"[Date - Publication] : "2021/09/22"[Date - Publication]))	0
								rter	Rothia terrae	CP061539		Amycolatopsis keratiniphila[Title/Abstract] AND sRNA[Title/Abstract] AND (("2010/01/01"[Date - Publication] : "2021/09/22"[Date - Publication]))	0
								rama	Rothia amarae	CP061538		Amycolatopsis japonica[Title/Abstract] AND sRNA[Title/Abstract] AND (("2010/01/01"[Date - Publication] : "2021/09/22"[Date - Publication]))	0
								rkr	Rothia kristinae	CP065738		Amycolatopsis methanolica[Title/Abstract] AND sRNA[Title/Abstract] AND (("2010/01/01"[Date - Publication] : "2021/09/22"[Date - Publication]))	0
								satk	Sinomonas atrocyanea	CP014518		Amycolatopsis sp.[Title/Abstract] AND sRNA[Title/Abstract] AND (("2010/01/01"[Date - Publication] : "2021/09/22"[Date - Publication]))	0
								nae	Neomicrococcus aestuarii	CP018135		Amycolatopsis albispora[Title/Abstract] AND sRNA[Title/Abstract] AND (("2010/01/01"[Date - Publication] : "2021/09/22"[Date - Publication]))	0
								aul	Auritidibacter sp. NML130574	CP031746		Amycolatopsis orientalis[Title/Abstract] AND sRNA[Title/Abstract] AND (("2010/01/01"[Date - Publication] : "2021/09/22"[Date - Publication]))	0
								cig	Citricoccus sp. SGAir0253	CP039424		Pseudonocardia dioxanivorans[Title/Abstract] AND sRNA[Title/Abstract] AND (("2010/01/01"[Date - Publication] : "2021/09/22"[Date - Publication]))	0
								paey	Paeniglutamicibacter sp. Y32M11	CP079107		Pseudonocardia sp.[Title/Abstract] AND sRNA[Title/Abstract] AND (("2010/01/01"[Date - Publication] : "2021/09/22"[Date - Publication]))	0
								bcv	Beutenbergia cavernae	CP001618		Pseudonocardia sp[Title/Abstract] AND sRNA[Title/Abstract] AND (("2010/01/01"[Date - Publication] : "2021/09/22"[Date - Publication]))	0
								bfa	Brachybacterium faecium	CP001643		Pseudonocardia autotrophica[Title/Abstract] AND sRNA[Title/Abstract] AND (("2010/01/01"[Date - Publication] : "2021/09/22"[Date - Publication]))	0
								brx	Brachybacterium sp. P6-10-X1	CP017297		Pseudonocardia broussonetiae[Title/Abstract] AND sRNA[Title/Abstract] AND (("2010/01/01"[Date - Publication] : "2021/09/22"[Date - Publication]))	0
								brv	Brachybacterium avium	CP022316		Actinosynnema pretiosum[Title/Abstract] AND sRNA[Title/Abstract] AND (("2010/01/01"[Date - Publication] : "2021/09/22"[Date - Publication]))	0
								bgg	Brachybacterium ginsengisoli	CP023564		Actinosynnema mirum[Title/Abstract] AND sRNA[Title/Abstract] AND (("2010/01/01"[Date - Publication] : "2021/09/22"[Date - Publication]))	0
								brz	Brachybacterium vulturis	CP023563		Saccharothrix espanaensis[Title/Abstract] AND sRNA[Title/Abstract] AND (("2010/01/01"[Date - Publication] : "2021/09/22"[Date - Publication]))	0
								bsau	Brachybacterium saurashtrense	CP031356		Saccharothrix syringae[Title/Abstract] AND sRNA[Title/Abstract] AND (("2010/01/01"[Date - Publication] : "2021/09/22"[Date - Publication]))	0
								brr	Brachybacterium sp. SGAir0954	CP027295		Kutzneria albida[Title/Abstract] AND sRNA[Title/Abstract] AND (("2010/01/01"[Date - Publication] : "2021/09/22"[Date - Publication]))	0
								dva	Dermabacter vaginalis	CP012117		Kibdelosporangium phytohabitans[Title/Abstract] AND sRNA[Title/Abstract] AND (("2010/01/01"[Date - Publication] : "2021/09/22"[Date - Publication]))	0
								djj	Dermabacter jinjuensis	CP023482		Lentzea guizhouensis[Title/Abstract] AND sRNA[Title/Abstract] AND (("2010/01/01"[Date - Publication] : "2021/09/22"[Date - Publication]))	0
								jde	Jonesia denitrificans	CP001706		Actinoalloteichus hymeniacidonis[Title/Abstract] AND sRNA[Title/Abstract] AND (("2010/01/01"[Date - Publication] : "2021/09/22"[Date - Publication]))	0
								kse	Kytococcus sedentarius	CP001686		Actinoalloteichus sp.[Title/Abstract] AND sRNA[Title/Abstract] AND (("2010/01/01"[Date - Publication] : "2021/09/22"[Date - Publication]))	0
								dni	Dermacoccus nishinomiyaensis	CP008889		Actinoalloteichus fjordicus[Title/Abstract] AND sRNA[Title/Abstract] AND (("2010/01/01"[Date - Publication] : "2021/09/22"[Date - Publication]))	0
								day	Dermacoccus abyssi	CP043031		Actinoalloteichus hoggarensis[Title/Abstract] AND sRNA[Title/Abstract] AND (("2010/01/01"[Date - Publication] : "2021/09/22"[Date - Publication]))	0
								lmoi	Luteipulveratus mongoliensis	CP011112		Alloactinosynnema sp.[Title/Abstract] AND sRNA[Title/Abstract] AND (("2010/01/01"[Date - Publication] : "2021/09/22"[Date - Publication]))	0
								yim	Yimella sp. cx-51	CP072113		Prauserella marina[Title/Abstract] AND sRNA[Title/Abstract] AND (("2010/01/01"[Date - Publication] : "2021/09/22"[Date - Publication]))	0
								xce	Xylanimonas cellulosilytica	CP001821		Salinispora tropica[Title/Abstract] AND sRNA[Title/Abstract] AND (("2010/01/01"[Date - Publication] : "2021/09/22"[Date - Publication]))	0
								xyl	Xylanimonas allomyrinae	CP035495		Salinispora arenicola[Title/Abstract] AND sRNA[Title/Abstract] AND (("2010/01/01"[Date - Publication] : "2021/09/22"[Date - Publication]))	0
								iva	Isoptericola variabilis	CP002810		Micromonospora aurantiaca[Title/Abstract] AND sRNA[Title/Abstract] AND (("2010/01/01"[Date - Publication] : "2021/09/22"[Date - Publication]))	0
								ido	Isoptericola dokdonensis	CP014209		Micromonospora sp.[Title/Abstract] AND sRNA[Title/Abstract] AND (("2010/01/01"[Date - Publication] : "2021/09/22"[Date - Publication]))	0
								cet	Cellulosimicrobium sp. TH-20	CP020857		Micromonospora tulbaghiae[Title/Abstract] AND sRNA[Title/Abstract] AND (("2010/01/01"[Date - Publication] : "2021/09/22"[Date - Publication]))	0
								cceu	Cellulosimicrobium cellulans	CP021383		Micromonospora terminaliae[Title/Abstract] AND sRNA[Title/Abstract] AND (("2010/01/01"[Date - Publication] : "2021/09/22"[Date - Publication]))	0
								xya	Xylanimicrobium sp. FW10M-9	CP035493		Micromonospora carbonacea[Title/Abstract] AND sRNA[Title/Abstract] AND (("2010/01/01"[Date - Publication] : "2021/09/22"[Date - Publication]))	0
								ske	Sanguibacter keddieii	CP001819		Micromonospora sagamiensis[Title/Abstract] AND sRNA[Title/Abstract] AND (("2010/01/01"[Date - Publication] : "2021/09/22"[Date - Publication]))	0
								sanw	Sanguibacter sp. HDW7	CP049862		Micromonospora maris[Title/Abstract] AND sRNA[Title/Abstract] AND (("2010/01/01"[Date - Publication] : "2021/09/22"[Date - Publication]))	0
								cfl	Cellulomonas flavigena	CP001964		Micromonospora craniellae[Title/Abstract] AND sRNA[Title/Abstract] AND (("2010/01/01"[Date - Publication] : "2021/09/22"[Date - Publication]))	0
								cfi	Cellulomonas fimi	CP002666		Actinoplanes sp.[Title/Abstract] AND sRNA[Title/Abstract] AND (("2010/01/01"[Date - Publication] : "2021/09/22"[Date - Publication]))	0
								cga	Cellulomonas gilvus	CP002665		Actinoplanes missouriensis[Title/Abstract] AND sRNA[Title/Abstract] AND (("2010/01/01"[Date - Publication] : "2021/09/22"[Date - Publication]))	0
								cez	Cellulomonas sp. PSBB021	CP021430		Actinoplanes friuliensis[Title/Abstract] AND sRNA[Title/Abstract] AND (("2010/01/01"[Date - Publication] : "2021/09/22"[Date - Publication]))	0
								celz	Cellulomonas shaoxiangyii	CP039291		Actinoplanes ianthinogenes[Title/Abstract] AND sRNA[Title/Abstract] AND (("2010/01/01"[Date - Publication] : "2021/09/22"[Date - Publication]))	0
								cej	Cellulomonas sp. JZ18	CP045245		Plantactinospora sp.[Title/Abstract] AND sRNA[Title/Abstract] AND (("2010/01/01"[Date - Publication] : "2021/09/22"[Date - Publication]))	0
								celh	Cellulomonas sp. H30R-01	CP048210		Phytohabitans flavus[Title/Abstract] AND sRNA[Title/Abstract] AND (("2010/01/01"[Date - Publication] : "2021/09/22"[Date - Publication]))	0
								oek	Oerskovia sp. KBS0722	CP042174		Phytohabitans suffuscus[Title/Abstract] AND sRNA[Title/Abstract] AND (("2010/01/01"[Date - Publication] : "2021/09/22"[Date - Publication]))	0
								psei	Pseudactinotalea sp. HY158	CP045920		Verrucosispora sp.[Title/Abstract] AND sRNA[Title/Abstract] AND (("2010/01/01"[Date - Publication] : "2021/09/22"[Date - Publication]))	0
								ica	Intrasporangium calvum	CP002343		Actinocatenispora thailandica[Title/Abstract] AND sRNA[Title/Abstract] AND (("2010/01/01"[Date - Publication] : "2021/09/22"[Date - Publication]))	0
								ars	Arsenicicoccus sp. oral taxon 190	CP012070		Actinocatenispora sera[Title/Abstract] AND sRNA[Title/Abstract] AND (("2010/01/01"[Date - Publication] : "2021/09/22"[Date - Publication]))	0
								jte	Janibacter indicus	CP013290		Polymorphospora rubra[Title/Abstract] AND sRNA[Title/Abstract] AND (("2010/01/01"[Date - Publication] : "2021/09/22"[Date - Publication]))	0
								jli	Janibacter limosus	CP036164		Catellatospora sp.[Title/Abstract] AND sRNA[Title/Abstract] AND (("2010/01/01"[Date - Publication] : "2021/09/22"[Date - Publication]))	0
								jme	Janibacter melonis	CP044548		Dactylosporangium vinaceum[Title/Abstract] AND sRNA[Title/Abstract] AND (("2010/01/01"[Date - Publication] : "2021/09/22"[Date - Publication]))	0
								teh	Tetrasphaera sp. HKS02	CP046121		Catenulispora acidiphila[Title/Abstract] AND sRNA[Title/Abstract] AND (("2010/01/01"[Date - Publication] : "2021/09/22"[Date - Publication]))	0
								phw	Phycicoccus sp. HDW14	CP049935		Stackebrandtia nassauensis[Title/Abstract] AND sRNA[Title/Abstract] AND (("2010/01/01"[Date - Publication] : "2021/09/22"[Date - Publication]))	0
								pei	Phycicoccus endophyticus	CP060712		Natronoglycomyces albus[Title/Abstract] AND sRNA[Title/Abstract] AND (("2010/01/01"[Date - Publication] : "2021/09/22"[Date - Publication]))	0
								serj	Serinicoccus hydrothermalis	CP014989		Glycomyces sp.[Title/Abstract] AND sRNA[Title/Abstract] AND (("2010/01/01"[Date - Publication] : "2021/09/22"[Date - Publication]))	0
								serw	Ornithinimicrobium pratense	CP044427		Arcanobacterium haemolyticum[Title/Abstract] AND sRNA[Title/Abstract] AND (("2010/01/01"[Date - Publication] : "2021/09/22"[Date - Publication]))	0
								orn	Ornithinimicrobium sp. AMA3305	CP031229		Arcanobacterium sp.[Title/Abstract] AND sRNA[Title/Abstract] AND (("2010/01/01"[Date - Publication] : "2021/09/22"[Date - Publication]))	0
								orz	Ornithinimicrobium sp. H23M54	CP041616		Arcanobacterium phocisimile[Title/Abstract] AND sRNA[Title/Abstract] AND (("2010/01/01"[Date - Publication] : "2021/09/22"[Date - Publication]))	0
								bly	Brevibacterium linens BS258	CP014869		Mobiluncus curtisii[Title/Abstract] AND sRNA[Title/Abstract] AND (("2010/01/01"[Date - Publication] : "2021/09/22"[Date - Publication]))	0
								blin	Brevibacterium aurantiacum	CP017150		Trueperella pyogenes[Title/Abstract] AND sRNA[Title/Abstract] AND (("2010/01/01"[Date - Publication] : "2021/09/22"[Date - Publication]))	0
								bri	Brevibacterium sp. CS2	CP040020		Trueperella bialowiezensis[Title/Abstract] AND sRNA[Title/Abstract] AND (("2010/01/01"[Date - Publication] : "2021/09/22"[Date - Publication]))	0
								blut	Brevibacterium luteolum	CP035810		Trueperella pecoris[Title/Abstract] AND sRNA[Title/Abstract] AND (("2010/01/01"[Date - Publication] : "2021/09/22"[Date - Publication]))	0
								bcau	Brevibacterium casei	CP065682		Actinotignum schaalii[Title/Abstract] AND sRNA[Title/Abstract] AND (("2010/01/01"[Date - Publication] : "2021/09/22"[Date - Publication]))	0
								dco	Dermatophilus congolensis	LT906453		Actinobaculum sp.[Title/Abstract] AND sRNA[Title/Abstract] AND (("2010/01/01"[Date - Publication] : "2021/09/22"[Date - Publication]))	0
								aus	Austwickia sp. Fred_18-Q3-R57-64_BATAC.85v2	CP064985		Schaalia meyeri[Title/Abstract] AND sRNA[Title/Abstract] AND (("2010/01/01"[Date - Publication] : "2021/09/22"[Date - Publication]))	0
								gez	Georgenia sp. Z294	CP040899		Schaalia odontolytica[Title/Abstract] AND sRNA[Title/Abstract] AND (("2010/01/01"[Date - Publication] : "2021/09/22"[Date - Publication]))	0
								halt	Ruania alkalisoli	CP063169		Schaalia turicensis[Title/Abstract] AND sRNA[Title/Abstract] AND (("2010/01/01"[Date - Publication] : "2021/09/22"[Date - Publication]))	0
								pac	Cutibacterium acnes KPA171202	AE017283		Actinomyces sp.[Title/Abstract] AND sRNA[Title/Abstract] AND (("2010/01/01"[Date - Publication] : "2021/09/22"[Date - Publication]))	0
								pak	Cutibacterium acnes SK137	CP001977		Actinomyces oris[Title/Abstract] AND sRNA[Title/Abstract] AND (("2010/01/01"[Date - Publication] : "2021/09/22"[Date - Publication]))	0
								pav	Cutibacterium acnes TypeIA2 P.acn17	CP003196		Actinomyces radicidentis[Title/Abstract] AND sRNA[Title/Abstract] AND (("2010/01/01"[Date - Publication] : "2021/09/22"[Date - Publication]))	0
								pax	Cutibacterium acnes TypeIA2 P.acn31	CP003197		Actinomyces gaoshouyii[Title/Abstract] AND sRNA[Title/Abstract] AND (("2010/01/01"[Date - Publication] : "2021/09/22"[Date - Publication]))	0
								paz	Cutibacterium acnes TypeIA2 P.acn33	CP003195		Actinomyces naeslundii[Title/Abstract] AND sRNA[Title/Abstract] AND (("2010/01/01"[Date - Publication] : "2021/09/22"[Date - Publication]))	0
								paw	Cutibacterium acnes 266	CP002409		Actinomyces howellii[Title/Abstract] AND sRNA[Title/Abstract] AND (("2010/01/01"[Date - Publication] : "2021/09/22"[Date - Publication]))	0
								pad	Cutibacterium acnes subsp. defendens ATCC 11828	CP003084		Actinomyces israelii[Title/Abstract] AND sRNA[Title/Abstract] AND (("2010/01/01"[Date - Publication] : "2021/09/22"[Date - Publication]))	0
								pcn	Cutibacterium acnes 6609	CP002815		Actinomyces slackii[Title/Abstract] AND sRNA[Title/Abstract] AND (("2010/01/01"[Date - Publication] : "2021/09/22"[Date - Publication]))	0
								pacc	Cutibacterium acnes C1	CP003877		Actinomyces viscosus[Title/Abstract] AND sRNA[Title/Abstract] AND (("2010/01/01"[Date - Publication] : "2021/09/22"[Date - Publication]))	0
								pach	Cutibacterium acnes HL096PA1	CP003293		Actinomyces weissii[Title/Abstract] AND sRNA[Title/Abstract] AND (("2010/01/01"[Date - Publication] : "2021/09/22"[Date - Publication]))	0
								pacn	Cutibacterium acnes hdn-1	CP006032		Actinomyces marmotae[Title/Abstract] AND sRNA[Title/Abstract] AND (("2010/01/01"[Date - Publication] : "2021/09/22"[Date - Publication]))	0
								cacn	Cutibacterium acnes KCOM 1861 (= ChDC B594)	CP012647		Boudabousia tangfeifanii[Title/Abstract] AND sRNA[Title/Abstract] AND (("2010/01/01"[Date - Publication] : "2021/09/22"[Date - Publication]))	0
								pra	Cutibacterium avidum	CP005287		Flaviflexus salsibiostraticola[Title/Abstract] AND sRNA[Title/Abstract] AND (("2010/01/01"[Date - Publication] : "2021/09/22"[Date - Publication]))	0
								prl	Cutibacterium modestum	CP017040		Flaviflexus sp.[Title/Abstract] AND sRNA[Title/Abstract] AND (("2010/01/01"[Date - Publication] : "2021/09/22"[Date - Publication]))	0
								cgrn	Cutibacterium granulosum	LT906441		Winkia sp.[Title/Abstract] AND sRNA[Title/Abstract] AND (("2010/01/01"[Date - Publication] : "2021/09/22"[Date - Publication]))	0
								pfr	Propionibacterium freudenreichii subsp. shermanii CIRM-BIA1	FN806773		Fannyhessea vaginae[Title/Abstract] AND sRNA[Title/Abstract] AND (("2010/01/01"[Date - Publication] : "2021/09/22"[Date - Publication]))	0
								pfre	Propionibacterium freudenreichii subsp. freudenreichii DSM 20271	CP010341		Bifidobacterium longum[Title/Abstract] AND sRNA[Title/Abstract] AND (("2010/01/01"[Date - Publication] : "2021/09/22"[Date - Publication]))	0
								pacd	Propionibacterium acidifaciens	CP033719		Bifidobacterium adolescentis[Title/Abstract] AND sRNA[Title/Abstract] AND (("2010/01/01"[Date - Publication] : "2021/09/22"[Date - Publication]))	0
								paus	Propionibacterium australiense	LR134442		Bifidobacterium animalis[Title/Abstract] AND sRNA[Title/Abstract] AND (("2010/01/01"[Date - Publication] : "2021/09/22"[Date - Publication]))	0
								ppc	Pseudopropionibacterium propionicum	CP002734		Bifidobacterium dentium[Title/Abstract] AND sRNA[Title/Abstract] AND (("2010/01/01"[Date - Publication] : "2021/09/22"[Date - Publication]))	0
								arub	Arachnia rubra	CP072384		Bifidobacterium bifidum[Title/Abstract] AND sRNA[Title/Abstract] AND (("2010/01/01"[Date - Publication] : "2021/09/22"[Date - Publication]))	0
								pbo	Acidipropionibacterium acidipropionici ATCC 4875	CP003493		Bifidobacterium breve[Title/Abstract] AND sRNA[Title/Abstract] AND (("2010/01/01"[Date - Publication] : "2021/09/22"[Date - Publication]))	0
								aaci	Acidipropionibacterium acidipropionici CGMCC 1.2230	CP013126		Bifidobacterium asteroides[Title/Abstract] AND sRNA[Title/Abstract] AND (("2010/01/01"[Date - Publication] : "2021/09/22"[Date - Publication]))	0
								acij	Acidipropionibacterium virtanenii	CP025198		Bifidobacterium thermophilum[Title/Abstract] AND sRNA[Title/Abstract] AND (("2010/01/01"[Date - Publication] : "2021/09/22"[Date - Publication]))	0
								aji	Acidipropionibacterium jensenii	CP025570		Bifidobacterium coryneforme[Title/Abstract] AND sRNA[Title/Abstract] AND (("2010/01/01"[Date - Publication] : "2021/09/22"[Date - Publication]))	0
								mph	Microlunatus phosphovorus	AP012204		Bifidobacterium kashiwanohense[Title/Abstract] AND sRNA[Title/Abstract] AND (("2010/01/01"[Date - Publication] : "2021/09/22"[Date - Publication]))	0
								mik	Microlunatus sp. KUDC0627	CP041692		Bifidobacterium catenulatum[Title/Abstract] AND sRNA[Title/Abstract] AND (("2010/01/01"[Date - Publication] : "2021/09/22"[Date - Publication]))	0
								micg	Microlunatus sp. Gsoil 973	CP046122		Bifidobacterium pseudolongum[Title/Abstract] AND sRNA[Title/Abstract] AND (("2010/01/01"[Date - Publication] : "2021/09/22"[Date - Publication]))	0
								tfl	Tessaracoccus flavus	CP019605		Bifidobacterium indicum[Title/Abstract] AND sRNA[Title/Abstract] AND (("2010/01/01"[Date - Publication] : "2021/09/22"[Date - Publication]))	0
								tfa	Tessaracoccus flavescens	CP019607		Bifidobacterium angulatum[Title/Abstract] AND sRNA[Title/Abstract] AND (("2010/01/01"[Date - Publication] : "2021/09/22"[Date - Publication]))	0
								tes	Tessaracoccus aquimaris	CP019606		Bifidobacterium pseudocatenulatum[Title/Abstract] AND sRNA[Title/Abstract] AND (("2010/01/01"[Date - Publication] : "2021/09/22"[Date - Publication]))	0
								tez	Tessaracoccus sp. T2.5-30	CP019229		Bifidobacterium scardovii[Title/Abstract] AND sRNA[Title/Abstract] AND (("2010/01/01"[Date - Publication] : "2021/09/22"[Date - Publication]))	0
								tdf	Tessaracoccus defluvii	CP060789		Bifidobacterium actinocoloniiforme[Title/Abstract] AND sRNA[Title/Abstract] AND (("2010/01/01"[Date - Publication] : "2021/09/22"[Date - Publication]))	0
								tla	Tessaracoccus lapidicaptus	LR214441		Bifidobacterium choerinum[Title/Abstract] AND sRNA[Title/Abstract] AND (("2010/01/01"[Date - Publication] : "2021/09/22"[Date - Publication]))	0
								rain	Raineyella sp. CBA3103	CP045725		Bifidobacterium pullorum[Title/Abstract] AND sRNA[Title/Abstract] AND (("2010/01/01"[Date - Publication] : "2021/09/22"[Date - Publication]))	0
								prv	Brevilactibacter coleopterorum	CP049865		Bifidobacterium lemurum[Title/Abstract] AND sRNA[Title/Abstract] AND (("2010/01/01"[Date - Publication] : "2021/09/22"[Date - Publication]))	0
								brt	Brevilactibacter sp. MC1595	CP071870		Bifidobacterium eulemuris[Title/Abstract] AND sRNA[Title/Abstract] AND (("2010/01/01"[Date - Publication] : "2021/09/22"[Date - Publication]))	0
								nca	Nocardioides sp. JS614	CP000509		Bifidobacterium subtile[Title/Abstract] AND sRNA[Title/Abstract] AND (("2010/01/01"[Date - Publication] : "2021/09/22"[Date - Publication]))	0
								ndk	Nocardioides dokdonensis	CP015079		Gardnerella vaginalis[Title/Abstract] AND sRNA[Title/Abstract] AND (("2010/01/01"[Date - Publication] : "2021/09/22"[Date - Publication]))	0
								noy	Nocardioides euryhalodurans	CP038267		Scardovia inopinata[Title/Abstract] AND sRNA[Title/Abstract] AND (("2010/01/01"[Date - Publication] : "2021/09/22"[Date - Publication]))	0
								noi	Nocardioides sp. dk3136	CP040748		Parascardovia denticolens[Title/Abstract] AND sRNA[Title/Abstract] AND (("2010/01/01"[Date - Publication] : "2021/09/22"[Date - Publication]))	0
								noo	Nocardioides sp. S-1144	CP040695		Actinopolyspora erythraea[Title/Abstract] AND sRNA[Title/Abstract] AND (("2010/01/01"[Date - Publication] : "2021/09/22"[Date - Publication]))	0
								ndp	Nocardioides daphniae	CP038462		Candidatus Planktophila[Title/Abstract] AND sRNA[Title/Abstract] AND (("2010/01/01"[Date - Publication] : "2021/09/22"[Date - Publication]))	0
								nsn	Nocardioides seonyuensis	CP038436		Candidatus Nanopelagicus[Title/Abstract] AND sRNA[Title/Abstract] AND (("2010/01/01"[Date - Publication] : "2021/09/22"[Date - Publication]))	0
								nbe	Nocardioides baekrokdamisoli	AP019307		Epidermidibacterium keratini[Title/Abstract] AND sRNA[Title/Abstract] AND (("2010/01/01"[Date - Publication] : "2021/09/22"[Date - Publication]))	0
								nano	Nocardioides anomalus	CP049257		Actinobacteria bacterium[Title/Abstract] AND sRNA[Title/Abstract] AND (("2010/01/01"[Date - Publication] : "2021/09/22"[Date - Publication]))	0
								nmes	Nocardioides mesophilus	CP060713		Rubrobacter xylanophilus[Title/Abstract] AND sRNA[Title/Abstract] AND (("2010/01/01"[Date - Publication] : "2021/09/22"[Date - Publication]))	0
								naro	Nocardioides aromaticivorans	CP022295		Rubrobacter radiotolerans[Title/Abstract] AND sRNA[Title/Abstract] AND (("2010/01/01"[Date - Publication] : "2021/09/22"[Date - Publication]))	0
								npi	Nocardioides piscis	CP049866		Rubrobacter sp.[Title/Abstract] AND sRNA[Title/Abstract] AND (("2010/01/01"[Date - Publication] : "2021/09/22"[Date - Publication]))	0
								psim	Pimelobacter simplex	CP009896		Baekduia soli[Title/Abstract] AND sRNA[Title/Abstract] AND (("2010/01/01"[Date - Publication] : "2021/09/22"[Date - Publication]))	0
								aer	Aeromicrobium erythreum	CP011502		Conexibacter woesei[Title/Abstract] AND sRNA[Title/Abstract] AND (("2010/01/01"[Date - Publication] : "2021/09/22"[Date - Publication]))	0
								aez	Aeromicrobium chenweiae	CP026952		Acidimicrobium ferrooxidans[Title/Abstract] AND sRNA[Title/Abstract] AND (("2010/01/01"[Date - Publication] : "2021/09/22"[Date - Publication]))	0
								aeb	Aeromicrobium sp. A1-2	CP027482		Ilumatobacter coccineus[Title/Abstract] AND sRNA[Title/Abstract] AND (("2010/01/01"[Date - Publication] : "2021/09/22"[Date - Publication]))	0
								aef	Aeromicrobium yanjiei	CP045737		Actinomarinicola tropica[Title/Abstract] AND sRNA[Title/Abstract] AND (("2010/01/01"[Date - Publication] : "2021/09/22"[Date - Publication]))	0
								mgg	Micropruina glycogenica	LT985188		Aquihabitans sp.[Title/Abstract] AND sRNA[Title/Abstract] AND (("2010/01/01"[Date - Publication] : "2021/09/22"[Date - Publication]))	0
								muz	Mumia sp. ZJ1417	CP059901		Iamia sp.[Title/Abstract] AND sRNA[Title/Abstract] AND (("2010/01/01"[Date - Publication] : "2021/09/22"[Date - Publication]))	0
								kfl	Kribbella flavida	CP001736		Cryptobacterium curtum[Title/Abstract] AND sRNA[Title/Abstract] AND (("2010/01/01"[Date - Publication] : "2021/09/22"[Date - Publication]))	0
								kqi	Kribbella qitaiheensis	CP043661		Slackia heliotrinireducens[Title/Abstract] AND sRNA[Title/Abstract] AND (("2010/01/01"[Date - Publication] : "2021/09/22"[Date - Publication]))	0
								tfu	Thermobifida fusca	CP000088		Eggerthella lenta[Title/Abstract] AND sRNA[Title/Abstract] AND (("2010/01/01"[Date - Publication] : "2021/09/22"[Date - Publication]))	0
								nda	Nocardiopsis dassonvillei	CP002040		Eggerthella sp.[Title/Abstract] AND sRNA[Title/Abstract] AND (("2010/01/01"[Date - Publication] : "2021/09/22"[Date - Publication]))	0
								nal	Nocardiopsis alba	CP003788		Eggerthella guodeyinii[Title/Abstract] AND sRNA[Title/Abstract] AND (("2010/01/01"[Date - Publication] : "2021/09/22"[Date - Publication]))	0
								ngv	Nocardiopsis gilva	CP022753		Gordonibacter pamelaeae[Title/Abstract] AND sRNA[Title/Abstract] AND (("2010/01/01"[Date - Publication] : "2021/09/22"[Date - Publication]))	0
								nfe	Nocardiopsis flavescens	CP054933		Adlercreutzia equolifaciens[Title/Abstract] AND sRNA[Title/Abstract] AND (("2010/01/01"[Date - Publication] : "2021/09/22"[Date - Publication]))	0
								strr	Streptomonospora sp. M2	CP036455		Denitrobacterium detoxificans[Title/Abstract] AND sRNA[Title/Abstract] AND (("2010/01/01"[Date - Publication] : "2021/09/22"[Date - Publication]))	0
								tcu	Thermomonospora curvata	CP001738		Berryella intestinalis[Title/Abstract] AND sRNA[Title/Abstract] AND (("2010/01/01"[Date - Publication] : "2021/09/22"[Date - Publication]))	0
								actw	Actinomadura sp. WMMB 499	CP044407		Atopobium parvulum[Title/Abstract] AND sRNA[Title/Abstract] AND (("2010/01/01"[Date - Publication] : "2021/09/22"[Date - Publication]))	0
								sro	Streptosporangium roseum	CP001814		Olsenella uli[Title/Abstract] AND sRNA[Title/Abstract] AND (("2010/01/01"[Date - Publication] : "2021/09/22"[Date - Publication]))	0
								noa	Nonomuraea sp. ATCC 55076	CP017717		Olsenella sp.[Title/Abstract] AND sRNA[Title/Abstract] AND (("2010/01/01"[Date - Publication] : "2021/09/22"[Date - Publication]))	0
								now	Nonomuraea nitratireducens	CP045572		Parolsenella catena[Title/Abstract] AND sRNA[Title/Abstract] AND (("2010/01/01"[Date - Publication] : "2021/09/22"[Date - Publication]))	0
								ncx	Nonomuraea coxensis	CP068985		Atopobium sp.[Title/Abstract] AND sRNA[Title/Abstract] AND (("2010/01/01"[Date - Publication] : "2021/09/22"[Date - Publication]))	0
								tbi	Thermobispora bispora	CP001874		Coriobacterium glomerans[Title/Abstract] AND sRNA[Title/Abstract] AND (("2010/01/01"[Date - Publication] : "2021/09/22"[Date - Publication]))	0
								fra	Frankia casuarinae	CP000249		Collinsella aerofaciens[Title/Abstract] AND sRNA[Title/Abstract] AND (("2010/01/01"[Date - Publication] : "2021/09/22"[Date - Publication]))	0
								fre	Frankia sp. EAN1pec	CP000820		Egibacter rhizosphaerae[Title/Abstract] AND sRNA[Title/Abstract] AND (("2010/01/01"[Date - Publication] : "2021/09/22"[Date - Publication]))	0
								fri	Frankia inefficax	CP002299		Euzebya pacifica[Title/Abstract] AND sRNA[Title/Abstract] AND (("2010/01/01"[Date - Publication] : "2021/09/22"[Date - Publication]))	0
								fal	Frankia alni	CT573213		Bacillus paralicheniformis[Title/Abstract] AND sRNA[Title/Abstract] AND (("2010/01/01"[Date - Publication] : "2021/09/22"[Date - Publication]))	0
								fsy	Candidatus Frankia datiscae	CP002801		Bacillus siamensis[Title/Abstract] AND sRNA[Title/Abstract] AND (("2010/01/01"[Date - Publication] : "2021/09/22"[Date - Publication]))	0
								ace	Acidothermus cellulolyticus	CP000481		Bacillus atrophaeus[Title/Abstract] AND sRNA[Title/Abstract] AND (("2010/01/01"[Date - Publication] : "2021/09/22"[Date - Publication]))	0
								nml	Nakamurella multipartita	CP001737		Bacillus vallismortis[Title/Abstract] AND sRNA[Title/Abstract] AND (("2010/01/01"[Date - Publication] : "2021/09/22"[Date - Publication]))	0
								nak	Nakamurella sp. s14-144	CP034170		Bacillus sonorensis[Title/Abstract] AND sRNA[Title/Abstract] AND (("2010/01/01"[Date - Publication] : "2021/09/22"[Date - Publication]))	0
								gob	Geodermatophilus obscurus	CP001867		Bacillus halotolerans[Title/Abstract] AND sRNA[Title/Abstract] AND (("2010/01/01"[Date - Publication] : "2021/09/22"[Date - Publication]))	0
								bsd	Blastococcus saxobsidens	FO117623		Bacillus mojavensis[Title/Abstract] AND sRNA[Title/Abstract] AND (("2010/01/01"[Date - Publication] : "2021/09/22"[Date - Publication]))	0
								mmar	Modestobacter marinus	FO203431		Bacillus tequilensis[Title/Abstract] AND sRNA[Title/Abstract] AND (("2010/01/01"[Date - Publication] : "2021/09/22"[Date - Publication]))	0
								kra	Kineococcus radiotolerans	CP000750		Bacillus inaquosorum[Title/Abstract] AND sRNA[Title/Abstract] AND (("2010/01/01"[Date - Publication] : "2021/09/22"[Date - Publication]))	0
								sen	Saccharopolyspora erythraea	AM420293		Bacillus cytotoxicus[Title/Abstract] AND sRNA[Title/Abstract] AND (("2010/01/01"[Date - Publication] : "2021/09/22"[Date - Publication]))	0
								sace	Saccharopolyspora coralli	CP045929		Bacillus mycoides[Title/Abstract] AND sRNA[Title/Abstract] AND (("2010/01/01"[Date - Publication] : "2021/09/22"[Date - Publication]))	0
								sacg	Saccharopolyspora sp. ASAGF58	CP040605		Bacillus toyonensis[Title/Abstract] AND sRNA[Title/Abstract] AND (("2010/01/01"[Date - Publication] : "2021/09/22"[Date - Publication]))	0
								svi	Saccharomonospora viridis	CP001683		Bacillus pseudomycoides[Title/Abstract] AND sRNA[Title/Abstract] AND (("2010/01/01"[Date - Publication] : "2021/09/22"[Date - Publication]))	0
								sacc	Saccharomonospora xinjiangensis	CP038101		Bacillus bombysepticus[Title/Abstract] AND sRNA[Title/Abstract] AND (("2010/01/01"[Date - Publication] : "2021/09/22"[Date - Publication]))	0
								amd	Amycolatopsis mediterranei U32	CP002000		Bacillus wiedmannii[Title/Abstract] AND sRNA[Title/Abstract] AND (("2010/01/01"[Date - Publication] : "2021/09/22"[Date - Publication]))	0
								amn	Amycolatopsis mediterranei S699	CP002896		Bacillus tropicus[Title/Abstract] AND sRNA[Title/Abstract] AND (("2010/01/01"[Date - Publication] : "2021/09/22"[Date - Publication]))	0
								amm	Amycolatopsis mediterranei S699	CP003729		Bacillus mobilis[Title/Abstract] AND sRNA[Title/Abstract] AND (("2010/01/01"[Date - Publication] : "2021/09/22"[Date - Publication]))	0
								amz	Amycolatopsis mediterranei RB	CP003777		Bacillus sp.[Title/Abstract] AND sRNA[Title/Abstract] AND (("2010/01/01"[Date - Publication] : "2021/09/22"[Date - Publication]))	0
								aoi	Amycolatopsis keratiniphila	CP003410		Bacillus infantis[Title/Abstract] AND sRNA[Title/Abstract] AND (("2010/01/01"[Date - Publication] : "2021/09/22"[Date - Publication]))	0
								aja	Amycolatopsis japonica	CP008953		Bacillus methanolicus[Title/Abstract] AND sRNA[Title/Abstract] AND (("2010/01/01"[Date - Publication] : "2021/09/22"[Date - Publication]))	0
								amq	Amycolatopsis methanolica	CP009110		Bacillus smithii[Title/Abstract] AND sRNA[Title/Abstract] AND (("2010/01/01"[Date - Publication] : "2021/09/22"[Date - Publication]))	0
								amyc	Amycolatopsis sp. AA4	CP024894		Bacillus glycinifermentans[Title/Abstract] AND sRNA[Title/Abstract] AND (("2010/01/01"[Date - Publication] : "2021/09/22"[Date - Publication]))	0
								amyb	Amycolatopsis sp. BJA-103	CP017780		Bacillus weihaiensis[Title/Abstract] AND sRNA[Title/Abstract] AND (("2010/01/01"[Date - Publication] : "2021/09/22"[Date - Publication]))	0
								aab	Amycolatopsis albispora	CP015163		Bacillus xiamenensis[Title/Abstract] AND sRNA[Title/Abstract] AND (("2010/01/01"[Date - Publication] : "2021/09/22"[Date - Publication]))	0
								amyy	Amycolatopsis sp. YIM 10	CP045480		Bacillus beveridgei[Title/Abstract] AND sRNA[Title/Abstract] AND (("2010/01/01"[Date - Publication] : "2021/09/22"[Date - Publication]))	0
								aori	Amycolatopsis orientalis	CP016174		Bacillus altitudinis[Title/Abstract] AND sRNA[Title/Abstract] AND (("2010/01/01"[Date - Publication] : "2021/09/22"[Date - Publication]))	0
								pdx	Pseudonocardia dioxanivorans	CP002593		Bacillus safensis[Title/Abstract] AND sRNA[Title/Abstract] AND (("2010/01/01"[Date - Publication] : "2021/09/22"[Date - Publication]))	0
								psea	Pseudonocardia sp. AL041005-10	CP011862		Bacillus intestinalis[Title/Abstract] AND sRNA[Title/Abstract] AND (("2010/01/01"[Date - Publication] : "2021/09/22"[Date - Publication]))	0
								psee	Pseudonocardia sp. EC080625-04	CP010989		Bacillus freudenreichii[Title/Abstract] AND sRNA[Title/Abstract] AND (("2010/01/01"[Date - Publication] : "2021/09/22"[Date - Publication]))	0
								pseh	Pseudonocardia sp. HH130629-09	CP011868		Bacillus dafuensis[Title/Abstract] AND sRNA[Title/Abstract] AND (("2010/01/01"[Date - Publication] : "2021/09/22"[Date - Publication]))	0
								pseq	Pseudonocardia sp. EC080610-09	CP012181		Bacillus cellulosilyticus[Title/Abstract] AND sRNA[Title/Abstract] AND (("2010/01/01"[Date - Publication] : "2021/09/22"[Date - Publication]))	0
								pecq	Pseudonocardia sp EC080619-01	CP012184		Sutcliffiella horikoshii[Title/Abstract] AND sRNA[Title/Abstract] AND (("2010/01/01"[Date - Publication] : "2021/09/22"[Date - Publication]))	0
								phh	Pseudonocardia sp. HH130630-07	CP013854		Sutcliffiella cohnii[Title/Abstract] AND sRNA[Title/Abstract] AND (("2010/01/01"[Date - Publication] : "2021/09/22"[Date - Publication]))	0
								paut	Pseudonocardia autotrophica	AP018920		Niallia circulans[Title/Abstract] AND sRNA[Title/Abstract] AND (("2010/01/01"[Date - Publication] : "2021/09/22"[Date - Publication]))	0
								pbro	Pseudonocardia broussonetiae	CP053564		Priestia megaterium[Title/Abstract] AND sRNA[Title/Abstract] AND (("2010/01/01"[Date - Publication] : "2021/09/22"[Date - Publication]))	0
								apre	Actinosynnema pretiosum	CP023445		Bacillus megaterium[Title/Abstract] AND sRNA[Title/Abstract] AND (("2010/01/01"[Date - Publication] : "2021/09/22"[Date - Publication]))	0
								ami	Actinosynnema mirum	CP001630		Priestia filamentosa[Title/Abstract] AND sRNA[Title/Abstract] AND (("2010/01/01"[Date - Publication] : "2021/09/22"[Date - Publication]))	0
								sesp	Saccharothrix espanaensis	HE804045		Priestia flexa[Title/Abstract] AND sRNA[Title/Abstract] AND (("2010/01/01"[Date - Publication] : "2021/09/22"[Date - Publication]))	0
								ssyi	Saccharothrix syringae	CP034550		Priestia aryabhattai[Title/Abstract] AND sRNA[Title/Abstract] AND (("2010/01/01"[Date - Publication] : "2021/09/22"[Date - Publication]))	0
								kal	Kutzneria albida	CP007155		Weizmannia coagulans[Title/Abstract] AND sRNA[Title/Abstract] AND (("2010/01/01"[Date - Publication] : "2021/09/22"[Date - Publication]))	0
								kphy	Kibdelosporangium phytohabitans	CP012752		Bacillus coagulans[Title/Abstract] AND sRNA[Title/Abstract] AND (("2010/01/01"[Date - Publication] : "2021/09/22"[Date - Publication]))	0
								led	Lentzea guizhouensis	CP016793		Alkalihalobacillus halodurans[Title/Abstract] AND sRNA[Title/Abstract] AND (("2010/01/01"[Date - Publication] : "2021/09/22"[Date - Publication]))	0
								ahm	Actinoalloteichus hymeniacidonis	CP014859		Alkalihalobacillus clausii[Title/Abstract] AND sRNA[Title/Abstract] AND (("2010/01/01"[Date - Publication] : "2021/09/22"[Date - Publication]))	0
								acti	Actinoalloteichus sp. GBA129-24	CP016077		Alkalihalobacillus pseudofirmus[Title/Abstract] AND sRNA[Title/Abstract] AND (("2010/01/01"[Date - Publication] : "2021/09/22"[Date - Publication]))	0
								acad	Actinoalloteichus fjordicus	CP016076		Alkalihalobacillus lehensis[Title/Abstract] AND sRNA[Title/Abstract] AND (("2010/01/01"[Date - Publication] : "2021/09/22"[Date - Publication]))	0
								ahg	Actinoalloteichus hoggarensis	CP022521		Alkalihalobacillus krulwichiae[Title/Abstract] AND sRNA[Title/Abstract] AND (("2010/01/01"[Date - Publication] : "2021/09/22"[Date - Publication]))	0
								acta	Actinoalloteichus sp. AHMU CJ021	CP025990		Alkalihalobacillus gibsonii[Title/Abstract] AND sRNA[Title/Abstract] AND (("2010/01/01"[Date - Publication] : "2021/09/22"[Date - Publication]))	0
								alo	Alloactinosynnema sp. L-07	LN850107		Cytobacillus oceanisediminis[Title/Abstract] AND sRNA[Title/Abstract] AND (("2010/01/01"[Date - Publication] : "2021/09/22"[Date - Publication]))	0
								pmad	Prauserella marina	CP016353		Cytobacillus kochii[Title/Abstract] AND sRNA[Title/Abstract] AND (("2010/01/01"[Date - Publication] : "2021/09/22"[Date - Publication]))	0
								stp	Salinispora tropica	CP000667		Cytobacillus gottheilii[Title/Abstract] AND sRNA[Title/Abstract] AND (("2010/01/01"[Date - Publication] : "2021/09/22"[Date - Publication]))	0
								saq	Salinispora arenicola	CP000850		Oceanobacillus iheyensis[Title/Abstract] AND sRNA[Title/Abstract] AND (("2010/01/01"[Date - Publication] : "2021/09/22"[Date - Publication]))	0
								mau	Micromonospora aurantiaca	CP002162		Oceanobacillus zhaokaii[Title/Abstract] AND sRNA[Title/Abstract] AND (("2010/01/01"[Date - Publication] : "2021/09/22"[Date - Publication]))	0
								mil	Micromonospora sp. L5	CP002399		Oceanobacillus sp.[Title/Abstract] AND sRNA[Title/Abstract] AND (("2010/01/01"[Date - Publication] : "2021/09/22"[Date - Publication]))	0
								micb	Micromonospora sp. B006	CP030865		Geobacillus kaustophilus[Title/Abstract] AND sRNA[Title/Abstract] AND (("2010/01/01"[Date - Publication] : "2021/09/22"[Date - Publication]))	0
								mtua	Micromonospora tulbaghiae	CP024087		Geobacillus thermoleovorans[Title/Abstract] AND sRNA[Title/Abstract] AND (("2010/01/01"[Date - Publication] : "2021/09/22"[Date - Publication]))	0
								mich	Micromonospora sp. HM134	CP041061		Geobacillus thermocatenulatus[Title/Abstract] AND sRNA[Title/Abstract] AND (("2010/01/01"[Date - Publication] : "2021/09/22"[Date - Publication]))	0
								mtem	Micromonospora terminaliae	CP045309		Geobacillus lituanicus[Title/Abstract] AND sRNA[Title/Abstract] AND (("2010/01/01"[Date - Publication] : "2021/09/22"[Date - Publication]))	0
								mcab	Micromonospora carbonacea	CP058322		Geobacillus thermodenitrificans[Title/Abstract] AND sRNA[Title/Abstract] AND (("2010/01/01"[Date - Publication] : "2021/09/22"[Date - Publication]))	0
								msag	Micromonospora sagamiensis	AP023438		Geobacillus sp.[Title/Abstract] AND sRNA[Title/Abstract] AND (("2010/01/01"[Date - Publication] : "2021/09/22"[Date - Publication]))	0
								vma	Micromonospora maris	CP002638		Geobacillus genomosp.[Title/Abstract] AND sRNA[Title/Abstract] AND (("2010/01/01"[Date - Publication] : "2021/09/22"[Date - Publication]))	0
								mcra	Micromonospora craniellae	CP061725		Geobacillus subterraneus[Title/Abstract] AND sRNA[Title/Abstract] AND (("2010/01/01"[Date - Publication] : "2021/09/22"[Date - Publication]))	0
								ase	Actinoplanes sp. SE50/110	CP003170		Geobacillus zalihae[Title/Abstract] AND sRNA[Title/Abstract] AND (("2010/01/01"[Date - Publication] : "2021/09/22"[Date - Publication]))	0
								ams	Actinoplanes missouriensis	AP012319		Parageobacillus thermoglucosidasius[Title/Abstract] AND sRNA[Title/Abstract] AND (("2010/01/01"[Date - Publication] : "2021/09/22"[Date - Publication]))	0
								actn	Actinoplanes sp. N902-109	CP005929		Parageobacillus toebii[Title/Abstract] AND sRNA[Title/Abstract] AND (("2010/01/01"[Date - Publication] : "2021/09/22"[Date - Publication]))	0
								afs	Actinoplanes friuliensis	CP006272		Parageobacillus caldoxylosilyticus[Title/Abstract] AND sRNA[Title/Abstract] AND (("2010/01/01"[Date - Publication] : "2021/09/22"[Date - Publication]))	0
								acts	Actinoplanes sp. SE50	CP023298		Anoxybacillus flavithermus[Title/Abstract] AND sRNA[Title/Abstract] AND (("2010/01/01"[Date - Publication] : "2021/09/22"[Date - Publication]))	0
								aih	Actinoplanes ianthinogenes	AP023356		Anoxybacillus gonensis[Title/Abstract] AND sRNA[Title/Abstract] AND (("2010/01/01"[Date - Publication] : "2021/09/22"[Date - Publication]))	0
								plk	Plantactinospora sp. KBS50	CP022961		Anoxybacillus sp.[Title/Abstract] AND sRNA[Title/Abstract] AND (("2010/01/01"[Date - Publication] : "2021/09/22"[Date - Publication]))	0
								plab	Plantactinospora sp. BC1	CP028158		Anoxybacillus amylolyticus[Title/Abstract] AND sRNA[Title/Abstract] AND (("2010/01/01"[Date - Publication] : "2021/09/22"[Date - Publication]))	0
								plat	Plantactinospora sp. BB1	CP028159		Anoxybacillus caldiproteolyticus[Title/Abstract] AND sRNA[Title/Abstract] AND (("2010/01/01"[Date - Publication] : "2021/09/22"[Date - Publication]))	0
								pfla	Phytohabitans flavus	AP022870		Amphibacillus xylanus[Title/Abstract] AND sRNA[Title/Abstract] AND (("2010/01/01"[Date - Publication] : "2021/09/22"[Date - Publication]))	0
								psuu	Phytohabitans suffuscus	AP022871		Lysinibacillus sphaericus[Title/Abstract] AND sRNA[Title/Abstract] AND (("2010/01/01"[Date - Publication] : "2021/09/22"[Date - Publication]))	0
								ver	Verrucosispora sp. NA02020	CP054923		Lysinibacillus varians[Title/Abstract] AND sRNA[Title/Abstract] AND (("2010/01/01"[Date - Publication] : "2021/09/22"[Date - Publication]))	0
								atl	Actinocatenispora thailandica	AP023355		Lysinibacillus fusiformis[Title/Abstract] AND sRNA[Title/Abstract] AND (("2010/01/01"[Date - Publication] : "2021/09/22"[Date - Publication]))	0
								aser	Actinocatenispora sera	AP023354		Lysinibacillus sp.[Title/Abstract] AND sRNA[Title/Abstract] AND (("2010/01/01"[Date - Publication] : "2021/09/22"[Date - Publication]))	0
								pry	Polymorphospora rubra	AP023359		Lysinibacillus pakistanensis[Title/Abstract] AND sRNA[Title/Abstract] AND (("2010/01/01"[Date - Publication] : "2021/09/22"[Date - Publication]))	0
								cati	Catellatospora sp. IY07-71	AP023360		Lysinibacillus agricola[Title/Abstract] AND sRNA[Title/Abstract] AND (("2010/01/01"[Date - Publication] : "2021/09/22"[Date - Publication]))	0
								dvc	Dactylosporangium vinaceum	CP061913		Halobacillus halophilus[Title/Abstract] AND sRNA[Title/Abstract] AND (("2010/01/01"[Date - Publication] : "2021/09/22"[Date - Publication]))	0
								cai	Catenulispora acidiphila	CP001700		Halobacillus mangrovi[Title/Abstract] AND sRNA[Title/Abstract] AND (("2010/01/01"[Date - Publication] : "2021/09/22"[Date - Publication]))	0
								sna	Stackebrandtia nassauensis	CP001778		Halobacillus litoralis[Title/Abstract] AND sRNA[Title/Abstract] AND (("2010/01/01"[Date - Publication] : "2021/09/22"[Date - Publication]))	0
								nav	Natronoglycomyces albus	CP070496		Terribacillus goriensis[Title/Abstract] AND sRNA[Title/Abstract] AND (("2010/01/01"[Date - Publication] : "2021/09/22"[Date - Publication]))	0
								gly	Glycomyces sp. TRM65418	CP081186		Terribacillus aidingensis[Title/Abstract] AND sRNA[Title/Abstract] AND (("2010/01/01"[Date - Publication] : "2021/09/22"[Date - Publication]))	0
								ahe	Arcanobacterium haemolyticum	CP002045		Virgibacillus sp.[Title/Abstract] AND sRNA[Title/Abstract] AND (("2010/01/01"[Date - Publication] : "2021/09/22"[Date - Publication]))	0
								arca	Arcanobacterium sp. 2701	CP050804		Virgibacillus halodenitrificans[Title/Abstract] AND sRNA[Title/Abstract] AND (("2010/01/01"[Date - Publication] : "2021/09/22"[Date - Publication]))	0
								apho	Arcanobacterium phocisimile	CP070228		Virgibacillus phasianinus[Title/Abstract] AND sRNA[Title/Abstract] AND (("2010/01/01"[Date - Publication] : "2021/09/22"[Date - Publication]))	0
								mcu	Mobiluncus curtisii	CP001992		Virgibacillus necropolis[Title/Abstract] AND sRNA[Title/Abstract] AND (("2010/01/01"[Date - Publication] : "2021/09/22"[Date - Publication]))	0
								tpy	Trueperella pyogenes TP6375	CP007519		Virgibacillus dokdonensis[Title/Abstract] AND sRNA[Title/Abstract] AND (("2010/01/01"[Date - Publication] : "2021/09/22"[Date - Publication]))	0
								tpyo	Trueperella pyogenes TP8	CP007003		Virgibacillus pantothenticus[Title/Abstract] AND sRNA[Title/Abstract] AND (("2010/01/01"[Date - Publication] : "2021/09/22"[Date - Publication]))	0
								tbw	Trueperella bialowiezensis	LR134476		Fictibacillus phosphorivorans[Title/Abstract] AND sRNA[Title/Abstract] AND (("2010/01/01"[Date - Publication] : "2021/09/22"[Date - Publication]))	0
								tpec	Trueperella pecoris	CP053291		Fictibacillus arsenicus[Title/Abstract] AND sRNA[Title/Abstract] AND (("2010/01/01"[Date - Publication] : "2021/09/22"[Date - Publication]))	0
								asg	Actinotignum schaalii	CP008802		Salimicrobium jeotgali[Title/Abstract] AND sRNA[Title/Abstract] AND (("2010/01/01"[Date - Publication] : "2021/09/22"[Date - Publication]))	0
								actt	Actinobaculum sp. 313	CP029033		Aeribacillus pallidus[Title/Abstract] AND sRNA[Title/Abstract] AND (("2010/01/01"[Date - Publication] : "2021/09/22"[Date - Publication]))	0
								amy	Schaalia meyeri	CP012072		Peribacillus simplex[Title/Abstract] AND sRNA[Title/Abstract] AND (("2010/01/01"[Date - Publication] : "2021/09/22"[Date - Publication]))	0
								soo	Schaalia odontolytica	CP040006		Peribacillus muralis[Title/Abstract] AND sRNA[Title/Abstract] AND (("2010/01/01"[Date - Publication] : "2021/09/22"[Date - Publication]))	0
								stuc	Schaalia turicensis	CP048928		Peribacillus butanolivorans[Title/Abstract] AND sRNA[Title/Abstract] AND (("2010/01/01"[Date - Publication] : "2021/09/22"[Date - Publication]))	0
								acq	Actinomyces sp. oral taxon 414	CP012590		Peribacillus asahii[Title/Abstract] AND sRNA[Title/Abstract] AND (("2010/01/01"[Date - Publication] : "2021/09/22"[Date - Publication]))	0
								aos	Actinomyces oris	CP014232		Peribacillus psychrosaccharolyticus[Title/Abstract] AND sRNA[Title/Abstract] AND (("2010/01/01"[Date - Publication] : "2021/09/22"[Date - Publication]))	0
								ard	Actinomyces radicidentis	CP014228		Radiobacillus deserti[Title/Abstract] AND sRNA[Title/Abstract] AND (("2010/01/01"[Date - Publication] : "2021/09/22"[Date - Publication]))	0
								actp	Actinomyces gaoshouyii	CP020468		Caldibacillus thermoamylovorans[Title/Abstract] AND sRNA[Title/Abstract] AND (("2010/01/01"[Date - Publication] : "2021/09/22"[Date - Publication]))	0
								actc	Actinomyces sp. Chiba101	AP017896		Psychrobacillus sp.[Title/Abstract] AND sRNA[Title/Abstract] AND (("2010/01/01"[Date - Publication] : "2021/09/22"[Date - Publication]))	0
								acto	Actinomyces sp. oral taxon 897	CP027236		Psychrobacillus glaciei[Title/Abstract] AND sRNA[Title/Abstract] AND (("2010/01/01"[Date - Publication] : "2021/09/22"[Date - Publication]))	0
								ane	Actinomyces naeslundii	AP017894		Pradoshia sp.[Title/Abstract] AND sRNA[Title/Abstract] AND (("2010/01/01"[Date - Publication] : "2021/09/22"[Date - Publication]))	0
								ahw	Actinomyces howellii	LR134350		Gracilibacillus sp.[Title/Abstract] AND sRNA[Title/Abstract] AND (("2010/01/01"[Date - Publication] : "2021/09/22"[Date - Publication]))	0
								actz	Actinomyces sp. 432	CP025249		Salicibibacter kimchii[Title/Abstract] AND sRNA[Title/Abstract] AND (("2010/01/01"[Date - Publication] : "2021/09/22"[Date - Publication]))	0
								air	Actinomyces israelii	LR134357		Salicibibacter halophilus[Title/Abstract] AND sRNA[Title/Abstract] AND (("2010/01/01"[Date - Publication] : "2021/09/22"[Date - Publication]))	0
								asla	Actinomyces slackii	LR134363		Salicibibacter cibi[Title/Abstract] AND sRNA[Title/Abstract] AND (("2010/01/01"[Date - Publication] : "2021/09/22"[Date - Publication]))	0
								avc	Actinomyces viscosus	LR134477		Salicibibacter cibarius[Title/Abstract] AND sRNA[Title/Abstract] AND (("2010/01/01"[Date - Publication] : "2021/09/22"[Date - Publication]))	0
								awe	Actinomyces weissii	CP066802		Pontibacillus sp.[Title/Abstract] AND sRNA[Title/Abstract] AND (("2010/01/01"[Date - Publication] : "2021/09/22"[Date - Publication]))	0
								amam	Actinomyces marmotae	CP053642		Neobacillus mesonae[Title/Abstract] AND sRNA[Title/Abstract] AND (("2010/01/01"[Date - Publication] : "2021/09/22"[Date - Publication]))	0
								avu	Boudabousia tangfeifanii	CP017812		Neobacillus thermocopriae[Title/Abstract] AND sRNA[Title/Abstract] AND (("2010/01/01"[Date - Publication] : "2021/09/22"[Date - Publication]))	0
								fsl	Flaviflexus salsibiostraticola	CP034438		Metabacillus sp.[Title/Abstract] AND sRNA[Title/Abstract] AND (("2010/01/01"[Date - Publication] : "2021/09/22"[Date - Publication]))	0
								flh	Flaviflexus sp. H23T48	CP034593		Anaerobacillus isosaccharinicus[Title/Abstract] AND sRNA[Title/Abstract] AND (("2010/01/01"[Date - Publication] : "2021/09/22"[Date - Publication]))	0
								wik	Winkia sp. C64	CP060506		Lederbergia lentus[Title/Abstract] AND sRNA[Title/Abstract] AND (("2010/01/01"[Date - Publication] : "2021/09/22"[Date - Publication]))	0
								fvg	Fannyhessea vaginae	CP065631		Sediminibacillus sp.[Title/Abstract] AND sRNA[Title/Abstract] AND (("2010/01/01"[Date - Publication] : "2021/09/22"[Date - Publication]))	0
								blo	Bifidobacterium longum NCC2705	AE014295		Rossellomorea vietnamensis[Title/Abstract] AND sRNA[Title/Abstract] AND (("2010/01/01"[Date - Publication] : "2021/09/22"[Date - Publication]))	0
								blj	Bifidobacterium longum DJO10A	CP000605		Rossellomorea marisflavi[Title/Abstract] AND sRNA[Title/Abstract] AND (("2010/01/01"[Date - Publication] : "2021/09/22"[Date - Publication]))	0
								bln	Bifidobacterium longum subsp. infantis ATCC 15697 (JGI)	CP001095		Heyndrickxia vini[Title/Abstract] AND sRNA[Title/Abstract] AND (("2010/01/01"[Date - Publication] : "2021/09/22"[Date - Publication]))	0
								blon	Bifidobacterium longum subsp. infantis ATCC 15697 (Tokyo)	AP010889		Heyndrickxia oleronia[Title/Abstract] AND sRNA[Title/Abstract] AND (("2010/01/01"[Date - Publication] : "2021/09/22"[Date - Publication]))	0
								blf	Bifidobacterium longum subsp. infantis 157F	AP010890		Hydrogenibacillus sp.[Title/Abstract] AND sRNA[Title/Abstract] AND (("2010/01/01"[Date - Publication] : "2021/09/22"[Date - Publication]))	0
								bll	Bifidobacterium longum subsp. longum JDM301	CP002010		Caldalkalibacillus thermarum[Title/Abstract] AND sRNA[Title/Abstract] AND (("2010/01/01"[Date - Publication] : "2021/09/22"[Date - Publication]))	0
								blb	Bifidobacterium longum subsp. longum BBMN68	CP002286		Sporolactobacillus terrae[Title/Abstract] AND sRNA[Title/Abstract] AND (("2010/01/01"[Date - Publication] : "2021/09/22"[Date - Publication]))	0
								blm	Bifidobacterium longum subsp. longum JCM 1217	AP010888		Bacillus selenitireducens[Title/Abstract] AND sRNA[Title/Abstract] AND (("2010/01/01"[Date - Publication] : "2021/09/22"[Date - Publication]))	0
								blk	Bifidobacterium longum subsp. longum KACC 91563	CP002794		Staphylococcus argenteus[Title/Abstract] AND sRNA[Title/Abstract] AND (("2010/01/01"[Date - Publication] : "2021/09/22"[Date - Publication]))	0
								blg	Bifidobacterium longum subsp. longum F8	FP929034		Staphylococcus haemolyticus[Title/Abstract] AND sRNA[Title/Abstract] AND (("2010/01/01"[Date - Publication] : "2021/09/22"[Date - Publication]))	0
								blz	Bifidobacterium longum subsp. longum GT15	CP006741		Staphylococcus saprophyticus[Title/Abstract] AND sRNA[Title/Abstract] AND (("2010/01/01"[Date - Publication] : "2021/09/22"[Date - Publication]))	0
								blx	Bifidobacterium longum BXY01	CP008885		Staphylococcus lugdunensis[Title/Abstract] AND sRNA[Title/Abstract] AND (("2010/01/01"[Date - Publication] : "2021/09/22"[Date - Publication]))	0
								bad	Bifidobacterium adolescentis ATCC 15703	AP009256		Staphylococcus pseudintermedius[Title/Abstract] AND sRNA[Title/Abstract] AND (("2010/01/01"[Date - Publication] : "2021/09/22"[Date - Publication]))	0
								badl	Bifidobacterium adolescentis 22L	CP007443		Staphylococcus delphini[Title/Abstract] AND sRNA[Title/Abstract] AND (("2010/01/01"[Date - Publication] : "2021/09/22"[Date - Publication]))	0
								bado	Bifidobacterium adolescentis BBMN23	CP010437		Staphylococcus warneri[Title/Abstract] AND sRNA[Title/Abstract] AND (("2010/01/01"[Date - Publication] : "2021/09/22"[Date - Publication]))	0
								bla	Bifidobacterium animalis subsp. lactis AD011	CP001213		Staphylococcus pasteuri[Title/Abstract] AND sRNA[Title/Abstract] AND (("2010/01/01"[Date - Publication] : "2021/09/22"[Date - Publication]))	0
								blc	Bifidobacterium animalis subsp. lactis Bl-04	CP001515		Staphylococcus xylosus[Title/Abstract] AND sRNA[Title/Abstract] AND (("2010/01/01"[Date - Publication] : "2021/09/22"[Date - Publication]))	0
								blt	Bifidobacterium animalis subsp. lactis DSM 10140	CP001606		Staphylococcus hyicus[Title/Abstract] AND sRNA[Title/Abstract] AND (("2010/01/01"[Date - Publication] : "2021/09/22"[Date - Publication]))	0
								bbb	Bifidobacterium animalis subsp. lactis BB-12	CP001853		Staphylococcus capitis[Title/Abstract] AND sRNA[Title/Abstract] AND (("2010/01/01"[Date - Publication] : "2021/09/22"[Date - Publication]))	0
								bbc	Bifidobacterium animalis subsp. lactis BLC1	CP003039		Staphylococcus schleiferi[Title/Abstract] AND sRNA[Title/Abstract] AND (("2010/01/01"[Date - Publication] : "2021/09/22"[Date - Publication]))	0
								bnm	Bifidobacterium animalis subsp. lactis CNCM I-2494	CP002915		Staphylococcus agnetis[Title/Abstract] AND sRNA[Title/Abstract] AND (("2010/01/01"[Date - Publication] : "2021/09/22"[Date - Publication]))	0
								blv	Bifidobacterium animalis subsp. lactis V9	CP001892		Staphylococcus equorum[Title/Abstract] AND sRNA[Title/Abstract] AND (("2010/01/01"[Date - Publication] : "2021/09/22"[Date - Publication]))	0
								blw	Bifidobacterium animalis subsp. lactis B420	CP003497		Staphylococcus simulans[Title/Abstract] AND sRNA[Title/Abstract] AND (("2010/01/01"[Date - Publication] : "2021/09/22"[Date - Publication]))	0
								bls	Bifidobacterium animalis subsp. lactis Bi-07	CP003498		Staphylococcus condimenti[Title/Abstract] AND sRNA[Title/Abstract] AND (("2010/01/01"[Date - Publication] : "2021/09/22"[Date - Publication]))	0
								bani	Bifidobacterium animalis subsp. lactis Bl12	CP004053		Staphylococcus pettenkoferi[Title/Abstract] AND sRNA[Title/Abstract] AND (("2010/01/01"[Date - Publication] : "2021/09/22"[Date - Publication]))	0
								banl	Bifidobacterium animalis subsp. lactis ATCC 27673	CP003941		Staphylococcus lutrae[Title/Abstract] AND sRNA[Title/Abstract] AND (("2010/01/01"[Date - Publication] : "2021/09/22"[Date - Publication]))	0
								bni	Bifidobacterium animalis subsp. animalis ATCC 25527	CP002567		Staphylococcus cohnii[Title/Abstract] AND sRNA[Title/Abstract] AND (("2010/01/01"[Date - Publication] : "2021/09/22"[Date - Publication]))	0
								banm	Bifidobacterium animalis RH	CP007755		Staphylococcus nepalensis[Title/Abstract] AND sRNA[Title/Abstract] AND (("2010/01/01"[Date - Publication] : "2021/09/22"[Date - Publication]))	0
								bde	Bifidobacterium dentium Bd1	CP001750		Staphylococcus kloosii[Title/Abstract] AND sRNA[Title/Abstract] AND (("2010/01/01"[Date - Publication] : "2021/09/22"[Date - Publication]))	0
								bdn	Bifidobacterium dentium JCM 1195 = DSM 20436	AP012326		Staphylococcus felis[Title/Abstract] AND sRNA[Title/Abstract] AND (("2010/01/01"[Date - Publication] : "2021/09/22"[Date - Publication]))	0
								bbp	Bifidobacterium bifidum PRL2010	CP001840		Staphylococcus hominis[Title/Abstract] AND sRNA[Title/Abstract] AND (("2010/01/01"[Date - Publication] : "2021/09/22"[Date - Publication]))	0
								bbi	Bifidobacterium bifidum S17	CP002220		Staphylococcus muscae[Title/Abstract] AND sRNA[Title/Abstract] AND (("2010/01/01"[Date - Publication] : "2021/09/22"[Date - Publication]))	0
								bbf	Bifidobacterium bifidum BGN4	CP001361		Staphylococcus caprae[Title/Abstract] AND sRNA[Title/Abstract] AND (("2010/01/01"[Date - Publication] : "2021/09/22"[Date - Publication]))	0
								bbv	Bifidobacterium breve ACS-071-V-Sch8b	CP002743		Staphylococcus chromogenes[Title/Abstract] AND sRNA[Title/Abstract] AND (("2010/01/01"[Date - Publication] : "2021/09/22"[Date - Publication]))	0
								bbru	Bifidobacterium breve UCC2003	CP000303		Staphylococcus arlettae[Title/Abstract] AND sRNA[Title/Abstract] AND (("2010/01/01"[Date - Publication] : "2021/09/22"[Date - Publication]))	0
								bbre	Bifidobacterium breve 12L	CP006711		Staphylococcus piscifermentans[Title/Abstract] AND sRNA[Title/Abstract] AND (("2010/01/01"[Date - Publication] : "2021/09/22"[Date - Publication]))	0
								bbrv	Bifidobacterium breve 689b	CP006715		Staphylococcus schweitzeri[Title/Abstract] AND sRNA[Title/Abstract] AND (("2010/01/01"[Date - Publication] : "2021/09/22"[Date - Publication]))	0
								bbrj	Bifidobacterium breve JCM 7017	CP006712		Staphylococcus simiae[Title/Abstract] AND sRNA[Title/Abstract] AND (("2010/01/01"[Date - Publication] : "2021/09/22"[Date - Publication]))	0
								bbrc	Bifidobacterium breve JCM 7019	CP006713		Staphylococcus debuckii[Title/Abstract] AND sRNA[Title/Abstract] AND (("2010/01/01"[Date - Publication] : "2021/09/22"[Date - Publication]))	0
								bbrn	Bifidobacterium breve NCFB 2258	CP006714		Staphylococcus lloydii[Title/Abstract] AND sRNA[Title/Abstract] AND (("2010/01/01"[Date - Publication] : "2021/09/22"[Date - Publication]))	0
								bbrs	Bifidobacterium breve S27	CP006716		Staphylococcus auricularis[Title/Abstract] AND sRNA[Title/Abstract] AND (("2010/01/01"[Date - Publication] : "2021/09/22"[Date - Publication]))	0
								bbrd	Bifidobacterium breve DSM 20213 = JCM 1192	AP012324		Staphylococcus saccharolyticus[Title/Abstract] AND sRNA[Title/Abstract] AND (("2010/01/01"[Date - Publication] : "2021/09/22"[Date - Publication]))	0
								bast	Bifidobacterium asteroides	CP003325		Mammaliicoccus sciuri[Title/Abstract] AND sRNA[Title/Abstract] AND (("2010/01/01"[Date - Publication] : "2021/09/22"[Date - Publication]))	0
								btp	Bifidobacterium thermophilum	CP004346		Mammaliicoccus fleurettii[Title/Abstract] AND sRNA[Title/Abstract] AND (("2010/01/01"[Date - Publication] : "2021/09/22"[Date - Publication]))	0
								bcor	Bifidobacterium coryneforme	CP007287		Mammaliicoccus stepanovicii[Title/Abstract] AND sRNA[Title/Abstract] AND (("2010/01/01"[Date - Publication] : "2021/09/22"[Date - Publication]))	0
								bka	Bifidobacterium kashiwanohense PV20-2	CP007456		Mammaliicoccus lentus[Title/Abstract] AND sRNA[Title/Abstract] AND (("2010/01/01"[Date - Publication] : "2021/09/22"[Date - Publication]))	0
								bks	Bifidobacterium kashiwanohense JCM 15439 = DSM 21854	AP012327		Mammaliicoccus vitulinus[Title/Abstract] AND sRNA[Title/Abstract] AND (("2010/01/01"[Date - Publication] : "2021/09/22"[Date - Publication]))	0
								bcat	Bifidobacterium catenulatum	AP012325		Macrococcus caseolyticus[Title/Abstract] AND sRNA[Title/Abstract] AND (("2010/01/01"[Date - Publication] : "2021/09/22"[Date - Publication]))	0
								bpsp	Bifidobacterium pseudolongum	CP007457		Macrococcus canis[Title/Abstract] AND sRNA[Title/Abstract] AND (("2010/01/01"[Date - Publication] : "2021/09/22"[Date - Publication]))	0
								bii	Bifidobacterium indicum	CP006018		Macrococcus sp.[Title/Abstract] AND sRNA[Title/Abstract] AND (("2010/01/01"[Date - Publication] : "2021/09/22"[Date - Publication]))	0
								bang	Bifidobacterium angulatum	AP012322		Macrococcus bohemicus[Title/Abstract] AND sRNA[Title/Abstract] AND (("2010/01/01"[Date - Publication] : "2021/09/22"[Date - Publication]))	0
								bpsc	Bifidobacterium pseudocatenulatum	AP012330		Salinicoccus halodurans[Title/Abstract] AND sRNA[Title/Abstract] AND (("2010/01/01"[Date - Publication] : "2021/09/22"[Date - Publication]))	0
								bsca	Bifidobacterium scardovii	AP012331		Abyssicoccus albus[Title/Abstract] AND sRNA[Title/Abstract] AND (("2010/01/01"[Date - Publication] : "2021/09/22"[Date - Publication]))	0
								bact	Bifidobacterium actinocoloniiforme	CP011786		Jeotgalicoccus sp.[Title/Abstract] AND sRNA[Title/Abstract] AND (("2010/01/01"[Date - Publication] : "2021/09/22"[Date - Publication]))	0
								bcho	Bifidobacterium choerinum	CP018044		Nosocomiicoccus ampullae[Title/Abstract] AND sRNA[Title/Abstract] AND (("2010/01/01"[Date - Publication] : "2021/09/22"[Date - Publication]))	0
								bgx	Bifidobacterium pullorum subsp. gallinarum	CP035464		Listeria innocua[Title/Abstract] AND sRNA[Title/Abstract] AND (("2010/01/01"[Date - Publication] : "2021/09/22"[Date - Publication]))	0
								blem	Bifidobacterium lemurum	CP062948		Listeria welshimeri[Title/Abstract] AND sRNA[Title/Abstract] AND (("2010/01/01"[Date - Publication] : "2021/09/22"[Date - Publication]))	0
								beu	Bifidobacterium eulemuris	CP062938		Listeria seeligeri[Title/Abstract] AND sRNA[Title/Abstract] AND (("2010/01/01"[Date - Publication] : "2021/09/22"[Date - Publication]))	0
								bsue	Bifidobacterium subtile	CP062939		Listeria ivanovii[Title/Abstract] AND sRNA[Title/Abstract] AND (("2010/01/01"[Date - Publication] : "2021/09/22"[Date - Publication]))	0
								gvg	Gardnerella vaginalis ATCC 14019	CP002104		Listeria weihenstephanensis[Title/Abstract] AND sRNA[Title/Abstract] AND (("2010/01/01"[Date - Publication] : "2021/09/22"[Date - Publication]))	0
								gva	Gardnerella vaginalis 409-05	CP001849		Listeria grayi[Title/Abstract] AND sRNA[Title/Abstract] AND (("2010/01/01"[Date - Publication] : "2021/09/22"[Date - Publication]))	0
								gvh	Gardnerella vaginalis HMP9231	CP002725		Brochothrix thermosphacta[Title/Abstract] AND sRNA[Title/Abstract] AND (("2010/01/01"[Date - Publication] : "2021/09/22"[Date - Publication]))	0
								sij	Scardovia inopinata	AP012334		Exiguobacterium sibiricum[Title/Abstract] AND sRNA[Title/Abstract] AND (("2010/01/01"[Date - Publication] : "2021/09/22"[Date - Publication]))	0
								pdo	Parascardovia denticolens	AP012333		Exiguobacterium sp.[Title/Abstract] AND sRNA[Title/Abstract] AND (("2010/01/01"[Date - Publication] : "2021/09/22"[Date - Publication]))	0
								aey	Actinopolyspora erythraea	CP022752		Exiguobacterium antarcticum[Title/Abstract] AND sRNA[Title/Abstract] AND (("2010/01/01"[Date - Publication] : "2021/09/22"[Date - Publication]))	0
								plan	Candidatus Planktophila lacus	CP016769		Exiguobacterium alkaliphilum[Title/Abstract] AND sRNA[Title/Abstract] AND (("2010/01/01"[Date - Publication] : "2021/09/22"[Date - Publication]))	0
								plak	Candidatus Planktophila dulcis	CP016770		Gemella sp.[Title/Abstract] AND sRNA[Title/Abstract] AND (("2010/01/01"[Date - Publication] : "2021/09/22"[Date - Publication]))	0
								plim	Candidatus Planktophila limnetica	CP016782		Gemella morbillorum[Title/Abstract] AND sRNA[Title/Abstract] AND (("2010/01/01"[Date - Publication] : "2021/09/22"[Date - Publication]))	0
								psuf	Candidatus Planktophila sulfonica	CP016773		Gemella sanguinis[Title/Abstract] AND sRNA[Title/Abstract] AND (("2010/01/01"[Date - Publication] : "2021/09/22"[Date - Publication]))	0
								pvs	Candidatus Planktophila versatilis	CP016774		Gemella haemolysans[Title/Abstract] AND sRNA[Title/Abstract] AND (("2010/01/01"[Date - Publication] : "2021/09/22"[Date - Publication]))	0
								pvn	Candidatus Planktophila vernalis	CP016776		Brevibacillus brevis[Title/Abstract] AND sRNA[Title/Abstract] AND (("2010/01/01"[Date - Publication] : "2021/09/22"[Date - Publication]))	0
								abam	Candidatus Nanopelagicus limnes	CP016768		Brevibacillus laterosporus[Title/Abstract] AND sRNA[Title/Abstract] AND (("2010/01/01"[Date - Publication] : "2021/09/22"[Date - Publication]))	0
								nhi	Candidatus Nanopelagicus hibericus	CP016771		Brevibacillus formosus[Title/Abstract] AND sRNA[Title/Abstract] AND (("2010/01/01"[Date - Publication] : "2021/09/22"[Date - Publication]))	0
								nab	Candidatus Nanopelagicus abundans	CP016779		Brevibacillus agri[Title/Abstract] AND sRNA[Title/Abstract] AND (("2010/01/01"[Date - Publication] : "2021/09/22"[Date - Publication]))	0
								eke	Epidermidibacterium keratini	CP047156		Brevibacillus sp.[Title/Abstract] AND sRNA[Title/Abstract] AND (("2010/01/01"[Date - Publication] : "2021/09/22"[Date - Publication]))	0
								abai	Actinobacteria bacterium	CP011489		Brevibacillus choshinensis[Title/Abstract] AND sRNA[Title/Abstract] AND (("2010/01/01"[Date - Publication] : "2021/09/22"[Date - Publication]))	0
								rxy	Rubrobacter xylanophilus	CP000386		Paenibacillus sp.[Title/Abstract] AND sRNA[Title/Abstract] AND (("2010/01/01"[Date - Publication] : "2021/09/22"[Date - Publication]))	0
								rrd	Rubrobacter radiotolerans	CP007514		Paenibacillus polymyxa[Title/Abstract] AND sRNA[Title/Abstract] AND (("2010/01/01"[Date - Publication] : "2021/09/22"[Date - Publication]))	0
								rub	Rubrobacter sp. SCSIO 52909	CP045119		Paenibacillus mucilaginosus[Title/Abstract] AND sRNA[Title/Abstract] AND (("2010/01/01"[Date - Publication] : "2021/09/22"[Date - Publication]))	0
								bsol	Baekduia soli	CP042430		Paenibacillus terrae[Title/Abstract] AND sRNA[Title/Abstract] AND (("2010/01/01"[Date - Publication] : "2021/09/22"[Date - Publication]))	0
								cwo	Conexibacter woesei	CP001854		Paenibacillus larvae[Title/Abstract] AND sRNA[Title/Abstract] AND (("2010/01/01"[Date - Publication] : "2021/09/22"[Date - Publication]))	0
								afo	Acidimicrobium ferrooxidans	CP001631		Paenibacillus sabinae[Title/Abstract] AND sRNA[Title/Abstract] AND (("2010/01/01"[Date - Publication] : "2021/09/22"[Date - Publication]))	0
								aym	Ilumatobacter coccineus	AP012057		Paenibacillus durus[Title/Abstract] AND sRNA[Title/Abstract] AND (("2010/01/01"[Date - Publication] : "2021/09/22"[Date - Publication]))	0
								atq	Actinomarinicola tropica	CP045851		Paenibacillus borealis[Title/Abstract] AND sRNA[Title/Abstract] AND (("2010/01/01"[Date - Publication] : "2021/09/22"[Date - Publication]))	0
								aqz	Aquihabitans sp. G128	CP077604		Paenibacillus graminis[Title/Abstract] AND sRNA[Title/Abstract] AND (("2010/01/01"[Date - Publication] : "2021/09/22"[Date - Publication]))	0
								iam	Iamia sp. SCSIO 61187	CP050948		Paenibacillus odorifer[Title/Abstract] AND sRNA[Title/Abstract] AND (("2010/01/01"[Date - Publication] : "2021/09/22"[Date - Publication]))	0
								ccu	Cryptobacterium curtum	CP001682		Paenibacillus stellifer[Title/Abstract] AND sRNA[Title/Abstract] AND (("2010/01/01"[Date - Publication] : "2021/09/22"[Date - Publication]))	0
								shi	Slackia heliotrinireducens	CP001684		Paenibacillus beijingensis[Title/Abstract] AND sRNA[Title/Abstract] AND (("2010/01/01"[Date - Publication] : "2021/09/22"[Date - Publication]))	0
								ele	Eggerthella lenta	CP001726		Paenibacillus riograndensis[Title/Abstract] AND sRNA[Title/Abstract] AND (("2010/01/01"[Date - Publication] : "2021/09/22"[Date - Publication]))	0
								eyy	Eggerthella sp. YY7918	AP012211		Paenibacillus sonchi[Title/Abstract] AND sRNA[Title/Abstract] AND (("2010/01/01"[Date - Publication] : "2021/09/22"[Date - Publication]))	0
								egd	Eggerthella guodeyinii	CP063310		Paenibacillus peoriae[Title/Abstract] AND sRNA[Title/Abstract] AND (("2010/01/01"[Date - Publication] : "2021/09/22"[Date - Publication]))	0
								gpa	Gordonibacter pamelaeae	FP929047		Paenibacillus naphthalenovorans[Title/Abstract] AND sRNA[Title/Abstract] AND (("2010/01/01"[Date - Publication] : "2021/09/22"[Date - Publication]))	0
								aeq	Adlercreutzia equolifaciens	AP013105		Paenibacillus bovis[Title/Abstract] AND sRNA[Title/Abstract] AND (("2010/01/01"[Date - Publication] : "2021/09/22"[Date - Publication]))	0
								ddt	Denitrobacterium detoxificans	CP011402		Paenibacillus xylanexedens[Title/Abstract] AND sRNA[Title/Abstract] AND (("2010/01/01"[Date - Publication] : "2021/09/22"[Date - Publication]))	0
								cbac	Berryella intestinalis	CP009302		Paenibacillus yonginensis[Title/Abstract] AND sRNA[Title/Abstract] AND (("2010/01/01"[Date - Publication] : "2021/09/22"[Date - Publication]))	0
								apv	Atopobium parvulum	CP001721		Paenibacillus swuensis[Title/Abstract] AND sRNA[Title/Abstract] AND (("2010/01/01"[Date - Publication] : "2021/09/22"[Date - Publication]))	0
								ols	Olsenella uli	CP002106		Paenibacillus donghaensis[Title/Abstract] AND sRNA[Title/Abstract] AND (("2010/01/01"[Date - Publication] : "2021/09/22"[Date - Publication]))	0
								olo	Olsenella sp. oral taxon 807	CP012069		Paenibacillus ihbetae[Title/Abstract] AND sRNA[Title/Abstract] AND (("2010/01/01"[Date - Publication] : "2021/09/22"[Date - Publication]))	0
								pcat	Parolsenella catena	AP019367		Paenibacillus crassostreae[Title/Abstract] AND sRNA[Title/Abstract] AND (("2010/01/01"[Date - Publication] : "2021/09/22"[Date - Publication]))	0
								atb	Atopobium sp. oral taxon 416	CP072380		Paenibacillus kribbensis[Title/Abstract] AND sRNA[Title/Abstract] AND (("2010/01/01"[Date - Publication] : "2021/09/22"[Date - Publication]))	0
								cgo	Coriobacterium glomerans	CP002628		Paenibacillus lautus[Title/Abstract] AND sRNA[Title/Abstract] AND (("2010/01/01"[Date - Publication] : "2021/09/22"[Date - Publication]))	0
								caer	Collinsella aerofaciens	CP024160		Paenibacillus lentus[Title/Abstract] AND sRNA[Title/Abstract] AND (("2010/01/01"[Date - Publication] : "2021/09/22"[Date - Publication]))	0
								erz	Egibacter rhizosphaerae	CP036402		Paenibacillus psychroresistens[Title/Abstract] AND sRNA[Title/Abstract] AND (("2010/01/01"[Date - Publication] : "2021/09/22"[Date - Publication]))	0
								euz	Euzebya pacifica	CP031165		Paenibacillus lutimineralis[Title/Abstract] AND sRNA[Title/Abstract] AND (("2010/01/01"[Date - Publication] : "2021/09/22"[Date - Publication]))	0
								bsu	Bacillus subtilis subsp. subtilis 168	AL009126		Paenibacillus albus[Title/Abstract] AND sRNA[Title/Abstract] AND (("2010/01/01"[Date - Publication] : "2021/09/22"[Date - Publication]))	0
								bsr	Bacillus subtilis subsp. subtilis RO-NN-1	CP002906		Paenibacillus chitinolyticus[Title/Abstract] AND sRNA[Title/Abstract] AND (("2010/01/01"[Date - Publication] : "2021/09/22"[Date - Publication]))	0
								bsl	Bacillus subtilis subsp. subtilis BSP1	CP003695		Paenibacillus baekrokdamisoli[Title/Abstract] AND sRNA[Title/Abstract] AND (("2010/01/01"[Date - Publication] : "2021/09/22"[Date - Publication]))	0
								bsh	Bacillus subtilis subsp. subtilis 6051-HGW	CP003329		Paenibacillus protaetiae[Title/Abstract] AND sRNA[Title/Abstract] AND (("2010/01/01"[Date - Publication] : "2021/09/22"[Date - Publication]))	0
								bsy	Bacillus subtilis subsp. subtilis BAB-1	CP004405		Paenibacillus barcinonensis[Title/Abstract] AND sRNA[Title/Abstract] AND (("2010/01/01"[Date - Publication] : "2021/09/22"[Date - Publication]))	0
								bsut	Bacillus subtilis subsp. subtilis AG1839	CP008698		Paenibacillus rhizovicinus[Title/Abstract] AND sRNA[Title/Abstract] AND (("2010/01/01"[Date - Publication] : "2021/09/22"[Date - Publication]))	0
								bsul	Bacillus subtilis subsp. subtilis JH642	CP007800		Paenibacillus lycopersici[Title/Abstract] AND sRNA[Title/Abstract] AND (("2010/01/01"[Date - Publication] : "2021/09/22"[Date - Publication]))	0
								bsus	Bacillus subtilis subsp. subtilis OH 131.1	CP007409		Thermobacillus composti[Title/Abstract] AND sRNA[Title/Abstract] AND (("2010/01/01"[Date - Publication] : "2021/09/22"[Date - Publication]))	0
								bso	Bacillus subtilis subsp. natto BEST195	AP011541		Aneurinibacillus sp.[Title/Abstract] AND sRNA[Title/Abstract] AND (("2010/01/01"[Date - Publication] : "2021/09/22"[Date - Publication]))	0
								bsn	Bacillus subtilis BSn5	CP002468		Aneurinibacillus soli[Title/Abstract] AND sRNA[Title/Abstract] AND (("2010/01/01"[Date - Publication] : "2021/09/22"[Date - Publication]))	0
								bsq	Bacillus subtilis QB928	CP003783		Aneurinibacillus thermoaerophilus[Title/Abstract] AND sRNA[Title/Abstract] AND (("2010/01/01"[Date - Publication] : "2021/09/22"[Date - Publication]))	0
								bsx	Bacillus subtilis XF-1	CP004019		Cohnella candidum[Title/Abstract] AND sRNA[Title/Abstract] AND (("2010/01/01"[Date - Publication] : "2021/09/22"[Date - Publication]))	0
								bsp	Bacillus subtilis PY79	CP006881		Cohnella abietis[Title/Abstract] AND sRNA[Title/Abstract] AND (("2010/01/01"[Date - Publication] : "2021/09/22"[Date - Publication]))	0
								bss	Bacillus subtilis subsp. spizizenii W23	CP002183		Saccharibacillus brassicae[Title/Abstract] AND sRNA[Title/Abstract] AND (("2010/01/01"[Date - Publication] : "2021/09/22"[Date - Publication]))	0
								bst	Bacillus subtilis subsp. spizizenii TU-B-10	CP002905		Alicyclobacillus acidocaldarius[Title/Abstract] AND sRNA[Title/Abstract] AND (("2010/01/01"[Date - Publication] : "2021/09/22"[Date - Publication]))	0
								bli	Bacillus licheniformis ATCC 14580	CP000002		Alicyclobacillus ferrooxydans[Title/Abstract] AND sRNA[Title/Abstract] AND (("2010/01/01"[Date - Publication] : "2021/09/22"[Date - Publication]))	0
								bld	Bacillus licheniformis DSM 13 = ATCC 14580	AE017333		Kyrpidia tusciae[Title/Abstract] AND sRNA[Title/Abstract] AND (("2010/01/01"[Date - Publication] : "2021/09/22"[Date - Publication]))	0
								blh	Bacillus paralicheniformis	CP005965		Kyrpidia spormannii[Title/Abstract] AND sRNA[Title/Abstract] AND (("2010/01/01"[Date - Publication] : "2021/09/22"[Date - Publication]))	0
								bay	Bacillus velezensis FZB42	CP000560		Tumebacillus avium[Title/Abstract] AND sRNA[Title/Abstract] AND (("2010/01/01"[Date - Publication] : "2021/09/22"[Date - Publication]))	0
								baq	Bacillus velezensis CAU B946	HE617159		Tumebacillus algifaecis[Title/Abstract] AND sRNA[Title/Abstract] AND (("2010/01/01"[Date - Publication] : "2021/09/22"[Date - Publication]))	0
								bya	Bacillus velezensis YAU B9601-Y2	HE774679		Effusibacillus sp.[Title/Abstract] AND sRNA[Title/Abstract] AND (("2010/01/01"[Date - Publication] : "2021/09/22"[Date - Publication]))	0
								bamp	Bacillus velezensis AS43.3	CP003838		Solibacillus silvestris[Title/Abstract] AND sRNA[Title/Abstract] AND (("2010/01/01"[Date - Publication] : "2021/09/22"[Date - Publication]))	0
								baml	Bacillus velezensis UCMB5036	HF563562		Solibacillus sp.[Title/Abstract] AND sRNA[Title/Abstract] AND (("2010/01/01"[Date - Publication] : "2021/09/22"[Date - Publication]))	0
								bama	Bacillus velezensis UCMB5033	HG328253		Planococcus sp.[Title/Abstract] AND sRNA[Title/Abstract] AND (("2010/01/01"[Date - Publication] : "2021/09/22"[Date - Publication]))	0
								bamn	Bacillus velezensis UCMB5113	HG328254		Planococcus kocurii[Title/Abstract] AND sRNA[Title/Abstract] AND (("2010/01/01"[Date - Publication] : "2021/09/22"[Date - Publication]))	0
								bamb	Bacillus velezensis NAU-B3	HG514499		Planococcus rifietoensis[Title/Abstract] AND sRNA[Title/Abstract] AND (("2010/01/01"[Date - Publication] : "2021/09/22"[Date - Publication]))	0
								bamt	Bacillus velezensis TrigoCor1448	CP007244		Planococcus versutus[Title/Abstract] AND sRNA[Title/Abstract] AND (("2010/01/01"[Date - Publication] : "2021/09/22"[Date - Publication]))	0
								bamy	Bacillus velezensis SQR9	CP006890		Planococcus antarcticus[Title/Abstract] AND sRNA[Title/Abstract] AND (("2010/01/01"[Date - Publication] : "2021/09/22"[Date - Publication]))	0
								bmp	Bacillus velezensis JS25R	CP009679		Planococcus donghaensis[Title/Abstract] AND sRNA[Title/Abstract] AND (("2010/01/01"[Date - Publication] : "2021/09/22"[Date - Publication]))	0
								bao	Bacillus amyloliquefaciens DSM 7	FN597644		Planococcus halocryophilus[Title/Abstract] AND sRNA[Title/Abstract] AND (("2010/01/01"[Date - Publication] : "2021/09/22"[Date - Publication]))	0
								baz	Bacillus amyloliquefaciens TA208	CP002627		Planococcus plakortidis[Title/Abstract] AND sRNA[Title/Abstract] AND (("2010/01/01"[Date - Publication] : "2021/09/22"[Date - Publication]))	0
								bql	Bacillus amyloliquefaciens LL3	CP002634		Planococcus faecalis[Title/Abstract] AND sRNA[Title/Abstract] AND (("2010/01/01"[Date - Publication] : "2021/09/22"[Date - Publication]))	0
								bxh	Bacillus amyloliquefaciens XH7	CP002927		Planococcus maritimus[Title/Abstract] AND sRNA[Title/Abstract] AND (("2010/01/01"[Date - Publication] : "2021/09/22"[Date - Publication]))	0
								bqy	Bacillus amyloliquefaciens Y2	CP003332		Planococcus dechangensis[Title/Abstract] AND sRNA[Title/Abstract] AND (("2010/01/01"[Date - Publication] : "2021/09/22"[Date - Publication]))	0
								bami	Bacillus amyloliquefaciens IT-45	CP004065		Jeotgalibacillus malaysiensis[Title/Abstract] AND sRNA[Title/Abstract] AND (("2010/01/01"[Date - Publication] : "2021/09/22"[Date - Publication]))	0
								bamc	Bacillus amyloliquefaciens CC178	CP006845		Kurthia sp.[Title/Abstract] AND sRNA[Title/Abstract] AND (("2010/01/01"[Date - Publication] : "2021/09/22"[Date - Publication]))	0
								bamf	Bacillus amyloliquefaciens LFB112	CP006952		Kurthia zopfii[Title/Abstract] AND sRNA[Title/Abstract] AND (("2010/01/01"[Date - Publication] : "2021/09/22"[Date - Publication]))	0
								bsia	Bacillus siamensis	CP025001		Sporosarcina psychrophila[Title/Abstract] AND sRNA[Title/Abstract] AND (("2010/01/01"[Date - Publication] : "2021/09/22"[Date - Publication]))	0
								bae	Bacillus atrophaeus	CP002207		Sporosarcina sp.[Title/Abstract] AND sRNA[Title/Abstract] AND (("2010/01/01"[Date - Publication] : "2021/09/22"[Date - Publication]))	0
								bvm	Bacillus vallismortis	CP020893		Sporosarcina ureae[Title/Abstract] AND sRNA[Title/Abstract] AND (("2010/01/01"[Date - Publication] : "2021/09/22"[Date - Publication]))	0
								bson	Bacillus sonorensis	CP021920		Sporosarcina pasteurii[Title/Abstract] AND sRNA[Title/Abstract] AND (("2010/01/01"[Date - Publication] : "2021/09/22"[Date - Publication]))	0
								bht	Bacillus halotolerans	CP029364		Rummeliibacillus stabekisii[Title/Abstract] AND sRNA[Title/Abstract] AND (("2010/01/01"[Date - Publication] : "2021/09/22"[Date - Publication]))	0
								bmoj	Bacillus mojavensis	CP051464		Paenisporosarcina sp.[Title/Abstract] AND sRNA[Title/Abstract] AND (("2010/01/01"[Date - Publication] : "2021/09/22"[Date - Publication]))	0
								bteq	Bacillus tequilensis	CP048852		Paenisporosarcina antarctica[Title/Abstract] AND sRNA[Title/Abstract] AND (("2010/01/01"[Date - Publication] : "2021/09/22"[Date - Publication]))	0
								biq	Bacillus inaquosorum	CP013984		Planomicrobium glaciei[Title/Abstract] AND sRNA[Title/Abstract] AND (("2010/01/01"[Date - Publication] : "2021/09/22"[Date - Publication]))	0
								ban	Bacillus anthracis Ames	AE016879		Planomicrobium sp.[Title/Abstract] AND sRNA[Title/Abstract] AND (("2010/01/01"[Date - Publication] : "2021/09/22"[Date - Publication]))	0
								bar	Bacillus anthracis Ames Ancestor	AE017334		Viridibacillus sp.[Title/Abstract] AND sRNA[Title/Abstract] AND (("2010/01/01"[Date - Publication] : "2021/09/22"[Date - Publication]))	0
								bat	Bacillus anthracis Sterne	AE017225		Novibacillus thermophilus[Title/Abstract] AND sRNA[Title/Abstract] AND (("2010/01/01"[Date - Publication] : "2021/09/22"[Date - Publication]))	0
								bah	Bacillus anthracis CDC 684	CP001215		Laceyella sacchari[Title/Abstract] AND sRNA[Title/Abstract] AND (("2010/01/01"[Date - Publication] : "2021/09/22"[Date - Publication]))	0
								bai	Bacillus anthracis A0248	CP001598		Thermoactinomyces vulgaris[Title/Abstract] AND sRNA[Title/Abstract] AND (("2010/01/01"[Date - Publication] : "2021/09/22"[Date - Publication]))	0
								bax	Bacillus anthracis H9401	CP002091		Kroppenstedtia pulmonis[Title/Abstract] AND sRNA[Title/Abstract] AND (("2010/01/01"[Date - Publication] : "2021/09/22"[Date - Publication]))	0
								bant	Bacillus anthracis A16	CP001970		Kroppenstedtia eburnea[Title/Abstract] AND sRNA[Title/Abstract] AND (("2010/01/01"[Date - Publication] : "2021/09/22"[Date - Publication]))	0
								banr	Bacillus anthracis A16R	CP001974		Polycladomyces abyssicola[Title/Abstract] AND sRNA[Title/Abstract] AND (("2010/01/01"[Date - Publication] : "2021/09/22"[Date - Publication]))	0
								bans	Bacillus anthracis SVA11	CP006742		Lactococcus piscium[Title/Abstract] AND sRNA[Title/Abstract] AND (("2010/01/01"[Date - Publication] : "2021/09/22"[Date - Publication]))	0
								banh	Bacillus anthracis HYU01	CP008846		Lactococcus raffinolactis[Title/Abstract] AND sRNA[Title/Abstract] AND (("2010/01/01"[Date - Publication] : "2021/09/22"[Date - Publication]))	0
								banv	Bacillus anthracis Vollum	CP007666		Lactococcus allomyrinae[Title/Abstract] AND sRNA[Title/Abstract] AND (("2010/01/01"[Date - Publication] : "2021/09/22"[Date - Publication]))	0
								bce	Bacillus cereus ATCC 14579	AE016877		Lactococcus sp.[Title/Abstract] AND sRNA[Title/Abstract] AND (("2010/01/01"[Date - Publication] : "2021/09/22"[Date - Publication]))	0
								bca	Bacillus cereus ATCC 10987	AE017194		Lactococcus taiwanensis[Title/Abstract] AND sRNA[Title/Abstract] AND (("2010/01/01"[Date - Publication] : "2021/09/22"[Date - Publication]))	0
								bcz	Bacillus cereus E33L	CP000001		Lactococcus carnosus[Title/Abstract] AND sRNA[Title/Abstract] AND (("2010/01/01"[Date - Publication] : "2021/09/22"[Date - Publication]))	0
								bcr	Bacillus cereus AH187	CP001177		Lactococcus paracarnosus[Title/Abstract] AND sRNA[Title/Abstract] AND (("2010/01/01"[Date - Publication] : "2021/09/22"[Date - Publication]))	0
								bcb	Bacillus cereus B4264	CP001176		Streptococcus thermophilus[Title/Abstract] AND sRNA[Title/Abstract] AND (("2010/01/01"[Date - Publication] : "2021/09/22"[Date - Publication]))	0
								bcu	Bacillus cereus AH820	CP001283		Streptococcus sanguinis[Title/Abstract] AND sRNA[Title/Abstract] AND (("2010/01/01"[Date - Publication] : "2021/09/22"[Date - Publication]))	0
								bcg	Bacillus cereus G9842	CP001186		Streptococcus gordonii[Title/Abstract] AND sRNA[Title/Abstract] AND (("2010/01/01"[Date - Publication] : "2021/09/22"[Date - Publication]))	0
								bcq	Bacillus cereus Q1	CP000227		Streptococcus uberis[Title/Abstract] AND sRNA[Title/Abstract] AND (("2010/01/01"[Date - Publication] : "2021/09/22"[Date - Publication]))	0
								bcx	Bacillus cereus 03BB102	CP001407		Streptococcus dysgalactiae[Title/Abstract] AND sRNA[Title/Abstract] AND (("2010/01/01"[Date - Publication] : "2021/09/22"[Date - Publication]))	0
								bal	Bacillus cereus biovar anthracis CI	CP001746		Streptococcus gallolyticus[Title/Abstract] AND sRNA[Title/Abstract] AND (("2010/01/01"[Date - Publication] : "2021/09/22"[Date - Publication]))	0
								bnc	Bacillus cereus NC7401	AP007209		Streptococcus mitis[Title/Abstract] AND sRNA[Title/Abstract] AND (("2010/01/01"[Date - Publication] : "2021/09/22"[Date - Publication]))	0
								bcf	Bacillus cereus F837/76	CP003187		Streptococcus oralis[Title/Abstract] AND sRNA[Title/Abstract] AND (("2010/01/01"[Date - Publication] : "2021/09/22"[Date - Publication]))	0
								bcer	Bacillus cereus FRI-35	CP003747		Streptococcus parauberis[Title/Abstract] AND sRNA[Title/Abstract] AND (("2010/01/01"[Date - Publication] : "2021/09/22"[Date - Publication]))	0
								bcef	Bacillus cereus FT9	CP008712		Streptococcus pasteurianus[Title/Abstract] AND sRNA[Title/Abstract] AND (("2010/01/01"[Date - Publication] : "2021/09/22"[Date - Publication]))	0
								bcy	Bacillus cytotoxicus	CP000764		Streptococcus parasanguinis[Title/Abstract] AND sRNA[Title/Abstract] AND (("2010/01/01"[Date - Publication] : "2021/09/22"[Date - Publication]))	0
								btk	Bacillus thuringiensis serovar konkukian 97-27	AE017355		Streptococcus salivarius[Title/Abstract] AND sRNA[Title/Abstract] AND (("2010/01/01"[Date - Publication] : "2021/09/22"[Date - Publication]))	0
								btl	Bacillus thuringiensis Al Hakam	CP000485		Streptococcus pseudopneumoniae[Title/Abstract] AND sRNA[Title/Abstract] AND (("2010/01/01"[Date - Publication] : "2021/09/22"[Date - Publication]))	0
								btb	Bacillus thuringiensis BMB171	CP001903		Streptococcus macedonicus[Title/Abstract] AND sRNA[Title/Abstract] AND (("2010/01/01"[Date - Publication] : "2021/09/22"[Date - Publication]))	0
								btt	Bacillus thuringiensis serovar kurstaki HD73	CP004069		Streptococcus infantarius[Title/Abstract] AND sRNA[Title/Abstract] AND (("2010/01/01"[Date - Publication] : "2021/09/22"[Date - Publication]))	0
								bthr	Bacillus thuringiensis serovar kurstaki YBT-1520	CP004858		Streptococcus intermedius[Title/Abstract] AND sRNA[Title/Abstract] AND (("2010/01/01"[Date - Publication] : "2021/09/22"[Date - Publication]))	0
								bthi	Bacillus thuringiensis serovar kurstaki HD-1	CP004870		Streptococcus anginosus[Title/Abstract] AND sRNA[Title/Abstract] AND (("2010/01/01"[Date - Publication] : "2021/09/22"[Date - Publication]))	0
								btc	Bacillus thuringiensis serovar chinensis CT-43	CP001907		Streptococcus constellatus[Title/Abstract] AND sRNA[Title/Abstract] AND (("2010/01/01"[Date - Publication] : "2021/09/22"[Date - Publication]))	0
								btf	Bacillus thuringiensis serovar finitimus YBT-020	CP002508		Streptococcus cristatus[Title/Abstract] AND sRNA[Title/Abstract] AND (("2010/01/01"[Date - Publication] : "2021/09/22"[Date - Publication]))	0
								btm	Bacillus thuringiensis MC28	CP003687		Streptococcus iniae[Title/Abstract] AND sRNA[Title/Abstract] AND (("2010/01/01"[Date - Publication] : "2021/09/22"[Date - Publication]))	0
								btg	Bacillus thuringiensis Bt407	CP003889		Streptococcus lutetiensis[Title/Abstract] AND sRNA[Title/Abstract] AND (("2010/01/01"[Date - Publication] : "2021/09/22"[Date - Publication]))	0
								bti	Bacillus thuringiensis HD-771	CP003752		Streptococcus ilei[Title/Abstract] AND sRNA[Title/Abstract] AND (("2010/01/01"[Date - Publication] : "2021/09/22"[Date - Publication]))	0
								btn	Bacillus thuringiensis HD-789	CP003763		Streptococcus sp.[Title/Abstract] AND sRNA[Title/Abstract] AND (("2010/01/01"[Date - Publication] : "2021/09/22"[Date - Publication]))	0
								btht	Bacillus thuringiensis serovar thuringiensis IS5056	CP004123		Streptococcus pantholopis[Title/Abstract] AND sRNA[Title/Abstract] AND (("2010/01/01"[Date - Publication] : "2021/09/22"[Date - Publication]))	0
								bthu	Bacillus thuringiensis YBT-1518	CP005935		Streptococcus sobrinus[Title/Abstract] AND sRNA[Title/Abstract] AND (("2010/01/01"[Date - Publication] : "2021/09/22"[Date - Publication]))	0
								btw	Bacillus thuringiensis HD1011	CP009335		Streptococcus ruminantium[Title/Abstract] AND sRNA[Title/Abstract] AND (("2010/01/01"[Date - Publication] : "2021/09/22"[Date - Publication]))	0
								bthy	Bacillus thuringiensis YWC2-8	CP013055		Streptococcus equinus[Title/Abstract] AND sRNA[Title/Abstract] AND (("2010/01/01"[Date - Publication] : "2021/09/22"[Date - Publication]))	0
								bwe	Bacillus mycoides KBAB4	CP000903		Streptococcus koreensis[Title/Abstract] AND sRNA[Title/Abstract] AND (("2010/01/01"[Date - Publication] : "2021/09/22"[Date - Publication]))	0
								bww	Bacillus mycoides WSBC 10204	CP009746		Streptococcus periodonticum[Title/Abstract] AND sRNA[Title/Abstract] AND (("2010/01/01"[Date - Publication] : "2021/09/22"[Date - Publication]))	0
								bmyo	Bacillus mycoides ATCC 6462	CP009692		Streptococcus ratti[Title/Abstract] AND sRNA[Title/Abstract] AND (("2010/01/01"[Date - Publication] : "2021/09/22"[Date - Publication]))	0
								bty	Bacillus toyonensis	CP006863		Streptococcus gwangjuense[Title/Abstract] AND sRNA[Title/Abstract] AND (("2010/01/01"[Date - Publication] : "2021/09/22"[Date - Publication]))	0
								bmyc	Bacillus pseudomycoides 219298	CP007626		Streptococcus pluranimalium[Title/Abstract] AND sRNA[Title/Abstract] AND (("2010/01/01"[Date - Publication] : "2021/09/22"[Date - Publication]))	0
								bby	Bacillus bombysepticus	CP007512		Streptococcus troglodytae[Title/Abstract] AND sRNA[Title/Abstract] AND (("2010/01/01"[Date - Publication] : "2021/09/22"[Date - Publication]))	0
								bwd	Bacillus wiedmannii	CP024684		Streptococcus vestibularis[Title/Abstract] AND sRNA[Title/Abstract] AND (("2010/01/01"[Date - Publication] : "2021/09/22"[Date - Publication]))	0
								btro	Bacillus tropicus	CP041071		Streptococcus merionis[Title/Abstract] AND sRNA[Title/Abstract] AND (("2010/01/01"[Date - Publication] : "2021/09/22"[Date - Publication]))	0
								bmob	Bacillus mobilis	CP031443		Streptococcus ferus[Title/Abstract] AND sRNA[Title/Abstract] AND (("2010/01/01"[Date - Publication] : "2021/09/22"[Date - Publication]))	0
								bpu	Bacillus pumilus SAFR-032	CP000813		Streptococcus canis[Title/Abstract] AND sRNA[Title/Abstract] AND (("2010/01/01"[Date - Publication] : "2021/09/22"[Date - Publication]))	0
								bpum	Bacillus pumilus MTCC B6033	CP007436		Streptococcus pseudoporcinus[Title/Abstract] AND sRNA[Title/Abstract] AND (("2010/01/01"[Date - Publication] : "2021/09/22"[Date - Publication]))	0
								bpus	Bacillus pumilus SH-B9	CP011007		Streptococcus chenjunshii[Title/Abstract] AND sRNA[Title/Abstract] AND (("2010/01/01"[Date - Publication] : "2021/09/22"[Date - Publication]))	0
								bjs	Bacillus sp. JS	CP003492		Streptococcus porcinus[Title/Abstract] AND sRNA[Title/Abstract] AND (("2010/01/01"[Date - Publication] : "2021/09/22"[Date - Publication]))	0
								baci	Bacillus sp. 1NLA3E	CP005586		Lactobacillus johnsonii[Title/Abstract] AND sRNA[Title/Abstract] AND (("2010/01/01"[Date - Publication] : "2021/09/22"[Date - Publication]))	0
								bif	Bacillus infantis	CP006643		Lactobacillus acidophilus[Title/Abstract] AND sRNA[Title/Abstract] AND (("2010/01/01"[Date - Publication] : "2021/09/22"[Date - Publication]))	0
								bmet	Bacillus methanolicus	CP007739		Lactobacillus delbrueckii[Title/Abstract] AND sRNA[Title/Abstract] AND (("2010/01/01"[Date - Publication] : "2021/09/22"[Date - Publication]))	0
								gst	Bacillus sp. X1(2014)	CP008855		Lactobacillus gasseri[Title/Abstract] AND sRNA[Title/Abstract] AND (("2010/01/01"[Date - Publication] : "2021/09/22"[Date - Publication]))	0
								bacw	Bacillus sp. WP8	CP010075		Lactobacillus helveticus[Title/Abstract] AND sRNA[Title/Abstract] AND (("2010/01/01"[Date - Publication] : "2021/09/22"[Date - Publication]))	0
								bacp	Bacillus sp. Pc3	CP010406		Lactobacillus crispatus[Title/Abstract] AND sRNA[Title/Abstract] AND (("2010/01/01"[Date - Publication] : "2021/09/22"[Date - Publication]))	0
								bacb	Bacillus sp. BH072	CP009938		Lactobacillus amylovorus[Title/Abstract] AND sRNA[Title/Abstract] AND (("2010/01/01"[Date - Publication] : "2021/09/22"[Date - Publication]))	0
								baco	Bacillus sp. OxB-1	AP013294		Lactobacillus kefiranofaciens[Title/Abstract] AND sRNA[Title/Abstract] AND (("2010/01/01"[Date - Publication] : "2021/09/22"[Date - Publication]))	0
								bacy	Bacillus sp. YP1	CP010014		Lactobacillus sp.[Title/Abstract] AND sRNA[Title/Abstract] AND (("2010/01/01"[Date - Publication] : "2021/09/22"[Date - Publication]))	0
								bacl	Bacillus sp. BS34A	LN680001		Lactobacillus acetotolerans[Title/Abstract] AND sRNA[Title/Abstract] AND (("2010/01/01"[Date - Publication] : "2021/09/22"[Date - Publication]))	0
								balm	Bacillus sp. LM 4-2	CP011101		Lactobacillus gallinarum[Title/Abstract] AND sRNA[Title/Abstract] AND (("2010/01/01"[Date - Publication] : "2021/09/22"[Date - Publication]))	0
								bsm	Bacillus smithii	CP012024		Lactobacillus jensenii[Title/Abstract] AND sRNA[Title/Abstract] AND (("2010/01/01"[Date - Publication] : "2021/09/22"[Date - Publication]))	0
								bgy	Bacillus glycinifermentans	LT603683		Lactobacillus amylolyticus[Title/Abstract] AND sRNA[Title/Abstract] AND (("2010/01/01"[Date - Publication] : "2021/09/22"[Date - Publication]))	0
								bwh	Bacillus weihaiensis	CP016020		Lactobacillus paragasseri[Title/Abstract] AND sRNA[Title/Abstract] AND (("2010/01/01"[Date - Publication] : "2021/09/22"[Date - Publication]))	0
								bxi	Bacillus xiamenensis	CP017786		Lactobacillus kullabergensis[Title/Abstract] AND sRNA[Title/Abstract] AND (("2010/01/01"[Date - Publication] : "2021/09/22"[Date - Publication]))	0
								bbev	Bacillus beveridgei	CP012502		Lactobacillus apis[Title/Abstract] AND sRNA[Title/Abstract] AND (("2010/01/01"[Date - Publication] : "2021/09/22"[Date - Publication]))	0
								balt	Bacillus altitudinis	CP022319		Lactobacillus helsingborgensis[Title/Abstract] AND sRNA[Title/Abstract] AND (("2010/01/01"[Date - Publication] : "2021/09/22"[Date - Publication]))	0
								bacs	Bacillus sp. SDLI1	CP013950		Lactobacillus taiwanensis[Title/Abstract] AND sRNA[Title/Abstract] AND (("2010/01/01"[Date - Publication] : "2021/09/22"[Date - Publication]))	0
								bsaf	Bacillus safensis	CP018197		Lactobacillus ultunensis[Title/Abstract] AND sRNA[Title/Abstract] AND (("2010/01/01"[Date - Publication] : "2021/09/22"[Date - Publication]))	0
								bit	Bacillus intestinalis	CP011051		Lacticaseibacillus paracasei[Title/Abstract] AND sRNA[Title/Abstract] AND (("2010/01/01"[Date - Publication] : "2021/09/22"[Date - Publication]))	0
								bacq	Bacillus sp. Y1	CP030028		Lacticaseibacillus rhamnosus[Title/Abstract] AND sRNA[Title/Abstract] AND (("2010/01/01"[Date - Publication] : "2021/09/22"[Date - Publication]))	0
								bfd	Bacillus freudenreichii	LR134328		Lactobacillus rhamnosus[Title/Abstract] AND sRNA[Title/Abstract] AND (("2010/01/01"[Date - Publication] : "2021/09/22"[Date - Publication]))	0
								bda	Bacillus dafuensis	CP042593		Lactobacillus plantarum[Title/Abstract] AND sRNA[Title/Abstract] AND (("2010/01/01"[Date - Publication] : "2021/09/22"[Date - Publication]))	0
								bco	Bacillus cellulosilyticus	CP002394		Lacticaseibacillus plantarum[Title/Abstract] AND sRNA[Title/Abstract] AND (("2010/01/01"[Date - Publication] : "2021/09/22"[Date - Publication]))	0
								bhk	Sutcliffiella horikoshii	CP020880		Lactiplantibacillus plantarum[Title/Abstract] AND sRNA[Title/Abstract] AND (("2010/01/01"[Date - Publication] : "2021/09/22"[Date - Publication]))	0
								bcoh	Sutcliffiella cohnii	CP018866		Lactiplantibacillus paraplantarum[Title/Abstract] AND sRNA[Title/Abstract] AND (("2010/01/01"[Date - Publication] : "2021/09/22"[Date - Publication]))	0
								bcir	Niallia circulans	CP026031		Lactiplantibacillus pentosus[Title/Abstract] AND sRNA[Title/Abstract] AND (("2010/01/01"[Date - Publication] : "2021/09/22"[Date - Publication]))	0
								bmq	Priestia megaterium QM B1551	CP001983		Lactobacillus reuteri[Title/Abstract] AND sRNA[Title/Abstract] AND (("2010/01/01"[Date - Publication] : "2021/09/22"[Date - Publication]))	0
								bmd	Priestia megaterium DSM 319	CP001982		Lactobacillus fermentum[Title/Abstract] AND sRNA[Title/Abstract] AND (("2010/01/01"[Date - Publication] : "2021/09/22"[Date - Publication]))	0
								bmh	Bacillus megaterium WSH-002	CP003017		Limosilactobacillus fermentum[Title/Abstract] AND sRNA[Title/Abstract] AND (("2010/01/01"[Date - Publication] : "2021/09/22"[Date - Publication]))	0
								bmeg	Bacillus megaterium NBRC 15308 = ATCC 14581	CP009920		Limosilactobacillus mucosae[Title/Abstract] AND sRNA[Title/Abstract] AND (("2010/01/01"[Date - Publication] : "2021/09/22"[Date - Publication]))	0
								beo	Priestia filamentosa	CP011974		Limosilactobacillus oris[Title/Abstract] AND sRNA[Title/Abstract] AND (("2010/01/01"[Date - Publication] : "2021/09/22"[Date - Publication]))	0
								bfx	Priestia flexa	CP016790		Limosilactobacillus vaginalis[Title/Abstract] AND sRNA[Title/Abstract] AND (("2010/01/01"[Date - Publication] : "2021/09/22"[Date - Publication]))	0
								parh	Priestia aryabhattai	CP065421		Limosilactobacillus frumenti[Title/Abstract] AND sRNA[Title/Abstract] AND (("2010/01/01"[Date - Publication] : "2021/09/22"[Date - Publication]))	0
								bck	Weizmannia coagulans 2-6	CP002472		Limosilactobacillus pontis[Title/Abstract] AND sRNA[Title/Abstract] AND (("2010/01/01"[Date - Publication] : "2021/09/22"[Date - Publication]))	0
								bag	Bacillus coagulans 36D1	CP003056		Limosilactobacillus gastricus[Title/Abstract] AND sRNA[Title/Abstract] AND (("2010/01/01"[Date - Publication] : "2021/09/22"[Date - Publication]))	0
								bcoa	Bacillus coagulans DSM 1 = ATCC 7050	CP009709		Liquorilactobacillus nagelii[Title/Abstract] AND sRNA[Title/Abstract] AND (("2010/01/01"[Date - Publication] : "2021/09/22"[Date - Publication]))	0
								bha	Alkalihalobacillus halodurans	BA000004		Liquorilactobacillus hordei[Title/Abstract] AND sRNA[Title/Abstract] AND (("2010/01/01"[Date - Publication] : "2021/09/22"[Date - Publication]))	0
								bcl	Alkalihalobacillus clausii	AP006627		Liquorilactobacillus mali[Title/Abstract] AND sRNA[Title/Abstract] AND (("2010/01/01"[Date - Publication] : "2021/09/22"[Date - Publication]))	0
								bpf	Alkalihalobacillus pseudofirmus	CP001878		Lactobacillus sanfranciscensis[Title/Abstract] AND sRNA[Title/Abstract] AND (("2010/01/01"[Date - Publication] : "2021/09/22"[Date - Publication]))	0
								ble	Alkalihalobacillus lehensis	CP003923		Fructilactobacillus lindneri[Title/Abstract] AND sRNA[Title/Abstract] AND (("2010/01/01"[Date - Publication] : "2021/09/22"[Date - Publication]))	0
								bkw	Alkalihalobacillus krulwichiae	CP020814		Fructilactobacillus fructivorans[Title/Abstract] AND sRNA[Title/Abstract] AND (("2010/01/01"[Date - Publication] : "2021/09/22"[Date - Publication]))	0
								bgi	Alkalihalobacillus gibsonii	CP017070		Lentilactobacillus buchneri[Title/Abstract] AND sRNA[Title/Abstract] AND (("2010/01/01"[Date - Publication] : "2021/09/22"[Date - Publication]))	0
								bon	Cytobacillus oceanisediminis	CP015506		Lactobacillus buchneri[Title/Abstract] AND sRNA[Title/Abstract] AND (("2010/01/01"[Date - Publication] : "2021/09/22"[Date - Publication]))	0
								bko	Cytobacillus kochii	CP022983		Lactobacillus parabuchneri[Title/Abstract] AND sRNA[Title/Abstract] AND (("2010/01/01"[Date - Publication] : "2021/09/22"[Date - Publication]))	0
								cgot	Cytobacillus gottheilii	CP071709		Lentilactobacillus curieae[Title/Abstract] AND sRNA[Title/Abstract] AND (("2010/01/01"[Date - Publication] : "2021/09/22"[Date - Publication]))	0
								oih	Oceanobacillus iheyensis	BA000028		Lentilactobacillus kefiri[Title/Abstract] AND sRNA[Title/Abstract] AND (("2010/01/01"[Date - Publication] : "2021/09/22"[Date - Publication]))	0
								ocn	Oceanobacillus zhaokaii	CP024848		Lentilactobacillus hilgardii[Title/Abstract] AND sRNA[Title/Abstract] AND (("2010/01/01"[Date - Publication] : "2021/09/22"[Date - Publication]))	0
								ocb	Oceanobacillus sp. 143	CP025019		Levilactobacillus brevis[Title/Abstract] AND sRNA[Title/Abstract] AND (("2010/01/01"[Date - Publication] : "2021/09/22"[Date - Publication]))	0
								gka	Geobacillus kaustophilus	BA000043		Levilactobacillus koreensis[Title/Abstract] AND sRNA[Title/Abstract] AND (("2010/01/01"[Date - Publication] : "2021/09/22"[Date - Publication]))	0
								gte	Geobacillus thermoleovorans CCB_US3_UF5	CP003125		Lactobacillus zymae[Title/Abstract] AND sRNA[Title/Abstract] AND (("2010/01/01"[Date - Publication] : "2021/09/22"[Date - Publication]))	0
								gtk	Geobacillus thermoleovorans KCTC 3570	CP014335		Levilactobacillus suantsaii[Title/Abstract] AND sRNA[Title/Abstract] AND (("2010/01/01"[Date - Publication] : "2021/09/22"[Date - Publication]))	0
								gtm	Geobacillus thermocatenulatus	CP018058		Acetilactobacillus jinshanensis[Title/Abstract] AND sRNA[Title/Abstract] AND (("2010/01/01"[Date - Publication] : "2021/09/22"[Date - Publication]))	0
								gli	Geobacillus lituanicus	CP017692		Ligilactobacillus salivarius[Title/Abstract] AND sRNA[Title/Abstract] AND (("2010/01/01"[Date - Publication] : "2021/09/22"[Date - Publication]))	0
								gtn	Geobacillus thermodenitrificans	CP000557		Lactobacillus ruminis[Title/Abstract] AND sRNA[Title/Abstract] AND (("2010/01/01"[Date - Publication] : "2021/09/22"[Date - Publication]))	0
								gwc	Geobacillus sp. WCH70	CP001638		Ligilactobacillus agilis[Title/Abstract] AND sRNA[Title/Abstract] AND (("2010/01/01"[Date - Publication] : "2021/09/22"[Date - Publication]))	0
								gyc	Geobacillus sp. Y412MC61	CP001794		Lactobacillus acidipiscis[Title/Abstract] AND sRNA[Title/Abstract] AND (("2010/01/01"[Date - Publication] : "2021/09/22"[Date - Publication]))	0
								gya	Geobacillus sp. Y412MC52	CP002442		Ligilactobacillus animalis[Title/Abstract] AND sRNA[Title/Abstract] AND (("2010/01/01"[Date - Publication] : "2021/09/22"[Date - Publication]))	0
								gct	Geobacillus sp. C56-T3	CP002050		Loigolactobacillus backii[Title/Abstract] AND sRNA[Title/Abstract] AND (("2010/01/01"[Date - Publication] : "2021/09/22"[Date - Publication]))	0
								gmc	Geobacillus sp. Y4.1MC1	CP002293		Loigolactobacillus coryniformis[Title/Abstract] AND sRNA[Title/Abstract] AND (("2010/01/01"[Date - Publication] : "2021/09/22"[Date - Publication]))	0
								ggh	Geobacillus sp. GHH01	CP004008		Lactobacillus hokkaidonensis[Title/Abstract] AND sRNA[Title/Abstract] AND (("2010/01/01"[Date - Publication] : "2021/09/22"[Date - Publication]))	0
								gjf	Geobacillus genomosp. 3	CP006254		Paucilactobacillus oligofermentans[Title/Abstract] AND sRNA[Title/Abstract] AND (("2010/01/01"[Date - Publication] : "2021/09/22"[Date - Publication]))	0
								gea	Geobacillus sp. 12AMOR1	CP011832		Paucilactobacillus nenjiangensis[Title/Abstract] AND sRNA[Title/Abstract] AND (("2010/01/01"[Date - Publication] : "2021/09/22"[Date - Publication]))	0
								gel	Geobacillus sp. LC300	CP008903		Lactobacillus kunkeei[Title/Abstract] AND sRNA[Title/Abstract] AND (("2010/01/01"[Date - Publication] : "2021/09/22"[Date - Publication]))	0
								gse	Geobacillus stearothermophilus	CP008934		Apilactobacillus bombintestini[Title/Abstract] AND sRNA[Title/Abstract] AND (("2010/01/01"[Date - Publication] : "2021/09/22"[Date - Publication]))	0
								gsr	Geobacillus subterraneus	CP014342		Secundilactobacillus paracollinoides[Title/Abstract] AND sRNA[Title/Abstract] AND (("2010/01/01"[Date - Publication] : "2021/09/22"[Date - Publication]))	0
								gej	Geobacillus sp. JS12	CP014749		Secundilactobacillus malefermentans[Title/Abstract] AND sRNA[Title/Abstract] AND (("2010/01/01"[Date - Publication] : "2021/09/22"[Date - Publication]))	0
								gza	Geobacillus zalihae	CP061470		Pediococcus claussenii[Title/Abstract] AND sRNA[Title/Abstract] AND (("2010/01/01"[Date - Publication] : "2021/09/22"[Date - Publication]))	0
								gth	Parageobacillus thermoglucosidasius C56-YS93	CP002835		Pediococcus damnosus[Title/Abstract] AND sRNA[Title/Abstract] AND (("2010/01/01"[Date - Publication] : "2021/09/22"[Date - Publication]))	0
								ptl	Parageobacillus thermoglucosidasius DSM 2542	CP012712		Pediococcus acidilactici[Title/Abstract] AND sRNA[Title/Abstract] AND (("2010/01/01"[Date - Publication] : "2021/09/22"[Date - Publication]))	0
								ptb	Parageobacillus toebii NBRC 107807	CP049703		Pediococcus inopinatus[Title/Abstract] AND sRNA[Title/Abstract] AND (("2010/01/01"[Date - Publication] : "2021/09/22"[Date - Publication]))	0
								pcal	Parageobacillus caldoxylosilyticus	CP040553		Furfurilactobacillus rossiae[Title/Abstract] AND sRNA[Title/Abstract] AND (("2010/01/01"[Date - Publication] : "2021/09/22"[Date - Publication]))	0
								afl	Anoxybacillus flavithermus	CP000922		Companilactobacillus ginsenosidimutans[Title/Abstract] AND sRNA[Title/Abstract] AND (("2010/01/01"[Date - Publication] : "2021/09/22"[Date - Publication]))	0
								agn	Anoxybacillus gonensis	CP012152		Companilactobacillus heilongjiangensis[Title/Abstract] AND sRNA[Title/Abstract] AND (("2010/01/01"[Date - Publication] : "2021/09/22"[Date - Publication]))	0
								anm	Anoxybacillus sp. B2M1	CP015435		Companilactobacillus crustorum[Title/Abstract] AND sRNA[Title/Abstract] AND (("2010/01/01"[Date - Publication] : "2021/09/22"[Date - Publication]))	0
								aamy	Anoxybacillus amylolyticus	CP015438		Companilactobacillus allii[Title/Abstract] AND sRNA[Title/Abstract] AND (("2010/01/01"[Date - Publication] : "2021/09/22"[Date - Publication]))	0
								anl	Anoxybacillus sp. B7M1	CP015436		Companilactobacillus alimentarius[Title/Abstract] AND sRNA[Title/Abstract] AND (("2010/01/01"[Date - Publication] : "2021/09/22"[Date - Publication]))	0
								and	Anoxybacillus sp. PDR2	CP047158		Companilactobacillus farciminis[Title/Abstract] AND sRNA[Title/Abstract] AND (("2010/01/01"[Date - Publication] : "2021/09/22"[Date - Publication]))	0
								acai	Anoxybacillus caldiproteolyticus	CP064060		Companilactobacillus zhachilii[Title/Abstract] AND sRNA[Title/Abstract] AND (("2010/01/01"[Date - Publication] : "2021/09/22"[Date - Publication]))	0
								axl	Amphibacillus xylanus	AP012050		Companilactobacillus futsaii[Title/Abstract] AND sRNA[Title/Abstract] AND (("2010/01/01"[Date - Publication] : "2021/09/22"[Date - Publication]))	0
								lsp	Lysinibacillus sphaericus	CP000817		Companilactobacillus pabuli[Title/Abstract] AND sRNA[Title/Abstract] AND (("2010/01/01"[Date - Publication] : "2021/09/22"[Date - Publication]))	0
								lgy	Lysinibacillus varians	CP006837		Latilactobacillus sakei[Title/Abstract] AND sRNA[Title/Abstract] AND (("2010/01/01"[Date - Publication] : "2021/09/22"[Date - Publication]))	0
								lfu	Lysinibacillus fusiformis	CP010820		Latilactobacillus curvatus[Title/Abstract] AND sRNA[Title/Abstract] AND (("2010/01/01"[Date - Publication] : "2021/09/22"[Date - Publication]))	0
								lys	Lysinibacillus sp. YS11	CP026007		Latilactobacillus graminis[Title/Abstract] AND sRNA[Title/Abstract] AND (("2010/01/01"[Date - Publication] : "2021/09/22"[Date - Publication]))	0
								lyb	Lysinibacillus sp. B2A1	CP027224		Amylolactobacillus amylophilus[Title/Abstract] AND sRNA[Title/Abstract] AND (("2010/01/01"[Date - Publication] : "2021/09/22"[Date - Publication]))	0
								lyz	Lysinibacillus sp. 2017	CP029002		Bombilactobacillus bombi[Title/Abstract] AND sRNA[Title/Abstract] AND (("2010/01/01"[Date - Publication] : "2021/09/22"[Date - Publication]))	0
								lyg	Lysinibacillus sp. SGAir0095	CP028083		Schleiferilactobacillus harbinensis[Title/Abstract] AND sRNA[Title/Abstract] AND (("2010/01/01"[Date - Publication] : "2021/09/22"[Date - Publication]))	0
								lpak	Lysinibacillus pakistanensis	CP045835		Lapidilactobacillus dextrinicus[Title/Abstract] AND sRNA[Title/Abstract] AND (("2010/01/01"[Date - Publication] : "2021/09/22"[Date - Publication]))	0
								lagr	Lysinibacillus agricola	CP067341		Oenococcus oeni[Title/Abstract] AND sRNA[Title/Abstract] AND (("2010/01/01"[Date - Publication] : "2021/09/22"[Date - Publication]))	0
								hhd	Halobacillus halophilus	HE717023		Oenococcus sp.[Title/Abstract] AND sRNA[Title/Abstract] AND (("2010/01/01"[Date - Publication] : "2021/09/22"[Date - Publication]))	0
								hmn	Halobacillus mangrovi	CP020772		Oenococcus sicerae[Title/Abstract] AND sRNA[Title/Abstract] AND (("2010/01/01"[Date - Publication] : "2021/09/22"[Date - Publication]))	0
								hli	Halobacillus litoralis	CP026118		Leuconostoc mesenteroides[Title/Abstract] AND sRNA[Title/Abstract] AND (("2010/01/01"[Date - Publication] : "2021/09/22"[Date - Publication]))	0
								tap	Terribacillus goriensis	CP008876		Leuconostoc citreum[Title/Abstract] AND sRNA[Title/Abstract] AND (("2010/01/01"[Date - Publication] : "2021/09/22"[Date - Publication]))	0
								taid	Terribacillus aidingensis	CP077639		Leuconostoc kimchii[Title/Abstract] AND sRNA[Title/Abstract] AND (("2010/01/01"[Date - Publication] : "2021/09/22"[Date - Publication]))	0
								vir	Virgibacillus sp. SK37	CP007161		Leuconostoc sp.[Title/Abstract] AND sRNA[Title/Abstract] AND (("2010/01/01"[Date - Publication] : "2021/09/22"[Date - Publication]))	0
								vhl	Virgibacillus halodenitrificans	CP017962		Leuconostoc carnosum[Title/Abstract] AND sRNA[Title/Abstract] AND (("2010/01/01"[Date - Publication] : "2021/09/22"[Date - Publication]))	0
								vig	Virgibacillus sp. 6R	CP017762		Leuconostoc gelidum[Title/Abstract] AND sRNA[Title/Abstract] AND (("2010/01/01"[Date - Publication] : "2021/09/22"[Date - Publication]))	0
								vil	Virgibacillus phasianinus	CP022315		Leuconostoc lactis[Title/Abstract] AND sRNA[Title/Abstract] AND (("2010/01/01"[Date - Publication] : "2021/09/22"[Date - Publication]))	0
								vne	Virgibacillus necropolis	CP022437		Leuconostoc garlicum[Title/Abstract] AND sRNA[Title/Abstract] AND (("2010/01/01"[Date - Publication] : "2021/09/22"[Date - Publication]))	0
								vpn	Virgibacillus dokdonensis	CP018622		Leuconostoc pseudomesenteroides[Title/Abstract] AND sRNA[Title/Abstract] AND (("2010/01/01"[Date - Publication] : "2021/09/22"[Date - Publication]))	0
								vim	Virgibacillus sp. MSP4-1	CP048021		Weissella koreensis[Title/Abstract] AND sRNA[Title/Abstract] AND (("2010/01/01"[Date - Publication] : "2021/09/22"[Date - Publication]))	0
								vpt	Virgibacillus pantothenticus	CP073011		Weissella ceti[Title/Abstract] AND sRNA[Title/Abstract] AND (("2010/01/01"[Date - Publication] : "2021/09/22"[Date - Publication]))	0
								lao	Lentibacillus amyloliquefaciens	CP013862		Weissella cibaria[Title/Abstract] AND sRNA[Title/Abstract] AND (("2010/01/01"[Date - Publication] : "2021/09/22"[Date - Publication]))	0
								fpn	Fictibacillus phosphorivorans	CP015378		Weissella jogaejeotgali[Title/Abstract] AND sRNA[Title/Abstract] AND (("2010/01/01"[Date - Publication] : "2021/09/22"[Date - Publication]))	0
								far	Fictibacillus arsenicus	CP016761		Weissella paramesenteroides[Title/Abstract] AND sRNA[Title/Abstract] AND (("2010/01/01"[Date - Publication] : "2021/09/22"[Date - Publication]))	0
								sje	Salimicrobium jeotgali	CP011361		Weissella confusa[Title/Abstract] AND sRNA[Title/Abstract] AND (("2010/01/01"[Date - Publication] : "2021/09/22"[Date - Publication]))	0
								apak	Aeribacillus pallidus	CP017703		Weissella soli[Title/Abstract] AND sRNA[Title/Abstract] AND (("2010/01/01"[Date - Publication] : "2021/09/22"[Date - Publication]))	0
								bsj	Peribacillus simplex	CP011008		Weissella hellenica[Title/Abstract] AND sRNA[Title/Abstract] AND (("2010/01/01"[Date - Publication] : "2021/09/22"[Date - Publication]))	0
								bmur	Peribacillus muralis	CP017080		Weissella cryptocerci[Title/Abstract] AND sRNA[Title/Abstract] AND (("2010/01/01"[Date - Publication] : "2021/09/22"[Date - Publication]))	0
								pbut	Peribacillus butanolivorans	CP030926		Weissella diestrammenae[Title/Abstract] AND sRNA[Title/Abstract] AND (("2010/01/01"[Date - Publication] : "2021/09/22"[Date - Publication]))	0
								pasa	Peribacillus asahii	CP026095		Weissella viridescens[Title/Abstract] AND sRNA[Title/Abstract] AND (("2010/01/01"[Date - Publication] : "2021/09/22"[Date - Publication]))	0
								ppsr	Peribacillus psychrosaccharolyticus	CP068053		Weissella coleopterorum[Title/Abstract] AND sRNA[Title/Abstract] AND (("2010/01/01"[Date - Publication] : "2021/09/22"[Date - Publication]))	0
								aqt	Radiobacillus deserti	CP041666		Enterococcus hirae[Title/Abstract] AND sRNA[Title/Abstract] AND (("2010/01/01"[Date - Publication] : "2021/09/22"[Date - Publication]))	0
								bthv	Caldibacillus thermoamylovorans	CP023704		Enterococcus casseliflavus[Title/Abstract] AND sRNA[Title/Abstract] AND (("2010/01/01"[Date - Publication] : "2021/09/22"[Date - Publication]))	0
								psyh	Psychrobacillus sp. AK 1817	CP031739		Enterococcus mundtii[Title/Abstract] AND sRNA[Title/Abstract] AND (("2010/01/01"[Date - Publication] : "2021/09/22"[Date - Publication]))	0
								psyo	Psychrobacillus glaciei	CP031223		Enterococcus durans[Title/Abstract] AND sRNA[Title/Abstract] AND (("2010/01/01"[Date - Publication] : "2021/09/22"[Date - Publication]))	0
								prd	Pradoshia sp. D12	CP044545		Enterococcus gallinarum[Title/Abstract] AND sRNA[Title/Abstract] AND (("2010/01/01"[Date - Publication] : "2021/09/22"[Date - Publication]))	0
								grc	Gracilibacillus sp. SCU50	CP045915		Enterococcus silesiacus[Title/Abstract] AND sRNA[Title/Abstract] AND (("2010/01/01"[Date - Publication] : "2021/09/22"[Date - Publication]))	0
								rue	Salicibibacter kimchii	CP031092		Enterococcus thailandicus[Title/Abstract] AND sRNA[Title/Abstract] AND (("2010/01/01"[Date - Publication] : "2021/09/22"[Date - Publication]))	0
								sale	Salicibibacter halophilus	CP035485		Enterococcus gilvus[Title/Abstract] AND sRNA[Title/Abstract] AND (("2010/01/01"[Date - Publication] : "2021/09/22"[Date - Publication]))	0
								scib	Salicibibacter cibi	CP054706		Enterococcus avium[Title/Abstract] AND sRNA[Title/Abstract] AND (("2010/01/01"[Date - Publication] : "2021/09/22"[Date - Publication]))	0
								scia	Salicibibacter cibarius	CP054705		Enterococcus saigonensis[Title/Abstract] AND sRNA[Title/Abstract] AND (("2010/01/01"[Date - Publication] : "2021/09/22"[Date - Publication]))	0
								pof	Pontibacillus sp. HMF3514	CP047393		Enterococcus lactis[Title/Abstract] AND sRNA[Title/Abstract] AND (("2010/01/01"[Date - Publication] : "2021/09/22"[Date - Publication]))	0
								nmk	Neobacillus mesonae	CP022572		Enterococcus cecorum[Title/Abstract] AND sRNA[Title/Abstract] AND (("2010/01/01"[Date - Publication] : "2021/09/22"[Date - Publication]))	0
								ntm	Neobacillus thermocopriae	CP026365		Melissococcus plutonius[Title/Abstract] AND sRNA[Title/Abstract] AND (("2010/01/01"[Date - Publication] : "2021/09/22"[Date - Publication]))	0
								meku	Metabacillus sp. KUDC1714	CP055263		Tetragenococcus halophilus[Title/Abstract] AND sRNA[Title/Abstract] AND (("2010/01/01"[Date - Publication] : "2021/09/22"[Date - Publication]))	0
								aia	Anaerobacillus isosaccharinicus	CP063356		Tetragenococcus osmophilus[Title/Abstract] AND sRNA[Title/Abstract] AND (("2010/01/01"[Date - Publication] : "2021/09/22"[Date - Publication]))	0
								blen	Lederbergia lentus	LS483476		Tetragenococcus koreensis[Title/Abstract] AND sRNA[Title/Abstract] AND (("2010/01/01"[Date - Publication] : "2021/09/22"[Date - Publication]))	0
								sedd	Sediminibacillus sp. DP4-553-S	CP046956		Vagococcus teuberi[Title/Abstract] AND sRNA[Title/Abstract] AND (("2010/01/01"[Date - Publication] : "2021/09/22"[Date - Publication]))	0
								bvq	Rossellomorea vietnamensis	CP047394		Vagococcus penaei[Title/Abstract] AND sRNA[Title/Abstract] AND (("2010/01/01"[Date - Publication] : "2021/09/22"[Date - Publication]))	0
								rmf	Rossellomorea marisflavi	CP047095		Vagococcus sp.[Title/Abstract] AND sRNA[Title/Abstract] AND (("2010/01/01"[Date - Publication] : "2021/09/22"[Date - Publication]))	0
								bvj	Heyndrickxia vini	CP065425		Vagococcus zengguangii[Title/Abstract] AND sRNA[Title/Abstract] AND (("2010/01/01"[Date - Publication] : "2021/09/22"[Date - Publication]))	0
								bou	Heyndrickxia oleronia	CP065424		Vagococcus coleopterorum[Title/Abstract] AND sRNA[Title/Abstract] AND (("2010/01/01"[Date - Publication] : "2021/09/22"[Date - Publication]))	0
								hyi	Hydrogenibacillus sp. N12	CP080953		Vagococcus carniphilus[Title/Abstract] AND sRNA[Title/Abstract] AND (("2010/01/01"[Date - Publication] : "2021/09/22"[Date - Publication]))	0
								cthu	Caldalkalibacillus thermarum	CP082237		Vagococcus hydrophili[Title/Abstract] AND sRNA[Title/Abstract] AND (("2010/01/01"[Date - Publication] : "2021/09/22"[Date - Publication]))	0
								stea	Sporolactobacillus terrae	CP025689		Aerococcus urinae[Title/Abstract] AND sRNA[Title/Abstract] AND (("2010/01/01"[Date - Publication] : "2021/09/22"[Date - Publication]))	0
								bse	Bacillus selenitireducens	CP001791		Aerococcus urinaeequi[Title/Abstract] AND sRNA[Title/Abstract] AND (("2010/01/01"[Date - Publication] : "2021/09/22"[Date - Publication]))	0
								sau	Staphylococcus aureus subsp. aureus N315 (MRSA/VSSA)	BA000018		Aerococcus sanguinicola[Title/Abstract] AND sRNA[Title/Abstract] AND (("2010/01/01"[Date - Publication] : "2021/09/22"[Date - Publication]))	0
								sav	Staphylococcus aureus subsp. aureus Mu50 (MRSA/VISA)	BA000017		Aerococcus christensenii[Title/Abstract] AND sRNA[Title/Abstract] AND (("2010/01/01"[Date - Publication] : "2021/09/22"[Date - Publication]))	0
								saw	Staphylococcus aureus subsp. aureus Mu3 (MRSA/hetero-VISA)	AP009324		Aerococcus viridans[Title/Abstract] AND sRNA[Title/Abstract] AND (("2010/01/01"[Date - Publication] : "2021/09/22"[Date - Publication]))	0
								sah	Staphylococcus aureus subsp. aureus JH1 (MRSA/VSSA)	CP000736		Aerococcus urinaehominis[Title/Abstract] AND sRNA[Title/Abstract] AND (("2010/01/01"[Date - Publication] : "2021/09/22"[Date - Publication]))	0
								saj	Staphylococcus aureus subsp. aureus JH9 (MRSA/VISA)	CP000703		Abiotrophia defectiva[Title/Abstract] AND sRNA[Title/Abstract] AND (("2010/01/01"[Date - Publication] : "2021/09/22"[Date - Publication]))	0
								sam	Staphylococcus aureus subsp. aureus MW2 (CA-MRSA)	BA000033		Suicoccus acidiformans[Title/Abstract] AND sRNA[Title/Abstract] AND (("2010/01/01"[Date - Publication] : "2021/09/22"[Date - Publication]))	0
								sas	Staphylococcus aureus subsp. aureus MSSA476 (MSSA)	BX571857		Carnobacterium sp.[Title/Abstract] AND sRNA[Title/Abstract] AND (("2010/01/01"[Date - Publication] : "2021/09/22"[Date - Publication]))	0
								sar	Staphylococcus aureus subsp. aureus MRSA252 (MRSA)	BX571856		Carnobacterium maltaromaticum[Title/Abstract] AND sRNA[Title/Abstract] AND (("2010/01/01"[Date - Publication] : "2021/09/22"[Date - Publication]))	0
								sac	Staphylococcus aureus subsp. aureus COL (MRSA)	CP000046		Carnobacterium inhibens[Title/Abstract] AND sRNA[Title/Abstract] AND (("2010/01/01"[Date - Publication] : "2021/09/22"[Date - Publication]))	0
								sax	Staphylococcus aureus subsp. aureus USA300_TCH1516 (CA-MRSA)	CP000730		Carnobacterium divergens[Title/Abstract] AND sRNA[Title/Abstract] AND (("2010/01/01"[Date - Publication] : "2021/09/22"[Date - Publication]))	0
								saa	Staphylococcus aureus subsp. aureus USA300_FPR3757 (CA-MRSA)	CP000255		Marinilactibacillus sp.[Title/Abstract] AND sRNA[Title/Abstract] AND (("2010/01/01"[Date - Publication] : "2021/09/22"[Date - Publication]))	0
								sao	Staphylococcus aureus subsp. aureus NCTC8325	CP000253		Jeotgalibaca sp.[Title/Abstract] AND sRNA[Title/Abstract] AND (("2010/01/01"[Date - Publication] : "2021/09/22"[Date - Publication]))	0
								sae	Staphylococcus aureus subsp. aureus Newman	AP009351		Jeotgalibaca dankookensis[Title/Abstract] AND sRNA[Title/Abstract] AND (("2010/01/01"[Date - Publication] : "2021/09/22"[Date - Publication]))	0
								sad	Staphylococcus aureus subsp. aureus ED98	CP001781		Jeotgalibaca ciconiae[Title/Abstract] AND sRNA[Title/Abstract] AND (("2010/01/01"[Date - Publication] : "2021/09/22"[Date - Publication]))	0
								suu	Staphylococcus aureus subsp. aureus M013 (CA-MRSA)	CP003166		Jeotgalibaca arthritidis[Title/Abstract] AND sRNA[Title/Abstract] AND (("2010/01/01"[Date - Publication] : "2021/09/22"[Date - Publication]))	0
								suv	Staphylococcus aureus subsp. aureus VC40	CP003033		Jeotgalibaca porci[Title/Abstract] AND sRNA[Title/Abstract] AND (("2010/01/01"[Date - Publication] : "2021/09/22"[Date - Publication]))	0
								sue	Staphylococcus aureus subsp. aureus ED133	CP001996		Dolosigranulum pigrum[Title/Abstract] AND sRNA[Title/Abstract] AND (("2010/01/01"[Date - Publication] : "2021/09/22"[Date - Publication]))	0
								suj	Staphylococcus aureus subsp. aureus JKD6159 (CA-MRSA)	CP002114		Clostridium novyi[Title/Abstract] AND sRNA[Title/Abstract] AND (("2010/01/01"[Date - Publication] : "2021/09/22"[Date - Publication]))	0
								suk	Staphylococcus aureus subsp. aureus JKD6008 (MRSA/VISA)	CP002120		Clostridium botulinum[Title/Abstract] AND sRNA[Title/Abstract] AND (("2010/01/01"[Date - Publication] : "2021/09/22"[Date - Publication]))	0
								suc	Staphylococcus aureus subsp. aureus ECT-R 2 (MSSA)	FR714927		Clostridium beijerinckii[Title/Abstract] AND sRNA[Title/Abstract] AND (("2010/01/01"[Date - Publication] : "2021/09/22"[Date - Publication]))	0
								sut	Staphylococcus aureus subsp. aureus T0131 (MRSA)	CP002643		Clostridium kluyveri[Title/Abstract] AND sRNA[Title/Abstract] AND (("2010/01/01"[Date - Publication] : "2021/09/22"[Date - Publication]))	0
								suq	Staphylococcus aureus subsp. aureus TCH60	CP002110		Clostridium cellulovorans[Title/Abstract] AND sRNA[Title/Abstract] AND (("2010/01/01"[Date - Publication] : "2021/09/22"[Date - Publication]))	0
								suz	Staphylococcus aureus subsp. aureus 11819-97 (CA-MRSA)	CP003194		Clostridium saccharoperbutylacetonicum[Title/Abstract] AND sRNA[Title/Abstract] AND (("2010/01/01"[Date - Publication] : "2021/09/22"[Date - Publication]))	0
								sud	Staphylococcus aureus subsp. aureus 71193 (MSSA)	CP003045		Clostridium pasteurianum[Title/Abstract] AND sRNA[Title/Abstract] AND (("2010/01/01"[Date - Publication] : "2021/09/22"[Date - Publication]))	0
								sux	Staphylococcus aureus subsp. aureus HO 5096 0412 (MRSA)	HE681097		Clostridium saccharobutylicum[Title/Abstract] AND sRNA[Title/Abstract] AND (("2010/01/01"[Date - Publication] : "2021/09/22"[Date - Publication]))	0
								suw	Staphylococcus aureus subsp. aureus TW20 (MRSA)	FN433596		Clostridium autoethanogenum[Title/Abstract] AND sRNA[Title/Abstract] AND (("2010/01/01"[Date - Publication] : "2021/09/22"[Date - Publication]))	0
								sug	Staphylococcus aureus subsp. aureus ST398 (MRSA)	AM990992		Clostridium bornimense[Title/Abstract] AND sRNA[Title/Abstract] AND (("2010/01/01"[Date - Publication] : "2021/09/22"[Date - Publication]))	0
								suf	Staphylococcus aureus subsp. aureus LGA251 (MRSA)	FR821779		Clostridium baratii[Title/Abstract] AND sRNA[Title/Abstract] AND (("2010/01/01"[Date - Publication] : "2021/09/22"[Date - Publication]))	0
								saua	Staphylococcus aureus subsp. aureus 55/2053	CP002388		Clostridium scatologenes[Title/Abstract] AND sRNA[Title/Abstract] AND (("2010/01/01"[Date - Publication] : "2021/09/22"[Date - Publication]))	0
								saue	Staphylococcus aureus subsp. aureus 6850 (MSSA)	CP006706		Clostridium sporogenes[Title/Abstract] AND sRNA[Title/Abstract] AND (("2010/01/01"[Date - Publication] : "2021/09/22"[Date - Publication]))	0
								saun	Staphylococcus aureus subsp. aureus CN1 (CA-MRSA)	CP003979		Clostridium aceticum[Title/Abstract] AND sRNA[Title/Abstract] AND (("2010/01/01"[Date - Publication] : "2021/09/22"[Date - Publication]))	0
								saus	Staphylococcus aureus subsp. aureus SA40 (CA-MRSA)	CP003604		Clostridium carboxidivorans[Title/Abstract] AND sRNA[Title/Abstract] AND (("2010/01/01"[Date - Publication] : "2021/09/22"[Date - Publication]))	0
								sauu	Staphylococcus aureus subsp. aureus SA957 (CA-MRSA)	CP003603		Clostridium butyricum[Title/Abstract] AND sRNA[Title/Abstract] AND (("2010/01/01"[Date - Publication] : "2021/09/22"[Date - Publication]))	0
								saug	Staphylococcus aureus subsp. aureus SA268 (CA-MRSA)	CP006630		Clostridium tyrobutyricum[Title/Abstract] AND sRNA[Title/Abstract] AND (("2010/01/01"[Date - Publication] : "2021/09/22"[Date - Publication]))	0
								sauz	Staphylococcus aureus subsp. aureus Z172 (MRSA/VISA)	CP006838		Clostridium estertheticum[Title/Abstract] AND sRNA[Title/Abstract] AND (("2010/01/01"[Date - Publication] : "2021/09/22"[Date - Publication]))	0
								saut	Staphylococcus aureus subsp. aureus ST228/10388 (MRSA)	HE579059		Clostridium taeniosporum[Title/Abstract] AND sRNA[Title/Abstract] AND (("2010/01/01"[Date - Publication] : "2021/09/22"[Date - Publication]))	0
								sauj	Staphylococcus aureus subsp. aureus ST228/10497 (MRSA)	HE579061		Clostridium formicaceticum[Title/Abstract] AND sRNA[Title/Abstract] AND (("2010/01/01"[Date - Publication] : "2021/09/22"[Date - Publication]))	0
								sauk	Staphylococcus aureus subsp. aureus ST228/15532 (MRSA)	HE579063		Clostridium chauvoei[Title/Abstract] AND sRNA[Title/Abstract] AND (("2010/01/01"[Date - Publication] : "2021/09/22"[Date - Publication]))	0
								sauq	Staphylococcus aureus subsp. aureus ST228/16035 (MRSA)	HE579065		Clostridium argentinense[Title/Abstract] AND sRNA[Title/Abstract] AND (("2010/01/01"[Date - Publication] : "2021/09/22"[Date - Publication]))	0
								sauv	Staphylococcus aureus subsp. aureus ST228/18412 (MRSA)	HE579071		Clostridium drakei[Title/Abstract] AND sRNA[Title/Abstract] AND (("2010/01/01"[Date - Publication] : "2021/09/22"[Date - Publication]))	0
								sauw	Staphylococcus aureus subsp. aureus ST228/16125 (MRSA)	HE579067		Clostridium isatidis[Title/Abstract] AND sRNA[Title/Abstract] AND (("2010/01/01"[Date - Publication] : "2021/09/22"[Date - Publication]))	0
								saux	Staphylococcus aureus subsp. aureus ST228/18341 (MRSA)	HE579069		Clostridium septicum[Title/Abstract] AND sRNA[Title/Abstract] AND (("2010/01/01"[Date - Publication] : "2021/09/22"[Date - Publication]))	0
								sauy	Staphylococcus aureus subsp. aureus ST228/18583 (MRSA)	HE579073		Clostridium diolis[Title/Abstract] AND sRNA[Title/Abstract] AND (("2010/01/01"[Date - Publication] : "2021/09/22"[Date - Publication]))	0
								sauf	Staphylococcus aureus subsp. aureus FDAARGOS_5	CP007539		Clostridium cochlearium[Title/Abstract] AND sRNA[Title/Abstract] AND (("2010/01/01"[Date - Publication] : "2021/09/22"[Date - Publication]))	0
								sab	Staphylococcus aureus RF122	AJ938182		Clostridium fermenticellae[Title/Abstract] AND sRNA[Title/Abstract] AND (("2010/01/01"[Date - Publication] : "2021/09/22"[Date - Publication]))	0
								suy	Staphylococcus aureus 04-02981 (MRSA)	CP001844		Clostridium gasigenes[Title/Abstract] AND sRNA[Title/Abstract] AND (("2010/01/01"[Date - Publication] : "2021/09/22"[Date - Publication]))	0
								saub	Staphylococcus aureus 08BA02176 (LA-MRSA)	CP003808		Alkaliphilus metalliredigens[Title/Abstract] AND sRNA[Title/Abstract] AND (("2010/01/01"[Date - Publication] : "2021/09/22"[Date - Publication]))	0
								saum	Staphylococcus aureus M1 (MRSA)	HF937103		Alkaliphilus oremlandii[Title/Abstract] AND sRNA[Title/Abstract] AND (("2010/01/01"[Date - Publication] : "2021/09/22"[Date - Publication]))	0
								sauc	Staphylococcus aureus CA-347 (MRSA)	CP006044		Candidatus Arthromitus[Title/Abstract] AND sRNA[Title/Abstract] AND (("2010/01/01"[Date - Publication] : "2021/09/22"[Date - Publication]))	0
								saur	Staphylococcus aureus Bmb9393 (MRSA)	CP005288		Geosporobacter ferrireducens[Title/Abstract] AND sRNA[Title/Abstract] AND (("2010/01/01"[Date - Publication] : "2021/09/22"[Date - Publication]))	0
								saui	Staphylococcus aureus USA300-ISMMS1 (MRSA)	CP007176		Hathewaya histolytica[Title/Abstract] AND sRNA[Title/Abstract] AND (("2010/01/01"[Date - Publication] : "2021/09/22"[Date - Publication]))	0
								saud	Staphylococcus aureus 502A	CP007454		Caloramator sp.[Title/Abstract] AND sRNA[Title/Abstract] AND (("2010/01/01"[Date - Publication] : "2021/09/22"[Date - Publication]))	0
								sams	Staphylococcus aureus MS4	CP009828		Crassaminicella sp.[Title/Abstract] AND sRNA[Title/Abstract] AND (("2010/01/01"[Date - Publication] : "2021/09/22"[Date - Publication]))	0
								suh	Staphylococcus argenteus	FR821777		Sarcina sp.[Title/Abstract] AND sRNA[Title/Abstract] AND (("2010/01/01"[Date - Publication] : "2021/09/22"[Date - Publication]))	0
								ser	Staphylococcus epidermidis RP62A (MRSE)	CP000029		Caloranaerobacter azorensis[Title/Abstract] AND sRNA[Title/Abstract] AND (("2010/01/01"[Date - Publication] : "2021/09/22"[Date - Publication]))	0
								sep	Staphylococcus epidermidis ATCC 12228	AE015929		Mageeibacillus indolicus[Title/Abstract] AND sRNA[Title/Abstract] AND (("2010/01/01"[Date - Publication] : "2021/09/22"[Date - Publication]))	0
								sepp	Staphylococcus epidermidis PM221	HG813242		Fastidiosipila sanguinis[Title/Abstract] AND sRNA[Title/Abstract] AND (("2010/01/01"[Date - Publication] : "2021/09/22"[Date - Publication]))	0
								seps	Staphylococcus epidermidis SEI	CP009046		Hungateiclostridium thermocellum[Title/Abstract] AND sRNA[Title/Abstract] AND (("2010/01/01"[Date - Publication] : "2021/09/22"[Date - Publication]))	0
								sha	Staphylococcus haemolyticus JCSC1435	AP006716		Acetivibrio clariflavus[Title/Abstract] AND sRNA[Title/Abstract] AND (("2010/01/01"[Date - Publication] : "2021/09/22"[Date - Publication]))	0
								shh	Staphylococcus haemolyticus Sh29/312/L2	CP011116		Acetivibrio saccincola[Title/Abstract] AND sRNA[Title/Abstract] AND (("2010/01/01"[Date - Publication] : "2021/09/22"[Date - Publication]))	0
								ssp	Staphylococcus saprophyticus	AP008934		Hungateiclostridiaceae bacterium[Title/Abstract] AND sRNA[Title/Abstract] AND (("2010/01/01"[Date - Publication] : "2021/09/22"[Date - Publication]))	0
								sca	Staphylococcus carnosus subsp. carnosus	AM295250		Ruminococcaceae bacterium[Title/Abstract] AND sRNA[Title/Abstract] AND (("2010/01/01"[Date - Publication] : "2021/09/22"[Date - Publication]))	0
								slg	Staphylococcus lugdunensis HKU09-01	CP001837		Ruminiclostridium cellulolyticum[Title/Abstract] AND sRNA[Title/Abstract] AND (("2010/01/01"[Date - Publication] : "2021/09/22"[Date - Publication]))	0
								sln	Staphylococcus lugdunensis N920143	FR870271		Ruminiclostridium herbifermentans[Title/Abstract] AND sRNA[Title/Abstract] AND (("2010/01/01"[Date - Publication] : "2021/09/22"[Date - Publication]))	0
								ssd	Staphylococcus pseudintermedius HKU10-03	CP002439		Thermoclostridium stercorarium[Title/Abstract] AND sRNA[Title/Abstract] AND (("2010/01/01"[Date - Publication] : "2021/09/22"[Date - Publication]))	0
								sdt	Staphylococcus pseudintermedius ED99	CP002478		Pseudoclostridium thermosuccinogenes[Title/Abstract] AND sRNA[Title/Abstract] AND (("2010/01/01"[Date - Publication] : "2021/09/22"[Date - Publication]))	0
								sdp	Staphylococcus delphini	LR134263		Eubacterium siraeum[Title/Abstract] AND sRNA[Title/Abstract] AND (("2010/01/01"[Date - Publication] : "2021/09/22"[Date - Publication]))	0
								swa	Staphylococcus warneri	CP003668		Clostridium cellulosi[Title/Abstract] AND sRNA[Title/Abstract] AND (("2010/01/01"[Date - Publication] : "2021/09/22"[Date - Publication]))	0
								spas	Staphylococcus pasteuri	CP004014		Flavonifractor plautii[Title/Abstract] AND sRNA[Title/Abstract] AND (("2010/01/01"[Date - Publication] : "2021/09/22"[Date - Publication]))	0
								sxy	Staphylococcus xylosus HKUOPL8	CP007208		Ethanoligenens harbinense[Title/Abstract] AND sRNA[Title/Abstract] AND (("2010/01/01"[Date - Publication] : "2021/09/22"[Date - Publication]))	0
								sxl	Staphylococcus xylosus SMQ-121	CP008724		Ruminococcus albus[Title/Abstract] AND sRNA[Title/Abstract] AND (("2010/01/01"[Date - Publication] : "2021/09/22"[Date - Publication]))	0
								sxo	Staphylococcus xylosus C2a	LN554884		Ruminococcus champanellensis[Title/Abstract] AND sRNA[Title/Abstract] AND (("2010/01/01"[Date - Publication] : "2021/09/22"[Date - Publication]))	0
								shu	Staphylococcus hyicus	CP008747		Ruminococcus sp.[Title/Abstract] AND sRNA[Title/Abstract] AND (("2010/01/01"[Date - Publication] : "2021/09/22"[Date - Publication]))	0
								scap	Staphylococcus capitis subsp. capitis	CP007601		Ruminococcus bicirculans[Title/Abstract] AND sRNA[Title/Abstract] AND (("2010/01/01"[Date - Publication] : "2021/09/22"[Date - Publication]))	0
								ssch	Staphylococcus schleiferi 1360-13	CP009470		Faecalibacterium prausnitzii[Title/Abstract] AND sRNA[Title/Abstract] AND (("2010/01/01"[Date - Publication] : "2021/09/22"[Date - Publication]))	0
								sscz	Staphylococcus schleiferi 2317-03	CP010309		Caproiciproducens sp.[Title/Abstract] AND sRNA[Title/Abstract] AND (("2010/01/01"[Date - Publication] : "2021/09/22"[Date - Publication]))	0
								sagq	Staphylococcus agnetis	CP009623		Oscillibacter valericigenes[Title/Abstract] AND sRNA[Title/Abstract] AND (("2010/01/01"[Date - Publication] : "2021/09/22"[Date - Publication]))	0
								seqo	Staphylococcus equorum	CP013114		Oscillospiraceae bacterium[Title/Abstract] AND sRNA[Title/Abstract] AND (("2010/01/01"[Date - Publication] : "2021/09/22"[Date - Publication]))	0
								ssif	Staphylococcus simulans	CP014016		Caproicibacterium amylolyticum[Title/Abstract] AND sRNA[Title/Abstract] AND (("2010/01/01"[Date - Publication] : "2021/09/22"[Date - Publication]))	0
								scv	Staphylococcus condimenti	CP015114		Solibaculum mannosilyticum[Title/Abstract] AND sRNA[Title/Abstract] AND (("2010/01/01"[Date - Publication] : "2021/09/22"[Date - Publication]))	0
								spet	Staphylococcus pettenkoferi	CP022096		Butyrivibrio proteoclasticus[Title/Abstract] AND sRNA[Title/Abstract] AND (("2010/01/01"[Date - Publication] : "2021/09/22"[Date - Publication]))	0
								slz	Staphylococcus lutrae	CP020773		Butyrivibrio fibrisolvens[Title/Abstract] AND sRNA[Title/Abstract] AND (("2010/01/01"[Date - Publication] : "2021/09/22"[Date - Publication]))	0
								scoh	Staphylococcus cohnii	CP019597		Butyrivibrio hungatei[Title/Abstract] AND sRNA[Title/Abstract] AND (("2010/01/01"[Date - Publication] : "2021/09/22"[Date - Publication]))	0
								snl	Staphylococcus nepalensis	CP017460		Cellulosilyticum lentocellum[Title/Abstract] AND sRNA[Title/Abstract] AND (("2010/01/01"[Date - Publication] : "2021/09/22"[Date - Publication]))	0
								skl	Staphylococcus kloosii	CP027846		Cellulosilyticum sp.[Title/Abstract] AND sRNA[Title/Abstract] AND (("2010/01/01"[Date - Publication] : "2021/09/22"[Date - Publication]))	0
								sfq	Staphylococcus felis	CP027770		Roseburia hominis[Title/Abstract] AND sRNA[Title/Abstract] AND (("2010/01/01"[Date - Publication] : "2021/09/22"[Date - Publication]))	0
								shom	Staphylococcus hominis	CP033732		Roseburia intestinalis[Title/Abstract] AND sRNA[Title/Abstract] AND (("2010/01/01"[Date - Publication] : "2021/09/22"[Date - Publication]))	0
								smus	Staphylococcus muscae	CP027848		Coprococcus sp.[Title/Abstract] AND sRNA[Title/Abstract] AND (("2010/01/01"[Date - Publication] : "2021/09/22"[Date - Publication]))	0
								scar	Staphylococcus caprae	CP031271		Coprococcus catus[Title/Abstract] AND sRNA[Title/Abstract] AND (("2010/01/01"[Date - Publication] : "2021/09/22"[Date - Publication]))	0
								schr	Staphylococcus chromogenes	CP031471		Coprococcus comes[Title/Abstract] AND sRNA[Title/Abstract] AND (("2010/01/01"[Date - Publication] : "2021/09/22"[Date - Publication]))	0
								sarl	Staphylococcus arlettae	AP019698		Blautia obeum[Title/Abstract] AND sRNA[Title/Abstract] AND (("2010/01/01"[Date - Publication] : "2021/09/22"[Date - Publication]))	0
								spic	Staphylococcus piscifermentans	LT906447		Blautia sp.[Title/Abstract] AND sRNA[Title/Abstract] AND (("2010/01/01"[Date - Publication] : "2021/09/22"[Date - Publication]))	0
								ssh	Staphylococcus schweitzeri	LR134304		Blautia hansenii[Title/Abstract] AND sRNA[Title/Abstract] AND (("2010/01/01"[Date - Publication] : "2021/09/22"[Date - Publication]))	0
								ssim	Staphylococcus simiae	LT906460		Blautia argi[Title/Abstract] AND sRNA[Title/Abstract] AND (("2010/01/01"[Date - Publication] : "2021/09/22"[Date - Publication]))	0
								sdb	Staphylococcus debuckii	CP033460		Blautia producta[Title/Abstract] AND sRNA[Title/Abstract] AND (("2010/01/01"[Date - Publication] : "2021/09/22"[Date - Publication]))	0
								sllo	Staphylococcus lloydii	CP064056		Lachnoclostridium phytofermentans[Title/Abstract] AND sRNA[Title/Abstract] AND (("2010/01/01"[Date - Publication] : "2021/09/22"[Date - Publication]))	0
								saul	Staphylococcus auricularis	CP065712		Lachnoclostridium sp.[Title/Abstract] AND sRNA[Title/Abstract] AND (("2010/01/01"[Date - Publication] : "2021/09/22"[Date - Publication]))	0
								ssac	Staphylococcus saccharolyticus	CP066042		Clostridium scindens[Title/Abstract] AND sRNA[Title/Abstract] AND (("2010/01/01"[Date - Publication] : "2021/09/22"[Date - Publication]))	0
								sscu	Mammaliicoccus sciuri	CP022046		Clostridium saccharolyticum[Title/Abstract] AND sRNA[Title/Abstract] AND (("2010/01/01"[Date - Publication] : "2021/09/22"[Date - Publication]))	0
								sff	Mammaliicoccus fleurettii	CP046351		Clostridium cf.[Title/Abstract] AND sRNA[Title/Abstract] AND (("2010/01/01"[Date - Publication] : "2021/09/22"[Date - Publication]))	0
								sste	Mammaliicoccus stepanovicii	LT906462		Anaerostipes hadrus[Title/Abstract] AND sRNA[Title/Abstract] AND (("2010/01/01"[Date - Publication] : "2021/09/22"[Date - Publication]))	0
								mlen	Mammaliicoccus lentus	CP059679		Anaerostipes rhamnosivorans[Title/Abstract] AND sRNA[Title/Abstract] AND (("2010/01/01"[Date - Publication] : "2021/09/22"[Date - Publication]))	0
								mvt	Mammaliicoccus vitulinus	CP068061		Anaerostipes caccae[Title/Abstract] AND sRNA[Title/Abstract] AND (("2010/01/01"[Date - Publication] : "2021/09/22"[Date - Publication]))	0
								mcl	Macrococcus caseolyticus	AP009484		Herbinix luporum[Title/Abstract] AND sRNA[Title/Abstract] AND (("2010/01/01"[Date - Publication] : "2021/09/22"[Date - Publication]))	0
								mcak	Macrococcus canis	CP021059		Anaerotignum propionicum[Title/Abstract] AND sRNA[Title/Abstract] AND (("2010/01/01"[Date - Publication] : "2021/09/22"[Date - Publication]))	0
								macr	Macrococcus sp. IME1552	CP017156		Lachnoanaerobaculum umeaense[Title/Abstract] AND sRNA[Title/Abstract] AND (("2010/01/01"[Date - Publication] : "2021/09/22"[Date - Publication]))	0
								mboe	Macrococcus bohemicus	CP054482		Anaerobutyricum hallii[Title/Abstract] AND sRNA[Title/Abstract] AND (("2010/01/01"[Date - Publication] : "2021/09/22"[Date - Publication]))	0
								shv	Salinicoccus halodurans	CP011366		Pseudobutyrivibrio xylanivorans[Title/Abstract] AND sRNA[Title/Abstract] AND (("2010/01/01"[Date - Publication] : "2021/09/22"[Date - Publication]))	0
								sbac	Abyssicoccus albus	CP019573		Anaerocolumna sedimenticola[Title/Abstract] AND sRNA[Title/Abstract] AND (("2010/01/01"[Date - Publication] : "2021/09/22"[Date - Publication]))	0
								jea	Jeotgalicoccus sp. ATCC 8456	CP066224		Anaerocolumna cellulosilytica[Title/Abstract] AND sRNA[Title/Abstract] AND (("2010/01/01"[Date - Publication] : "2021/09/22"[Date - Publication]))	0
								namp	Nosocomiicoccus ampullae	CP079110		Eubacterium eligens[Title/Abstract] AND sRNA[Title/Abstract] AND (("2010/01/01"[Date - Publication] : "2021/09/22"[Date - Publication]))	0
								lmo	Listeria monocytogenes EGD-e (serotype 1/2a)	AL591824		Ruminococcus torques[Title/Abstract] AND sRNA[Title/Abstract] AND (("2010/01/01"[Date - Publication] : "2021/09/22"[Date - Publication]))	0
								lmn	Listeria monocytogenes 08-5578 (serotype 1/2a)	CP001602		Ruminococcus gnavus[Title/Abstract] AND sRNA[Title/Abstract] AND (("2010/01/01"[Date - Publication] : "2021/09/22"[Date - Publication]))	0
								lmy	Listeria monocytogenes 08-5923 (serotype 1/2a)	CP001604		Enterocloster bolteae[Title/Abstract] AND sRNA[Title/Abstract] AND (("2010/01/01"[Date - Publication] : "2021/09/22"[Date - Publication]))	0
								lmt	Listeria monocytogenes 10403S (serotype 1/2a)	CP002002		Eubacterium rectale[Title/Abstract] AND sRNA[Title/Abstract] AND (("2010/01/01"[Date - Publication] : "2021/09/22"[Date - Publication]))	0
								lmoc	Listeria monocytogenes SLCC5850 (serotype 1/2a)	FR733647		Lachnospiraceae bacterium[Title/Abstract] AND sRNA[Title/Abstract] AND (("2010/01/01"[Date - Publication] : "2021/09/22"[Date - Publication]))	0
								lmoe	Listeria monocytogenes La111 (serotype 1/2a)	HE999704		Peptoclostridium acidaminophilum[Title/Abstract] AND sRNA[Title/Abstract] AND (("2010/01/01"[Date - Publication] : "2021/09/22"[Date - Publication]))	0
								lmob	Listeria monocytogenes N53-1 (serotype 1/2a)	HE999705		Acetoanaerobium sticklandii[Title/Abstract] AND sRNA[Title/Abstract] AND (("2010/01/01"[Date - Publication] : "2021/09/22"[Date - Publication]))	0
								lmod	Listeria monocytogenes EGD (serotype 1/2a)	HG421741		Filifactor alocis[Title/Abstract] AND sRNA[Title/Abstract] AND (("2010/01/01"[Date - Publication] : "2021/09/22"[Date - Publication]))	0
								lmow	Listeria monocytogenes WSLC1001 (serotype 1/2a)	CP007160		Paeniclostridium sordellii[Title/Abstract] AND sRNA[Title/Abstract] AND (("2010/01/01"[Date - Publication] : "2021/09/22"[Date - Publication]))	0
								lmoq	Listeria monocytogenes 6179 (serotype 1/2a)	HG813249		Romboutsia sp.[Title/Abstract] AND sRNA[Title/Abstract] AND (("2010/01/01"[Date - Publication] : "2021/09/22"[Date - Publication]))	0
								lmr	Listeria monocytogenes R479a (serotype 1/2a)	HG813247		Peptacetobacter hiranonis[Title/Abstract] AND sRNA[Title/Abstract] AND (("2010/01/01"[Date - Publication] : "2021/09/22"[Date - Publication]))	0
								lmom	Listeria monocytogenes Lm60 (serotype 1/2a)	CP009258		Paraclostridium bifermentans[Title/Abstract] AND sRNA[Title/Abstract] AND (("2010/01/01"[Date - Publication] : "2021/09/22"[Date - Publication]))	0
								lmf	Listeria monocytogenes F2365 (serotype 4b)	AE017262		Peptostreptococcaceae bacterium[Title/Abstract] AND sRNA[Title/Abstract] AND (("2010/01/01"[Date - Publication] : "2021/09/22"[Date - Publication]))	0
								lmc	Listeria monocytogenes CLIP 80459 (serotype 4b)	FM242711		Symbiobacterium thermophilum[Title/Abstract] AND sRNA[Title/Abstract] AND (("2010/01/01"[Date - Publication] : "2021/09/22"[Date - Publication]))	0
								lmog	Listeria monocytogenes serotype 4b LL195	HF558398		Syntrophomonas wolfei[Title/Abstract] AND sRNA[Title/Abstract] AND (("2010/01/01"[Date - Publication] : "2021/09/22"[Date - Publication]))	0
								lmp	Listeria monocytogenes 07PF0776 (serotype 4b)	CP003414		Syntrophothermus lipocalidus[Title/Abstract] AND sRNA[Title/Abstract] AND (("2010/01/01"[Date - Publication] : "2021/09/22"[Date - Publication]))	0
								lmol	Listeria monocytogenes L312 (serotype 4b)	FR733642		Candidatus Syntrophocurvum[Title/Abstract] AND sRNA[Title/Abstract] AND (("2010/01/01"[Date - Publication] : "2021/09/22"[Date - Publication]))	0
								lmoj	Listeria monocytogenes J1816 (serotype 4b)	CP006047		Desulfitobacterium hafniense[Title/Abstract] AND sRNA[Title/Abstract] AND (("2010/01/01"[Date - Publication] : "2021/09/22"[Date - Publication]))	0
								lmoz	Listeria monocytogenes J1-220 (serotype 4b)	CP006046		Desulfitobacterium dehalogenans[Title/Abstract] AND sRNA[Title/Abstract] AND (("2010/01/01"[Date - Publication] : "2021/09/22"[Date - Publication]))	0
								lmox	Listeria monocytogenes WSLC1042 (serotype 4b)	CP007210		Desulfitobacterium dichloroeliminans[Title/Abstract] AND sRNA[Title/Abstract] AND (("2010/01/01"[Date - Publication] : "2021/09/22"[Date - Publication]))	0
								lmh	Listeria monocytogenes HCC23 (serotype 4a)	CP001175		Desulfitobacterium metallireducens[Title/Abstract] AND sRNA[Title/Abstract] AND (("2010/01/01"[Date - Publication] : "2021/09/22"[Date - Publication]))	0
								lmq	Listeria monocytogenes M7 (serotype 4a)	CP002816		Desulfotomaculum reducens[Title/Abstract] AND sRNA[Title/Abstract] AND (("2010/01/01"[Date - Publication] : "2021/09/22"[Date - Publication]))	0
								lml	Listeria monocytogenes L99 (serotype 4a)	FM211688		Desulfotomaculum nigrificans[Title/Abstract] AND sRNA[Title/Abstract] AND (("2010/01/01"[Date - Publication] : "2021/09/22"[Date - Publication]))	0
								lmg	Listeria monocytogenes FSL R2-561	CP002003		Desulfotomaculum ruminis[Title/Abstract] AND sRNA[Title/Abstract] AND (("2010/01/01"[Date - Publication] : "2021/09/22"[Date - Publication]))	0
								lms	Listeria monocytogenes Finland 1998	CP002004		Desulfotomaculum ferrireducens[Title/Abstract] AND sRNA[Title/Abstract] AND (("2010/01/01"[Date - Publication] : "2021/09/22"[Date - Publication]))	0
								lmj	Listeria monocytogenes J0161	CP002001		Desulfofarcimen acetoxidans[Title/Abstract] AND sRNA[Title/Abstract] AND (("2010/01/01"[Date - Publication] : "2021/09/22"[Date - Publication]))	0
								lmw	Listeria monocytogenes SLCC2755 (serotype 1/2b)	FR733646		Desulfofundulus kuznetsovii[Title/Abstract] AND sRNA[Title/Abstract] AND (("2010/01/01"[Date - Publication] : "2021/09/22"[Date - Publication]))	0
								lmx	Listeria monocytogenes SLCC2372 (serotype 1/2c)	FR733648		Pelotomaculum thermopropionicum[Title/Abstract] AND sRNA[Title/Abstract] AND (("2010/01/01"[Date - Publication] : "2021/09/22"[Date - Publication]))	0
								lmz	Listeria monocytogenes serotype 7 SLCC2482	FR720325		Candidatus Desulforudis[Title/Abstract] AND sRNA[Title/Abstract] AND (("2010/01/01"[Date - Publication] : "2021/09/22"[Date - Publication]))	0
								lmon	Listeria monocytogenes SLCC2376 (serotype 4c)	FR733651		Thermincola potens[Title/Abstract] AND sRNA[Title/Abstract] AND (("2010/01/01"[Date - Publication] : "2021/09/22"[Date - Publication]))	0
								lmos	Listeria monocytogenes SLCC7179 (serotype 3a)	FR733650		Syntrophobotulus glycolicus[Title/Abstract] AND sRNA[Title/Abstract] AND (("2010/01/01"[Date - Publication] : "2021/09/22"[Date - Publication]))	0
								lmoo	Listeria monocytogenes SLCC2378 (serotype 4e)	FR733644		Desulfosporosinus orientis[Title/Abstract] AND sRNA[Title/Abstract] AND (("2010/01/01"[Date - Publication] : "2021/09/22"[Date - Publication]))	0
								lmoy	Listeria monocytogenes SLCC2479 (serotype 3c)	FR733649		Desulfosporosinus acidiphilus[Title/Abstract] AND sRNA[Title/Abstract] AND (("2010/01/01"[Date - Publication] : "2021/09/22"[Date - Publication]))	0
								lmot	Listeria monocytogenes SLCC2540 (serotype 3b)	FR733645		Desulfosporosinus meridiei[Title/Abstract] AND sRNA[Title/Abstract] AND (("2010/01/01"[Date - Publication] : "2021/09/22"[Date - Publication]))	0
								lmoa	Listeria monocytogenes ATCC 19117 (serotype 4d)	FR733643		Dehalobacter sp.[Title/Abstract] AND sRNA[Title/Abstract] AND (("2010/01/01"[Date - Publication] : "2021/09/22"[Date - Publication]))	0
								lmok	Listeria monocytogenes NE dc2014	CP007492		Dehalobacter restrictus[Title/Abstract] AND sRNA[Title/Abstract] AND (("2010/01/01"[Date - Publication] : "2021/09/22"[Date - Publication]))	0
								lmv	Listeria monocytogenes CFSAN006122	CP007600		Thermoanaerosceptrum fracticalcis[Title/Abstract] AND sRNA[Title/Abstract] AND (("2010/01/01"[Date - Publication] : "2021/09/22"[Date - Publication]))	0
								lin	Listeria innocua (serotype 6a)	AL592022		Candidatus Formimonas[Title/Abstract] AND sRNA[Title/Abstract] AND (("2010/01/01"[Date - Publication] : "2021/09/22"[Date - Publication]))	0
								lwe	Listeria welshimeri	AM263198		Desulfoscipio gibsoniae[Title/Abstract] AND sRNA[Title/Abstract] AND (("2010/01/01"[Date - Publication] : "2021/09/22"[Date - Publication]))	0
								lsg	Listeria seeligeri	FN557490		Heliobacterium modesticaldum[Title/Abstract] AND sRNA[Title/Abstract] AND (("2010/01/01"[Date - Publication] : "2021/09/22"[Date - Publication]))	0
								liv	Listeria ivanovii subsp. ivanovii PAM 55	FR687253		Heliorestis convoluta[Title/Abstract] AND sRNA[Title/Abstract] AND (("2010/01/01"[Date - Publication] : "2021/09/22"[Date - Publication]))	0
								lii	Listeria ivanovii subsp. ivanovii WSLC 3010	CP009577		Eubacterium callanderi[Title/Abstract] AND sRNA[Title/Abstract] AND (("2010/01/01"[Date - Publication] : "2021/09/22"[Date - Publication]))	0
								liw	Listeria ivanovii WSLC3009	CP007172		Eubacterium maltosivorans[Title/Abstract] AND sRNA[Title/Abstract] AND (("2010/01/01"[Date - Publication] : "2021/09/22"[Date - Publication]))	0
								lia	Listeria ivanovii subsp. londoniensis WSLC 30167	CP009575		Eubacterium limosum[Title/Abstract] AND sRNA[Title/Abstract] AND (("2010/01/01"[Date - Publication] : "2021/09/22"[Date - Publication]))	0
								lio	Listeria ivanovii subsp. londoniensis WSLC 30151	CP009576		Acetobacterium woodii[Title/Abstract] AND sRNA[Title/Abstract] AND (("2010/01/01"[Date - Publication] : "2021/09/22"[Date - Publication]))	0
								lwi	Listeria weihenstephanensis	CP011102		Alkalibacter sp.[Title/Abstract] AND sRNA[Title/Abstract] AND (("2010/01/01"[Date - Publication] : "2021/09/22"[Date - Publication]))	0
								lgz	Listeria grayi	LR134483		Thermaerobacter marianensis[Title/Abstract] AND sRNA[Title/Abstract] AND (("2010/01/01"[Date - Publication] : "2021/09/22"[Date - Publication]))	0
								bths	Brochothrix thermosphacta	CP023483		Thermaerobacter sp.[Title/Abstract] AND sRNA[Title/Abstract] AND (("2010/01/01"[Date - Publication] : "2021/09/22"[Date - Publication]))	0
								esi	Exiguobacterium sibiricum	CP001022		Sulfobacillus acidophilus[Title/Abstract] AND sRNA[Title/Abstract] AND (("2010/01/01"[Date - Publication] : "2021/09/22"[Date - Publication]))	0
								eat	Exiguobacterium sp. AT1b	CP001615		Sulfobacillus thermotolerans[Title/Abstract] AND sRNA[Title/Abstract] AND (("2010/01/01"[Date - Publication] : "2021/09/22"[Date - Publication]))	0
								ean	Exiguobacterium antarcticum	CP003063		Carboxydocella thermautotrophica[Title/Abstract] AND sRNA[Title/Abstract] AND (("2010/01/01"[Date - Publication] : "2021/09/22"[Date - Publication]))	0
								exm	Exiguobacterium sp. MH3	CP006866		Christensenella minuta[Title/Abstract] AND sRNA[Title/Abstract] AND (("2010/01/01"[Date - Publication] : "2021/09/22"[Date - Publication]))	0
								exu	Exiguobacterium sp. U13-1	CP015731		Intestinimonas butyriciproducens[Title/Abstract] AND sRNA[Title/Abstract] AND (("2010/01/01"[Date - Publication] : "2021/09/22"[Date - Publication]))	0
								eap	Exiguobacterium alkaliphilum	CP073101		Petrocella atlantisensis[Title/Abstract] AND sRNA[Title/Abstract] AND (("2010/01/01"[Date - Publication] : "2021/09/22"[Date - Publication]))	0
								got	Gemella sp. oral taxon 928	CP014233		Vallitalea guaymasensis[Title/Abstract] AND sRNA[Title/Abstract] AND (("2010/01/01"[Date - Publication] : "2021/09/22"[Date - Publication]))	0
								gmo	Gemella morbillorum	LS483440		Vallitalea pronyensis[Title/Abstract] AND sRNA[Title/Abstract] AND (("2010/01/01"[Date - Publication] : "2021/09/22"[Date - Publication]))	0
								geq	Gemella sp. ND 6198	CP022615		Alkalicella caledoniensis[Title/Abstract] AND sRNA[Title/Abstract] AND (("2010/01/01"[Date - Publication] : "2021/09/22"[Date - Publication]))	0
								gsa	Gemella sanguinis	CP046313		Mogibacterium diversum[Title/Abstract] AND sRNA[Title/Abstract] AND (("2010/01/01"[Date - Publication] : "2021/09/22"[Date - Publication]))	0
								gha	Gemella haemolysans	LR134484		Aminipila sp.[Title/Abstract] AND sRNA[Title/Abstract] AND (("2010/01/01"[Date - Publication] : "2021/09/22"[Date - Publication]))	0
								bbe	Brevibacillus brevis	AP008955		Aminipila terrae[Title/Abstract] AND sRNA[Title/Abstract] AND (("2010/01/01"[Date - Publication] : "2021/09/22"[Date - Publication]))	0
								blr	Brevibacillus laterosporus	CP007806		Aminipila butyrica[Title/Abstract] AND sRNA[Title/Abstract] AND (("2010/01/01"[Date - Publication] : "2021/09/22"[Date - Publication]))	0
								bfm	Brevibacillus formosus	CP018145		Eubacterium sulci[Title/Abstract] AND sRNA[Title/Abstract] AND (("2010/01/01"[Date - Publication] : "2021/09/22"[Date - Publication]))	0
								bagr	Brevibacillus agri	CP026363		Butyrate-producing bacterium[Title/Abstract] AND sRNA[Title/Abstract] AND (("2010/01/01"[Date - Publication] : "2021/09/22"[Date - Publication]))	0
								brw	Brevibacillus sp. 7WMA2	CP048799		Caldanaerobacter subterraneus[Title/Abstract] AND sRNA[Title/Abstract] AND (("2010/01/01"[Date - Publication] : "2021/09/22"[Date - Publication]))	0
								bchs	Brevibacillus choshinensis	CP069127		Thermoanaerobacter sp.[Title/Abstract] AND sRNA[Title/Abstract] AND (("2010/01/01"[Date - Publication] : "2021/09/22"[Date - Publication]))	0
								pjd	Paenibacillus sp. JDR-2	CP001656		Thermoanaerobacter pseudethanolicus[Title/Abstract] AND sRNA[Title/Abstract] AND (("2010/01/01"[Date - Publication] : "2021/09/22"[Date - Publication]))	0
								gym	Paenibacillus sp. Y412MC10	CP001793		Thermoanaerobacter italicus[Title/Abstract] AND sRNA[Title/Abstract] AND (("2010/01/01"[Date - Publication] : "2021/09/22"[Date - Publication]))	0
								ppy	Paenibacillus polymyxa E681	CP000154		Thermoanaerobacter mathranii[Title/Abstract] AND sRNA[Title/Abstract] AND (("2010/01/01"[Date - Publication] : "2021/09/22"[Date - Publication]))	0
								ppm	Paenibacillus polymyxa SC2	CP002213		Thermoanaerobacter brockii[Title/Abstract] AND sRNA[Title/Abstract] AND (("2010/01/01"[Date - Publication] : "2021/09/22"[Date - Publication]))	0
								ppo	Paenibacillus polymyxa M1	HE577054		Thermoanaerobacter wiegelii[Title/Abstract] AND sRNA[Title/Abstract] AND (("2010/01/01"[Date - Publication] : "2021/09/22"[Date - Publication]))	0
								ppol	Paenibacillus polymyxa CR1	CP006941		Thermoanaerobacter kivui[Title/Abstract] AND sRNA[Title/Abstract] AND (("2010/01/01"[Date - Publication] : "2021/09/22"[Date - Publication]))	0
								ppq	Paenibacillus polymyxa SQR-21	CP006872		Carboxydothermus hydrogenoformans[Title/Abstract] AND sRNA[Title/Abstract] AND (("2010/01/01"[Date - Publication] : "2021/09/22"[Date - Publication]))	0
								ppoy	Paenibacillus polymyxa Sb3-1	CP010268		Moorella thermoacetica[Title/Abstract] AND sRNA[Title/Abstract] AND (("2010/01/01"[Date - Publication] : "2021/09/22"[Date - Publication]))	0
								pms	Paenibacillus mucilaginosus KNP414	CP002869		Ammonifex degensii[Title/Abstract] AND sRNA[Title/Abstract] AND (("2010/01/01"[Date - Publication] : "2021/09/22"[Date - Publication]))	0
								pmq	Paenibacillus mucilaginosus 3016	CP003235		Thermacetogenium phaeum[Title/Abstract] AND sRNA[Title/Abstract] AND (("2010/01/01"[Date - Publication] : "2021/09/22"[Date - Publication]))	0
								pmw	Paenibacillus mucilaginosus K02	CP003422		Gelria sp.[Title/Abstract] AND sRNA[Title/Abstract] AND (("2010/01/01"[Date - Publication] : "2021/09/22"[Date - Publication]))	0
								pta	Paenibacillus terrae	CP003107		Caldicellulosiruptor saccharolyticus[Title/Abstract] AND sRNA[Title/Abstract] AND (("2010/01/01"[Date - Publication] : "2021/09/22"[Date - Publication]))	0
								plv	Paenibacillus larvae	CP003355		Caldicellulosiruptor bescii[Title/Abstract] AND sRNA[Title/Abstract] AND (("2010/01/01"[Date - Publication] : "2021/09/22"[Date - Publication]))	0
								psab	Paenibacillus sabinae	CP004078		Caldicellulosiruptor obsidiansis[Title/Abstract] AND sRNA[Title/Abstract] AND (("2010/01/01"[Date - Publication] : "2021/09/22"[Date - Publication]))	0
								pdu	Paenibacillus durus	CP009288		Caldicellulosiruptor hydrothermalis[Title/Abstract] AND sRNA[Title/Abstract] AND (("2010/01/01"[Date - Publication] : "2021/09/22"[Date - Publication]))	0
								pbd	Paenibacillus borealis	CP009285		Caldicellulosiruptor kristjanssonii[Title/Abstract] AND sRNA[Title/Abstract] AND (("2010/01/01"[Date - Publication] : "2021/09/22"[Date - Publication]))	0
								pgm	Paenibacillus graminis	CP009287		Caldicellulosiruptor kronotskyensis[Title/Abstract] AND sRNA[Title/Abstract] AND (("2010/01/01"[Date - Publication] : "2021/09/22"[Date - Publication]))	0
								pod	Paenibacillus odorifer	CP009428		Caldicellulosiruptor lactoaceticus[Title/Abstract] AND sRNA[Title/Abstract] AND (("2010/01/01"[Date - Publication] : "2021/09/22"[Date - Publication]))	0
								paen	Paenibacillus sp. FSL P4-0081	CP009280		Caldicellulosiruptor changbaiensis[Title/Abstract] AND sRNA[Title/Abstract] AND (("2010/01/01"[Date - Publication] : "2021/09/22"[Date - Publication]))	0
								paef	Paenibacillus sp. FSL R5-0345	CP009281		Thermoanaerobacterium thermosaccharolyticum[Title/Abstract] AND sRNA[Title/Abstract] AND (("2010/01/01"[Date - Publication] : "2021/09/22"[Date - Publication]))	0
								paeq	Paenibacillus sp. FSL R5-0912	CP009282		Thermoanaerobacterium xylanolyticum[Title/Abstract] AND sRNA[Title/Abstract] AND (("2010/01/01"[Date - Publication] : "2021/09/22"[Date - Publication]))	0
								pste	Paenibacillus stellifer	CP009286		Thermoanaerobacterium saccharolyticum[Title/Abstract] AND sRNA[Title/Abstract] AND (("2010/01/01"[Date - Publication] : "2021/09/22"[Date - Publication]))	0
								paea	Paenibacillus sp. FSL R7-0273	CP009283		Thermodesulfobium narugense[Title/Abstract] AND sRNA[Title/Abstract] AND (("2010/01/01"[Date - Publication] : "2021/09/22"[Date - Publication]))	0
								paee	Paenibacillus sp. FSL R7-0331	CP009284		Thermodesulfobium acidiphilum[Title/Abstract] AND sRNA[Title/Abstract] AND (("2010/01/01"[Date - Publication] : "2021/09/22"[Date - Publication]))	0
								paeh	Paenibacillus sp. FSL H7-0357	CP009241		Mahella australiensis[Title/Abstract] AND sRNA[Title/Abstract] AND (("2010/01/01"[Date - Publication] : "2021/09/22"[Date - Publication]))	0
								paej	Paenibacillus sp. FSL H7-0737	CP009279		Tepidanaerobacter acetatoxydans[Title/Abstract] AND sRNA[Title/Abstract] AND (("2010/01/01"[Date - Publication] : "2021/09/22"[Date - Publication]))	0
								pbj	Paenibacillus beijingensis	CP011058		Thermosediminibacter oceani[Title/Abstract] AND sRNA[Title/Abstract] AND (("2010/01/01"[Date - Publication] : "2021/09/22"[Date - Publication]))	0
								pih	Paenibacillus sp. IHBB 10380	CP010976		Natranaerobius thermophilus[Title/Abstract] AND sRNA[Title/Abstract] AND (("2010/01/01"[Date - Publication] : "2021/09/22"[Date - Publication]))	0
								pri	Paenibacillus riograndensis	LN831776		Halothermothrix orenii[Title/Abstract] AND sRNA[Title/Abstract] AND (("2010/01/01"[Date - Publication] : "2021/09/22"[Date - Publication]))	0
								pson	Paenibacillus sonchi	CP068595		Halanaerobium hydrogeniformans[Title/Abstract] AND sRNA[Title/Abstract] AND (("2010/01/01"[Date - Publication] : "2021/09/22"[Date - Publication]))	0
								ppeo	Paenibacillus peoriae	CP011512		Halanaerobium praevalens[Title/Abstract] AND sRNA[Title/Abstract] AND (("2010/01/01"[Date - Publication] : "2021/09/22"[Date - Publication]))	0
								pnp	Paenibacillus naphthalenovorans	CP013652		Halocella sp.[Title/Abstract] AND sRNA[Title/Abstract] AND (("2010/01/01"[Date - Publication] : "2021/09/22"[Date - Publication]))	0
								pow	Paenibacillus sp. 32O-W	CP013653		Acetohalobium arabaticum[Title/Abstract] AND sRNA[Title/Abstract] AND (("2010/01/01"[Date - Publication] : "2021/09/22"[Date - Publication]))	0
								pbv	Paenibacillus bovis	CP013023		Halobacteroides halobius[Title/Abstract] AND sRNA[Title/Abstract] AND (("2010/01/01"[Date - Publication] : "2021/09/22"[Date - Publication]))	0
								pxl	Paenibacillus xylanexedens	CP018620		Anoxybacter fermentans[Title/Abstract] AND sRNA[Title/Abstract] AND (("2010/01/01"[Date - Publication] : "2021/09/22"[Date - Publication]))	0
								pyg	Paenibacillus yonginensis	CP014167		Koleobacter methoxysyntrophicus[Title/Abstract] AND sRNA[Title/Abstract] AND (("2010/01/01"[Date - Publication] : "2021/09/22"[Date - Publication]))	0
								pswu	Paenibacillus swuensis	CP011388		Finegoldia magna[Title/Abstract] AND sRNA[Title/Abstract] AND (("2010/01/01"[Date - Publication] : "2021/09/22"[Date - Publication]))	0
								pdh	Paenibacillus donghaensis	CP021780		Anaerococcus prevotii[Title/Abstract] AND sRNA[Title/Abstract] AND (("2010/01/01"[Date - Publication] : "2021/09/22"[Date - Publication]))	0
								pib	Paenibacillus ihbetae	CP016809		Anaerococcus vaginalis[Title/Abstract] AND sRNA[Title/Abstract] AND (("2010/01/01"[Date - Publication] : "2021/09/22"[Date - Publication]))	0
								pcx	Paenibacillus crassostreae	CP017770		Anaerococcus obesiensis[Title/Abstract] AND sRNA[Title/Abstract] AND (("2010/01/01"[Date - Publication] : "2021/09/22"[Date - Publication]))	0
								pkb	Paenibacillus kribbensis	CP020028		Parvimonas micra[Title/Abstract] AND sRNA[Title/Abstract] AND (("2010/01/01"[Date - Publication] : "2021/09/22"[Date - Publication]))	0
								paih	Paenibacillus sp. IHB B 3084	CP013203		Peptoniphilus sp.[Title/Abstract] AND sRNA[Title/Abstract] AND (("2010/01/01"[Date - Publication] : "2021/09/22"[Date - Publication]))	0
								plw	Paenibacillus lautus	CP032412		Peptoniphilus harei[Title/Abstract] AND sRNA[Title/Abstract] AND (("2010/01/01"[Date - Publication] : "2021/09/22"[Date - Publication]))	0
								plen	Paenibacillus lentus	CP034248		Peptoniphilus ivorii[Title/Abstract] AND sRNA[Title/Abstract] AND (("2010/01/01"[Date - Publication] : "2021/09/22"[Date - Publication]))	0
								ppsc	Paenibacillus psychroresistens	CP034235		Gottschalkia acidurici[Title/Abstract] AND sRNA[Title/Abstract] AND (("2010/01/01"[Date - Publication] : "2021/09/22"[Date - Publication]))	0
								plut	Paenibacillus lutimineralis	CP034346		Tissierella sp.[Title/Abstract] AND sRNA[Title/Abstract] AND (("2010/01/01"[Date - Publication] : "2021/09/22"[Date - Publication]))	0
								palb	Paenibacillus albus	CP034437		Keratinibaculum paraultunense[Title/Abstract] AND sRNA[Title/Abstract] AND (("2010/01/01"[Date - Publication] : "2021/09/22"[Date - Publication]))	0
								pchi	Paenibacillus chitinolyticus	CP026520		Sedimentibacter sp.[Title/Abstract] AND sRNA[Title/Abstract] AND (("2010/01/01"[Date - Publication] : "2021/09/22"[Date - Publication]))	0
								pbk	Paenibacillus baekrokdamisoli	AP019308		Veillonella parvula[Title/Abstract] AND sRNA[Title/Abstract] AND (("2010/01/01"[Date - Publication] : "2021/09/22"[Date - Publication]))	0
								pprt	Paenibacillus protaetiae	CP035492		Veillonella atypica[Title/Abstract] AND sRNA[Title/Abstract] AND (("2010/01/01"[Date - Publication] : "2021/09/22"[Date - Publication]))	0
								pbac	Paenibacillus barcinonensis	CP054614		Veillonella rodentium[Title/Abstract] AND sRNA[Title/Abstract] AND (("2010/01/01"[Date - Publication] : "2021/09/22"[Date - Publication]))	0
								prz	Paenibacillus rhizovicinus	CP048286		Veillonella dispar[Title/Abstract] AND sRNA[Title/Abstract] AND (("2010/01/01"[Date - Publication] : "2021/09/22"[Date - Publication]))	0
								plyc	Paenibacillus lycopersici	CP048209		Veillonella nakazawae[Title/Abstract] AND sRNA[Title/Abstract] AND (("2010/01/01"[Date - Publication] : "2021/09/22"[Date - Publication]))	0
								tco	Thermobacillus composti	CP003255		Megasphaera elsdenii[Title/Abstract] AND sRNA[Title/Abstract] AND (("2010/01/01"[Date - Publication] : "2021/09/22"[Date - Publication]))	0
								anx	Aneurinibacillus sp. XH2	CP014140		Megasphaera hexanoica[Title/Abstract] AND sRNA[Title/Abstract] AND (("2010/01/01"[Date - Publication] : "2021/09/22"[Date - Publication]))	0
								asoc	Aneurinibacillus soli	AP017312		Megasphaera stantonii[Title/Abstract] AND sRNA[Title/Abstract] AND (("2010/01/01"[Date - Publication] : "2021/09/22"[Date - Publication]))	0
								athe	Aneurinibacillus thermoaerophilus	CP080764		Dialister pneumosintes[Title/Abstract] AND sRNA[Title/Abstract] AND (("2010/01/01"[Date - Publication] : "2021/09/22"[Date - Publication]))	0
								coh	Cohnella candidum	CP033433		Dialister hominis[Title/Abstract] AND sRNA[Title/Abstract] AND (("2010/01/01"[Date - Publication] : "2021/09/22"[Date - Publication]))	0
								cohn	Cohnella abietis	AP019400		Selenomonas sputigena[Title/Abstract] AND sRNA[Title/Abstract] AND (("2010/01/01"[Date - Publication] : "2021/09/22"[Date - Publication]))	0
								saca	Saccharibacillus brassicae	CP041217		Selenomonas ruminantium[Title/Abstract] AND sRNA[Title/Abstract] AND (("2010/01/01"[Date - Publication] : "2021/09/22"[Date - Publication]))	0
								aac	Alicyclobacillus acidocaldarius subsp. acidocaldarius DSM 446	CP001727		Selenomonas sp.[Title/Abstract] AND sRNA[Title/Abstract] AND (("2010/01/01"[Date - Publication] : "2021/09/22"[Date - Publication]))	0
								aad	Alicyclobacillus acidocaldarius subsp. acidocaldarius Tc-4-1	CP002902		Megamonas hypermegale[Title/Abstract] AND sRNA[Title/Abstract] AND (("2010/01/01"[Date - Publication] : "2021/09/22"[Date - Publication]))	0
								afx	Alicyclobacillus ferrooxydans	CP071182		Megamonas funiformis[Title/Abstract] AND sRNA[Title/Abstract] AND (("2010/01/01"[Date - Publication] : "2021/09/22"[Date - Publication]))	0
								bts	Kyrpidia tusciae	CP002017		Pelosinus sp.[Title/Abstract] AND sRNA[Title/Abstract] AND (("2010/01/01"[Date - Publication] : "2021/09/22"[Date - Publication]))	0
								kyr	Kyrpidia spormannii	CP024955		Pelosinus fermentans[Title/Abstract] AND sRNA[Title/Abstract] AND (("2010/01/01"[Date - Publication] : "2021/09/22"[Date - Publication]))	0
								tum	Tumebacillus avium	CP021434		Methylomusa anaerophila[Title/Abstract] AND sRNA[Title/Abstract] AND (("2010/01/01"[Date - Publication] : "2021/09/22"[Date - Publication]))	0
								tab	Tumebacillus algifaecis	CP022657		Sporomusa termitida[Title/Abstract] AND sRNA[Title/Abstract] AND (("2010/01/01"[Date - Publication] : "2021/09/22"[Date - Publication]))	0
								eff	Effusibacillus sp. skT53	AP023366		Acidaminococcus fermentans[Title/Abstract] AND sRNA[Title/Abstract] AND (("2010/01/01"[Date - Publication] : "2021/09/22"[Date - Publication]))	0
								siv	Solibacillus silvestris StLB046	AP012157		Acidaminococcus intestini[Title/Abstract] AND sRNA[Title/Abstract] AND (("2010/01/01"[Date - Publication] : "2021/09/22"[Date - Publication]))	0
								ssil	Solibacillus silvestris DSM 12223	CP014609		Phascolarctobacterium faecium[Title/Abstract] AND sRNA[Title/Abstract] AND (("2010/01/01"[Date - Publication] : "2021/09/22"[Date - Publication]))	0
								sob	Solibacillus sp. R5-41	CP024123		Erysipelothrix rhusiopathiae[Title/Abstract] AND sRNA[Title/Abstract] AND (("2010/01/01"[Date - Publication] : "2021/09/22"[Date - Publication]))	0
								pln	Planococcus sp. PAMC 21323	CP009129		Erysipelothrix larvae[Title/Abstract] AND sRNA[Title/Abstract] AND (("2010/01/01"[Date - Publication] : "2021/09/22"[Date - Publication]))	0
								pku	Planococcus kocurii	CP013661		Erysipelothrix piscisicarius[Title/Abstract] AND sRNA[Title/Abstract] AND (("2010/01/01"[Date - Publication] : "2021/09/22"[Date - Publication]))	0
								prt	Planococcus rifietoensis	CP013659		Erysipelothrix sp.[Title/Abstract] AND sRNA[Title/Abstract] AND (("2010/01/01"[Date - Publication] : "2021/09/22"[Date - Publication]))	0
								pll	Planococcus versutus	CP016540		Erysipelothrix inopinata[Title/Abstract] AND sRNA[Title/Abstract] AND (("2010/01/01"[Date - Publication] : "2021/09/22"[Date - Publication]))	0
								pana	Planococcus antarcticus	CP016534		Faecalitalea cylindroides[Title/Abstract] AND sRNA[Title/Abstract] AND (("2010/01/01"[Date - Publication] : "2021/09/22"[Date - Publication]))	0
								pdg	Planococcus donghaensis	CP016543		Faecalibaculum rodentium[Title/Abstract] AND sRNA[Title/Abstract] AND (("2010/01/01"[Date - Publication] : "2021/09/22"[Date - Publication]))	0
								phc	Planococcus halocryophilus	CP016537		Amedibacterium intestinale[Title/Abstract] AND sRNA[Title/Abstract] AND (("2010/01/01"[Date - Publication] : "2021/09/22"[Date - Publication]))	0
								pmar	Planococcus sp. Y42	CP019640		Clostridium innocuum[Title/Abstract] AND sRNA[Title/Abstract] AND (("2010/01/01"[Date - Publication] : "2021/09/22"[Date - Publication]))	0
								ppla	Planococcus plakortidis	CP016539		Erysipelatoclostridium ramosum[Title/Abstract] AND sRNA[Title/Abstract] AND (("2010/01/01"[Date - Publication] : "2021/09/22"[Date - Publication]))	0
								pfae	Planococcus faecalis	CP019401		Faecalibacillus intestinalis[Title/Abstract] AND sRNA[Title/Abstract] AND (("2010/01/01"[Date - Publication] : "2021/09/22"[Date - Publication]))	0
								plx	Planococcus sp. MB-3u-03	CP025135		Bulleidia sp.[Title/Abstract] AND sRNA[Title/Abstract] AND (("2010/01/01"[Date - Publication] : "2021/09/22"[Date - Publication]))	0
								pmat	Planococcus maritimus	CP016538		Intestinibaculum porci[Title/Abstract] AND sRNA[Title/Abstract] AND (("2010/01/01"[Date - Publication] : "2021/09/22"[Date - Publication]))	0
								pdec	Planococcus dechangensis	CP059540		Longicatena caecimuris[Title/Abstract] AND sRNA[Title/Abstract] AND (("2010/01/01"[Date - Publication] : "2021/09/22"[Date - Publication]))	0
								jeo	Jeotgalibacillus malaysiensis	CP009416		Erysipelotrichaceae bacterium[Title/Abstract] AND sRNA[Title/Abstract] AND (("2010/01/01"[Date - Publication] : "2021/09/22"[Date - Publication]))	0
								kur	Kurthia sp. 11kri321	CP013217		Turicibacter sp.[Title/Abstract] AND sRNA[Title/Abstract] AND (("2010/01/01"[Date - Publication] : "2021/09/22"[Date - Publication]))	0
								kzo	Kurthia zopfii	LR134474		Turicibacter sanguinis[Title/Abstract] AND sRNA[Title/Abstract] AND (("2010/01/01"[Date - Publication] : "2021/09/22"[Date - Publication]))	0
								spsy	Sporosarcina psychrophila	CP014616		Limnochorda pilosa[Title/Abstract] AND sRNA[Title/Abstract] AND (("2010/01/01"[Date - Publication] : "2021/09/22"[Date - Publication]))	0
								spor	Sporosarcina sp. P33	CP015027
								spop	Sporosarcina sp. P37	CP015349
								sure	Sporosarcina ureae	CP015348
								spos	Sporosarcina sp. PTS2304	CP031230
								spae	Sporosarcina pasteurii	CP038012
								rst	Rummeliibacillus stabekisii	CP014806
								paek	Paenisporosarcina sp. K2R23-3	CP032418
								panc	Paenisporosarcina antarctica	CP038015
								pgq	Planomicrobium glaciei	CP041323
								play	Planomicrobium sp. Y50	CP047673
								vij	Viridibacillus sp. JNUCC-6	CP063302
								ntr	Novibacillus thermophilus	CP019699
								lfb	Laceyella sacchari	CP025943
								tvu	Thermoactinomyces vulgaris	CP036487
								kpul	Kroppenstedtia pulmonis	CP048104
								keb	Kroppenstedtia eburnea	CP048103
								pabs	Polycladomyces abyssicola	AP024601
								lla	Lactococcus lactis subsp. lactis Il1403	AE005176
								llk	Lactococcus lactis subsp. lactis KF147	CP001834
								llt	Lactococcus lactis subsp. lactis CV56	CP002365
								lls	Lactococcus lactis subsp. lactis IO-1	AP012281
								lld	Lactococcus lactis subsp. lactis KLDS 4.0325	CP006766
								llx	Lactococcus lactis subsp. lactis NCDO 2118	CP009054
								llj	Lactococcus lactis AI06	CP009472
								llm	Lactococcus lactis subsp. cremoris MG1363	AM406671
								llc	Lactococcus lactis subsp. cremoris SK11	CP000425
								llr	Lactococcus lactis subsp. cremoris A76	CP003132
								lln	Lactococcus lactis subsp. cremoris NZ9000	CP002094
								lli	Lactococcus lactis subsp. cremoris UC509.9	CP003157
								llw	Lactococcus lactis subsp. cremoris KW2	CP004884
								lgr	Lactococcus garvieae ATCC 49156	AP009332
								lgv	Lactococcus garvieae Lg2	AP009333
								lpk	Lactococcus piscium	LN774769
								lrn	Lactococcus raffinolactis	CP023392
								lact	Lactococcus allomyrinae	CP032627
								lack	Lactococcus sp. KACC 19320	CP041356
								lti	Lactococcus taiwanensis	CP070872
								lcar	Lactococcus carnosus	CP017194
								lpaa	Lactococcus paracarnosus	CP017195
								spy	Streptococcus pyogenes M1 GAS (serotype M1)	AE004092
								spz	Streptococcus pyogenes MGAS5005 (serotype M1)	CP000017
								spym	Streptococcus pyogenes M1 476 (serotype M1)	AP012491
								spya	Streptococcus pyogenes A20 (serotype M1)	CP003901
								spm	Streptococcus pyogenes MGAS8232 (serotype M18)	AE009949
								spg	Streptococcus pyogenes MGAS315 (serotype M3)	AE014074
								sps	Streptococcus pyogenes SSI-1 (serotype M3)	BA000034
								sph	Streptococcus pyogenes MGAS10270 (serotype M2)	CP000260
								spi	Streptococcus pyogenes MGAS10750 (serotype M4)	CP000262
								spj	Streptococcus pyogenes MGAS2096 (serotype M12)	CP000261
								spk	Streptococcus pyogenes MGAS9429 (serotype M12)	CP000259
								spf	Streptococcus pyogenes Manfredo (serotype M5)	AM295007
								spa	Streptococcus pyogenes MGAS10394 (serotype M6)	CP000003
								spb	Streptococcus pyogenes MGAS6180 (serotype M28)	CP000056
								stg	Streptococcus pyogenes MGAS15252 (serotype M59)	CP003116
								stx	Streptococcus pyogenes MGAS1882 (serotype M59)	CP003121
								soz	Streptococcus pyogenes NZ131 (serotype M49)	CP000829
								stz	Streptococcus pyogenes Alab49 (serotype M53)	CP003068
								spyh	Streptococcus pyogenes HSC5 (serotype M14)	CP006366
								spyo	Streptococcus pyogenes STAB901 (serotype M44)	CP007024
								spn	Streptococcus pneumoniae TIGR4 (virulent serotype 4)	AE005672
								spd	Streptococcus pneumoniae D39 (virulent serotype 2)	CP000410
								spr	Streptococcus pneumoniae R6 (avirulent serotype 2)	AE007317
								spw	Streptococcus pneumoniae CGSP14 (serotype 14)	CP001033
								sjj	Streptococcus pneumoniae JJA (serotype 14)	CP000919
								snv	Streptococcus pneumoniae INV200 (serotype 14)	FQ312029
								spx	Streptococcus pneumoniae G54 (serotype 19F)	CP001015
								snt	Streptococcus pneumoniae Taiwan19F-14 (serotype 19F)	CP000921
								snd	Streptococcus pneumoniae ST556 (serotype 19F)	CP003357
								spnn	Streptococcus pneumoniae A026 (serotype 19F)	CP006844
								sne	Streptococcus pneumoniae ATCC 700669 (serotype 23F ST81 lineage)	FM211187
								spv	Streptococcus pneumoniae Hungary19A 6 (serotype 19A)	CP000936
								snc	Streptococcus pneumoniae TCH8431/19A (serotype 19A)	CP001993
								snm	Streptococcus pneumoniae 70585 (serotype 5)	CP000918
								spp	Streptococcus pneumoniae P1031 (serotype 1)	CP000920
								sni	Streptococcus pneumoniae INV104 (serotype 1)	FQ312030
								spng	Streptococcus pneumoniae gamPNI0373 (virulent serotype 1)	CP001845
								snb	Streptococcus pneumoniae 670-6B (serotype 6B)	CP002176
								snp	Streptococcus pneumoniae AP200 (serotype 11A)	CP002121
								snx	Streptococcus pneumoniae OXC141 (serotype 3)	FQ312027
								snu	Streptococcus pneumoniae SPNA45 (serotype 3)	HE983624
								spne	Streptococcus pneumoniae SPN034156 (serotype 3)	FQ312045
								spnu	Streptococcus pneumoniae SPN034183 (serotype 3)	FQ312043
								spnm	Streptococcus pneumoniae SPN994038 (serotype 3)	FQ312041
								spno	Streptococcus pneumoniae SPN994039 (serotype 3)	FQ312044
								sag	Streptococcus agalactiae 2603 (serotype V)	AE009948
								san	Streptococcus agalactiae NEM316 (serotype III)	AL732656
								sak	Streptococcus agalactiae A909 (serotype Ia)	CP000114
								sgc	Streptococcus agalactiae GD201008-001 (serotype Ia)	CP003810
								sags	Streptococcus agalactiae SA20	CP003919
								sagl	Streptococcus agalactiae 2-22 (serotype Ib)	FO393392
								sagm	Streptococcus agalactiae 09mas018883	HF952104
								sagi	Streptococcus agalactiae ILRI005	HF952105
								sagr	Streptococcus agalactiae ILRI112	HF952106
								sagp	Streptococcus agalactiae 138P	CP007482
								sagc	Streptococcus agalactiae 138spar	CP007565
								sagt	Streptococcus agalactiae COH1	HG939456
								sage	Streptococcus agalactiae NGBS061	CP007631
								sagg	Streptococcus agalactiae NGBS572	CP007632
								sagn	Streptococcus agalactiae CNCTC 10/84	CP006910
								smu	Streptococcus mutans UA159 (serotype c)	AE014133
								smc	Streptococcus mutans NN2025 (serotype c)	AP010655
								smut	Streptococcus mutans GS-5 (serotype c)	CP003686
								smj	Streptococcus mutans LJ23 (serotype k)	AP012336
								smua	Streptococcus mutans UA159-FR	CP007016
								stc	Streptococcus thermophilus CNRZ1066	CP000024
								stl	Streptococcus thermophilus LMG 18311	CP000023
								ste	Streptococcus thermophilus LMD-9	CP000419
								stn	Streptococcus thermophilus ND03	CP002340
								stu	Streptococcus thermophilus JIM 8232	FR875178
								stw	Streptococcus thermophilus MN-ZLW-002	CP003499
								sthe	Streptococcus thermophilus ASCC 1275	CP006819
								sths	Streptococcus thermophilus S9	CP013939
								ssa	Streptococcus sanguinis	CP000387
								ssb	Streptococcus suis BM407 (serotype 2)	FM252032
								ssu	Streptococcus suis 05ZYH33 (serotype 2)	CP000407
								ssv	Streptococcus suis 98HAH33 (serotype 2)	CP000408
								ssi	Streptococcus suis P1/7 (serotype 2)	AM946016
								sss	Streptococcus suis SC84 (serotype 2)	FM252031
								ssf	Streptococcus suis A7 (serotype 2)	CP002570
								ssw	Streptococcus suis GZ1 (serotype 2)	CP000837
								sup	Streptococcus suis S735 (serotype 2)	CP003736
								ssus	Streptococcus suis SC070731 (serotype 2)	CP003922
								sst	Streptococcus suis ST3 (serotype 3)	CP002633
								ssuy	Streptococcus suis YB51 (serotype 3)	CP006645
								ssk	Streptococcus suis D12 (serotype 9)	CP002644
								ssq	Streptococcus suis D9 (serotype 7)	CP002641
								sui	Streptococcus suis JS14 (serotype 14)	CP002465
								suo	Streptococcus suis SS12 (serotype 1/2)	CP002640
								srp	Streptococcus suis ST1 (serotype 1)	CP002651
								ssut	Streptococcus suis TL13 (serotype 16)	CP003993
								ssui	Streptococcus suis T15	CP006246
								sgo	Streptococcus gordonii	CP000725
								sez	Streptococcus equi subsp. zooepidemicus MGCS10565	CP001129
								seq	Streptococcus equi subsp. zooepidemicus H70	FM204884
								sezo	Streptococcus equi subsp. zooepidemicus ATCC 35246	CP002904
								sequ	Streptococcus equi subsp. zooepidemicus CY	CP006770
								seu	Streptococcus equi subsp. equi 4047	FM204883
								sub	Streptococcus uberis	AM946015
								sds	Streptococcus dysgalactiae subsp. equisimilis GGS_124	AP010935
								sdg	Streptococcus dysgalactiae subsp. equisimilis ATCC 12394	CP002215
								sda	Streptococcus dysgalactiae subsp. equisimilis RE378	AP011114
								sdc	Streptococcus dysgalactiae subsp. equisimilis AC-2713	HE858529
								sdq	Streptococcus dysgalactiae subsp. equisimilis 167	AP012976
								sga	Streptococcus gallolyticus UCN34	FN597254
								sgg	Streptococcus gallolyticus subsp. gallolyticus ATCC BAA-2069	FR824043
								sgt	Streptococcus gallolyticus subsp. gallolyticus ATCC 43143	AP012053
								smb	Streptococcus mitis	FN568063
								sor	Streptococcus oralis	FR720602
								stk	Streptococcus parauberis	CP002471
								stb	Streptococcus pasteurianus	AP012054
								scp	Streptococcus parasanguinis ATCC 15912	CP002843
								scf	Streptococcus parasanguinis FW213	CP003122
								ssr	Streptococcus salivarius CCHSS3	FR873481
								stf	Streptococcus salivarius 57.I	CP002888
								stj	Streptococcus salivarius JIM8777	FR873482
								strs	Streptococcus salivarius NCTC 8618	CP009913
								ssah	Streptococcus salivarius HSISS4	CP013216
								std	Streptococcus pseudopneumoniae	CP002925
								smn	Streptococcus macedonicus	HE613569
								sif	Streptococcus infantarius subsp. infantarius	CP003295
								sie	Streptococcus intermedius JTH08	AP010969
								sib	Streptococcus intermedius B196	CP003857
								siu	Streptococcus intermedius C270	CP003858
								sang	Streptococcus anginosus C1051	CP003860
								sanc	Streptococcus anginosus C238	CP003861
								sans	Streptococcus anginosus SA1	CP007573
								scg	Streptococcus constellatus subsp. pharyngis C1050	CP003859
								scon	Streptococcus constellatus subsp. pharyngis C232	CP003800
								scos	Streptococcus constellatus subsp. pharyngis C818	CP003840
								soi	Streptococcus cristatus	CP004409
								sik	Streptococcus iniae SF1	CP005941
								siq	Streptococcus iniae ISET0901	CP007586
								sio	Streptococcus iniae ISNO	CP007587
								siz	Streptococcus iniae SFST01-82	CP010783
								slu	Streptococcus lutetiensis	CP003025
								sig	Streptococcus ilei I-G2	CP006805
								sip	Streptococcus ilei I-P16	CP006776
								stv	Streptococcus sp. VT 162	CP007628
								spat	Streptococcus pantholopis	CP014699
								stra	Streptococcus sp. A12	CP013651
								strn	Streptococcus sp. NPS 308	AP017652
								ssob	Streptococcus sobrinus	CP029491
								srq	Streptococcus ruminantium	AP018400
								seqi	Streptococcus equinus	CP020438
								ski	Streptococcus koreensis	CP032620
								spei	Streptococcus periodonticum	CP034543
								srat	Streptococcus ratti	CP043405
								sgw	Streptococcus gwangjuense	CP032621
								splr	Streptococcus pluranimalium	CP025536
								strg	Streptococcus troglodytae	AP014612
								svb	Streptococcus vestibularis	LR134275
								smen	Streptococcus merionis	LT906439
								sfer	Streptococcus ferus	LS483343
								scai	Streptococcus canis	LR134293
								spsu	Streptococcus pseudoporcinus	LR134341
								schj	Streptococcus chenjunshii	CP031733
								spoc	Streptococcus porcinus	LR594050
								ljo	Lactobacillus johnsonii NCC 533	AE017198
								ljf	Lactobacillus johnsonii FI9785	FN298497
								ljh	Lactobacillus johnsonii DPC 6026	CP002464
								ljn	Lactobacillus johnsonii N6.2	CP006811
								lac	Lactobacillus acidophilus NCFM	CP000033
								lad	Lactobacillus acidophilus La-14	CP005926
								laf	Lactobacillus acidophilus FSI4	CP010432
								ldb	Lactobacillus delbrueckii subsp. bulgaricus ATCC 11842	CR954253
								lbu	Lactobacillus delbrueckii subsp. bulgaricus ATCC BAA-365	CP000412
								lde	Lactobacillus delbrueckii subsp. bulgaricus ND02	CP002341
								ldl	Lactobacillus delbrueckii subsp. bulgaricus 2038	CP000156
								lga	Lactobacillus gasseri ATCC 33323	CP000413
								lhe	Lactobacillus helveticus DPC 4571	CP000517
								lhl	Lactobacillus helveticus H10	CP002429
								lhr	Lactobacillus helveticus R0052	CP003799
								lhv	Lactobacillus helveticus CNRZ32	CP002081
								lhh	Lactobacillus helveticus H9	CP002427
								lhd	Lactobacillus helveticus KLDS1.8701	CP009907
								lcr	Lactobacillus crispatus	FN692037
								lam	Lactobacillus amylovorus GRL 1112	CP002338
								lai	Lactobacillus amylovorus 30SC	CP002559
								lay	Lactobacillus amylovorus GRL1118	CP002609
								lke	Lactobacillus kefiranofaciens	CP002764
								law	Lactobacillus sp. wkB8	CP009531
								lae	Lactobacillus acetotolerans	AP014808
								lgl	Lactobacillus gallinarum	CP012890
								lje	Lactobacillus jensenii	CP018809
								lamy	Lactobacillus amylolyticus	CP020457
								lpw	Lactobacillus paragasseri	AP018549
								lkl	Lactobacillus kullabergensis	CP029477
								lapi	Lactobacillus apis	CP029476
								lhs	Lactobacillus helsingborgensis	CP029544
								lta	Lactobacillus taiwanensis	CP059276
								luu	Lactobacillus ultunensis	CP059829
								lca	Lacticaseibacillus paracasei ATCC 334	CP000423
								lcz	Lacticaseibacillus paracasei Zhang	CP001084
								lcs	Lactobacillus paracasei BD-II	CP002618
								lce	Lactobacillus paracasei LC2W	CP002616
								lcw	Lacticaseibacillus paracasei W56	HE970764
								lcl	Lactobacillus paracasei LOCK919	CP005486
								lpq	Lacticaseibacillus paracasei N1115	CP007122
								lpi	Lactobacillus paracasei subsp. paracasei 8700:2	CP002391
								lpap	Lacticaseibacillus paracasei subsp. paracasei	AP012541
								lcb	Lacticaseibacillus paracasei BL23	FM177140
								lcx	Lactobacillus casei 12A	CP006690
								lrh	Lacticaseibacillus rhamnosus GG	FM179322
								lrg	Lacticaseibacillus rhamnosus GG	AP011548
								lrl	Lacticaseibacillus rhamnosus Lc 705	FM179323
								lra	Lactobacillus rhamnosus ATCC 8530	CP003094
								lro	Lactobacillus rhamnosus LOCK900	CP005484
								lrc	Lactobacillus rhamnosus LOCK908	CP005485
								lpl	Lactobacillus plantarum WCFS1	AL935263
								lpj	Lactobacillus plantarum JDM1	CP001617
								lpt	Lactobacillus plantarum ZJ316	CP004082
								lps	Lactobacillus plantarum subsp. plantarum ST-III	CP002223
								lpr	Lacticaseibacillus plantarum subsp. plantarum P-8	CP005942
								lpz	Lacticaseibacillus plantarum 16	CP006033
								lpb	Lactiplantibacillus plantarum B21	CP010528
								lpx	Lactiplantibacillus paraplantarum	CP013130
								lpg	Lactiplantibacillus pentosus	CP016491
								lre	Lactobacillus reuteri DSM 20016	CP000705
								lrf	Lactobacillus reuteri JCM 1112	AP007281
								lru	Lactobacillus reuteri SD2112	CP002844
								lrt	Lactobacillus reuteri I5007	CP006011
								lrr	Lactobacillus reuteri TD1	CP006603
								lfe	Lactobacillus fermentum IFO 3956	AP008937
								lfr	Lactobacillus fermentum CECT 5716	CP002033
								lff	Limosilactobacillus fermentum F-6	CP005958
								lmu	Limosilactobacillus mucosae	CP011013
								lor	Limosilactobacillus oris	CP014787
								lva	Limosilactobacillus vaginalis	CP045240
								lfn	Limosilactobacillus frumenti	CP044534
								lpon	Limosilactobacillus pontis	CP045530
								lgas	Limosilactobacillus gastricus	CP045729
								lng	Liquorilactobacillus nagelii	CP018180
								lhw	Liquorilactobacillus hordei	CP018176
								lmal	Liquorilactobacillus mali	CP045035
								lsn	Lactobacillus sanfranciscensis	CP002461
								lle	Fructilactobacillus lindneri	CP014907
								lfv	Fructilactobacillus fructivorans	CP045562
								lbh	Lentilactobacillus buchneri NRRL B-30929	CP002652
								lbn	Lactobacillus buchneri subsp. silagei CD034	CP003043
								lpar	Lactobacillus parabuchneri	CP018796
								lcu	Lentilactobacillus curieae	CP018906
								lkf	Lentilactobacillus kefiri	CP029971
								lhil	Lentilactobacillus hilgardii	CP050262
								lbr	Lactobacillus brevis ATCC 367	CP000416
								lbk	Levilactobacillus brevis KB290	AP012167
								lko	Levilactobacillus koreensis	CP012033
								lzy	Lactobacillus zymae	LT854705
								lsua	Levilactobacillus suantsaii	CP059603
								lji	Acetilactobacillus jinshanensis	CP034726
								lsl	Lactobacillus salivarius UCC118	CP000233
								lsi	Lactobacillus salivarius CECT 5713	CP002034
								lsj	Ligilactobacillus salivarius JCM1046	CP007646
								lrm	Lactobacillus ruminis	CP003032
								lagl	Ligilactobacillus agilis	CP016766
								laca	Lactobacillus acidipiscis	LT630287
								lani	Ligilactobacillus animalis	CP039849
								lbt	Loigolactobacillus backii	CP014623
								lcy	Loigolactobacillus coryniformis subsp. torquens	CP017697
								lho	Lactobacillus hokkaidonensis	AP014680
								lol	Paucilactobacillus oligofermentans	LN898144
								lnn	Paucilactobacillus nenjiangensis	CP043939
								lku	Lactobacillus kunkeei	CP012920
								abom	Apilactobacillus bombintestini	CP032626
								lpd	Secundilactobacillus paracollinoides	CP014915
								lmae	Secundilactobacillus malefermentans	CP042371
								ppe	Pediococcus pentosaceus ATCC 25745	CP000422
								ppen	Pediococcus pentosaceus SL4	CP006854
								pce	Pediococcus claussenii	CP003137
								pdm	Pediococcus damnosus	CP012288
								paci	Pediococcus acidilactici	CP015206
								pio	Pediococcus inopinatus	CP019981
								lros	Furfurilactobacillus rossiae	CP040586
								lgn	Companilactobacillus ginsenosidimutans	CP012034
								lhi	Companilactobacillus heilongjiangensis	CP012559
								lct	Companilactobacillus crustorum	CP017996
								lalw	Companilactobacillus allii	CP019323
								lali	Companilactobacillus alimentarius	CP018867
								lfm	Companilactobacillus farciminis	CP017702
								lzh	Companilactobacillus zhachilii	CP031933
								lft	Companilactobacillus futsaii	CP040736
								cpab	Companilactobacillus pabuli	CP049366
								lsa	Latilactobacillus sakei subsp. sakei	CR936503
								lcv	Latilactobacillus curvatus	CP016028
								lgm	Latilactobacillus graminis	CP045007
								lah	Amylolactobacillus amylophilus	CP018888
								lbm	Bombilactobacillus bombi	CP031513
								lhb	Schleiferilactobacillus harbinensis	CP045143
								ldx	Lapidilactobacillus dextrinicus	CP044499
								ooe	Oenococcus oeni	CP000411
								oen	Oenococcus sp. UCMA 16435	CP030868
								osi	Oenococcus sicerae	CP029684
								lme	Leuconostoc mesenteroides subsp. mesenteroides ATCC 8293	CP000414
								lmm	Leuconostoc mesenteroides subsp. mesenteroides J18	CP003101
								lmk	Leuconostoc mesenteroides KFRI-MG	CP000574
								lci	Leuconostoc citreum	DQ489736
								lki	Leuconostoc kimchii	CP001758
								lec	Leuconostoc sp. C2	CP002898
								lcn	Leuconostoc carnosum	CP003851
								lgs	Leuconostoc gelidum subsp. gasicomitatum	FN822744
								lge	Leuconostoc gelidum JB7	CP003839
								llf	Leuconostoc lactis	CP016598
								lgc	Leuconostoc garlicum	CP016329
								lsu	Leuconostoc mesenteroides subsp. suionicum	CP015247
								lpse	Leuconostoc pseudomesenteroides	CP042383
								wko	Weissella koreensis	CP002899
								wce	Weissella ceti WS08	CP007588
								wct	Weissella ceti WS74	CP009223
								wci	Weissella ceti WS105	CP009224
								wcb	Weissella cibaria	CP012873
								wjo	Weissella jogaejeotgali	CP014332
								wpa	Weissella paramesenteroides	CP023501
								wcf	Weissella confusa	CP027563
								wso	Weissella soli	CP017326
								whe	Weissella hellenica	CP033608
								wei	Weissella cryptocerci	CP037940
								wdi	Weissella diestrammenae	CP060724
								wvr	Weissella viridescens	CP061835
								wco	Weissella coleopterorum	CP049888
								efa	Enterococcus faecalis V583	AE016830
								efl	Enterococcus faecalis 62	CP002491
								efi	Enterococcus faecalis OG1RF	CP002621
								efd	Enterococcus faecalis D32	CP003726
								efn	Enterococcus faecalis DENG1	CP004081
								efq	Enterococcus faecalis ATCC 29212	CP008816
								ene	Enterococcus faecalis 7L76	FP929058
								efc	Enterococcus faecium Aus0004	CP003351
								efau	Enterococcus faecium Aus0085	CP006620
								efu	Enterococcus faecium DO	CP003583
								efm	Enterococcus faecium ATCC 8459 = NRRL B-2354	CP004063
								eft	Enterococcus faecium T110	CP006030
								ehr	Enterococcus hirae	CP003504
								ecas	Enterococcus casseliflavus	CP004856
								emu	Enterococcus mundtii	AP013036
								edu	Enterococcus durans	CP012384
								ega	Enterococcus gallinarum	CP014067
								ess	Enterococcus silesiacus	CP013614
								eth	Enterococcus thailandicus	CP023074
								egv	Enterococcus gilvus	CP030932
								eav	Enterococcus avium	CP034169
								esg	Enterococcus saigonensis	AP022822
								elac	Enterococcus lactis	CP065211
								ecec	Enterococcus cecorum	LS483306
								mps	Melissococcus plutonius ATCC 35311	AP012200
								mpx	Melissococcus plutonius DAT561	AP012282
								thl	Tetragenococcus halophilus NBRC 12172	AP012046
								tey	Tetragenococcus halophilus	CP046246
								too	Tetragenococcus osmophilus	CP027783
								tkr	Tetragenococcus koreensis	CP027786
								vte	Vagococcus teuberi	CP017267
								vpi	Vagococcus penaei	CP019609
								vac	Vagococcus sp. CF-49	CP038865
								vao	Vagococcus zengguangii	CP039712
								vah	Vagococcus coleopterorum	CP049886
								vcp	Vagococcus carniphilus	CP060720
								vhy	Vagococcus hydrophili	CP049887
								aur	Aerococcus urinae ACS-120-V-Col10a	CP002512
								aun	Aerococcus urinae CCUG36881	CP014161
								aui	Aerococcus urinaeequi	CP013988
								asan	Aerococcus sanguinicola	CP014160
								acg	Aerococcus christensenii	CP014159
								avs	Aerococcus viridans	CP014164
								auh	Aerococcus urinaehominis	CP014163
								adc	Abiotrophia defectiva	CP053988
								abae	Suicoccus acidiformans	CP023434
								crn	Carnobacterium sp. 17-4	CP002563
								cml	Carnobacterium maltaromaticum	HE999757
								caw	Carnobacterium inhibens	CP006812
								carc	Carnobacterium sp. CP1	CP010796
								cdj	Carnobacterium divergens	CP016843
								carn	Carnobacterium sp. PL17GRE32	CP041939
								marr	Marinilactibacillus sp. 15R	CP017761
								jep	Jeotgalibaca sp. PTS2502	CP019433
								jda	Jeotgalibaca dankookensis	CP019728
								jeh	Jeotgalibaca ciconiae	CP034465
								jar	Jeotgalibaca arthritidis	CP049740
								jpo	Jeotgalibaca porci	CP049889
								dpm	Dolosigranulum pigrum	CP041626
								cac	Clostridium acetobutylicum ATCC 824	AE001437
								cae	Clostridium acetobutylicum DSM 1731	CP002660
								cay	Clostridium acetobutylicum EA 2018	CP002118
								cpe	Clostridium perfringens 13	BA000016
								cpf	Clostridium perfringens ATCC 13124	CP000246
								cpr	Clostridium perfringens SM101	CP000312
								ctc	Clostridium tetani E88	AE015927
								ctet	Clostridium tetani 12124569	HG530135
								cno	Clostridium novyi	CP000382
								cbo	Clostridium botulinum A ATCC 3502	AM412317
								cba	Clostridium botulinum A ATCC 19397	CP000726
								cbh	Clostridium botulinum A Hall	CP000727
								cby	Clostridium botulinum A2	CP001581
								cbl	Clostridium botulinum A3 Loch Maree	CP000962
								cbk	Clostridium botulinum B Eklund 17B (NRP)	CP001056
								cbb	Clostridium botulinum B1 Okra	CP000939
								cbi	Clostridium botulinum Ba4	CP001083
								cbn	Clostridium botulinum BKT015925	CP002410
								cbt	Clostridium botulinum E3	CP001078
								cbf	Clostridium botulinum F Langeland	CP000728
								cbm	Clostridium botulinum F 230613	CP002011
								cbj	Clostridium botulinum H04402 065	FR773526
								cbe	Clostridium beijerinckii NCIMB 8052	CP000721
								cbz	Clostridium beijerinckii ATCC 35702	CP006777
								cbei	Clostridium beijerinckii NCIMB 14988	CP010086
								ckl	Clostridium kluyveri DSM 555	CP000673
								ckr	Clostridium kluyveri NBRC 12016	AP009049
								clj	Clostridium ljungdahlii	CP001666
								ccb	Clostridium cellulovorans	CP002160
								cls	Clostridium sp. SY8519	AP012212
								clb	Clostridium sp. BNL1100	CP003259
								csr	Clostridium saccharoperbutylacetonicum	CP004121
								cpas	Clostridium pasteurianum BC1	CP003261
								cpat	Clostridium pasteurianum DSM 525 = ATCC 6013	CP009268
								cpae	Clostridium pasteurianum DSM 525 = ATCC 6013	CP009267
								csb	Clostridium saccharobutylicum	CP006721
								cah	Clostridium autoethanogenum	CP006763
								clt	Clostridium bornimense	HG917868
								cbv	Clostridium baratii	CP006905
								csq	Clostridium scatologenes	CP009933
								cld	Clostridium sporogenes	CP009225
								cace	Clostridium aceticum	CP009687
								cck	Clostridium carboxidivorans	CP011803
								cbut	Clostridium butyricum	CP013252
								ctyk	Clostridium tyrobutyricum	CP014170
								ceu	Clostridium estertheticum	CP015756
								ctae	Clostridium taeniosporum	CP017253
								cfm	Clostridium formicaceticum	CP017603
								cchv	Clostridium chauvoei	CP018630
								carg	Clostridium argentinense	CP014176
								cdrk	Clostridium drakei	CP020953
								cia	Clostridium isatidis	CP016786
								csep	Clostridium septicum	CP023671
								cdy	Clostridium diolis	CP043998
								ccoh	Clostridium cochlearium	LT906477
								cfer	Clostridium fermenticellae	CP032416
								cgas	Clostridium gasigenes	CP071376
								amt	Alkaliphilus metalliredigens	CP000724
								aoe	Alkaliphilus oremlandii	CP000853
								asf	Candidatus Arthromitus sp. SFB-mouse-Japan	AP012202
								asm	Candidatus Arthromitus sp. SFB-mouse-Yit	AP012209
								aso	Candidatus Arthromitus sp. SFB-mouse-NL	CP008713
								asb	Candidatus Arthromitus sp. SFB-rat-Yit	AP012210
								gfe	Geosporobacter ferrireducens	CP017269
								hhw	Hathewaya histolytica	LR590481
								cale	Caloramator sp. E03	CP040093
								crs	Crassaminicella sp. SY095	CP042243
								sarj	Sarcina sp. JB2	CP051754
								cazo	Caloranaerobacter azorensis	CP048617
								clo	Mageeibacillus indolicus	CP001850
								fsa	Fastidiosipila sanguinis	CP027226
								cth	Hungateiclostridium thermocellum ATCC 27405	CP000568
								ctx	Hungateiclostridium thermocellum DSM 1313	CP002416
								ccl	Acetivibrio clariflavus	CP003065
								hsc	Acetivibrio saccincola	CP025197
								ruk	Hungateiclostridiaceae bacterium KB18	CP015400
								rbp	Ruminococcaceae bacterium CPB6	CP020705
								cce	Ruminiclostridium cellulolyticum	CP001348
								rher	Ruminiclostridium herbifermentans	CP061336
								css	Thermoclostridium stercorarium subsp. stercorarium DSM 8532	CP004044
								csd	Thermoclostridium stercorarium subsp. stercorarium DSM 8532	CP003992
								cthd	Pseudoclostridium thermosuccinogenes	CP021850
								esr	Eubacterium siraeum V10Sc8a	FP929059
								esu	Eubacterium siraeum 70/3	FP929044
								ccel	Clostridium cellulosi	LM995447
								fpla	Flavonifractor plautii	CP015406
								eha	Ethanoligenens harbinense	CP002400
								ral	Ruminococcus albus	CP002403
								rch	Ruminococcus champanellensis	FP929052
								rum	Ruminococcus sp. SR1/5	FP929053
								rus	Ruminococcus bicirculans	HF545616
								ruj	Ruminococcus sp. JE7A12	CP039381
								fpr	Faecalibacterium prausnitzii L2-6	FP929045
								fpa	Faecalibacterium prausnitzii SL3/3	FP929046
								fpra	Faecalibacterium prausnitzii A2-165	CP022479
								capr	Caproiciproducens sp. NJN-50	CP035283
								ova	Oscillibacter valericigenes	AP012044
								obj	Oscillospiraceae bacterium J115	CP034413
								caml	Caproicibacterium amylolyticum	CP060696
								sman	Solibaculum mannosilyticum	AP023321
								bpb	Butyrivibrio proteoclasticus	CP001810
								bfi	Butyrivibrio fibrisolvens	FP929036
								bhu	Butyrivibrio hungatei	CP017831
								cle	Cellulosilyticum lentocellum	CP002582
								cew	Cellulosilyticum sp. WCF-2	CP034675
								rho	Roseburia hominis	CP003040
								rix	Roseburia intestinalis XB6B4	FP929050
								rim	Roseburia intestinalis M50/1	FP929049
								coo	Coprococcus sp. ART55/1	FP929039
								cct	Coprococcus catus	FP929038
								ccom	Coprococcus comes	CP070062
								rob	Blautia obeum	FP929054
								byl	Blautia sp. YL58	CP015405
								bhan	Blautia hansenii	CP022413
								blau	Blautia argi	CP030280
								bpro	Blautia producta	CP035945
								blab	Blautia sp. SC05B48	CP040518
								cpy	Lachnoclostridium phytofermentans	CP000885
								lacy	Lachnoclostridium sp. YL32	CP015399
								csci	Clostridium scindens	CP036170
								csh	Clostridium saccharolyticum WM1	CP002109
								cso	Clostridium cf. saccharolyticum K10	FP929037
								bprl	Anaerostipes hadrus	FP929061
								arf	Anaerostipes rhamnosivorans	CP040058
								acac	Anaerostipes caccae	CP036345
								hsd	Herbinix luporum	LN879430
								cpro	Anaerotignum propionicum	CP014223
								lua	Lachnoanaerobaculum umeaense	CP032364
								ehl	Anaerobutyricum hallii	LT907978
								pxv	Pseudobutyrivibrio xylanivorans	CP043028
								anr	Anaerocolumna sedimenticola	CP048000
								acel	Anaerocolumna cellulosilytica	AP023367
								eel	Eubacterium eligens	CP001104
								rto	Ruminococcus torques	FP929055
								rgn	Ruminococcus gnavus	CP027002
								cbol	Enterocloster bolteae	CP022464
								ere	Eubacterium rectale ATCC 33656	CP001107
								ert	Eubacterium rectale DSM 17629	FP929042
								era	Eubacterium rectale M104/1	FP929043
								lbw	Lachnospiraceae bacterium oral taxon 500	CP027241
								cdf	Clostridioides difficile 630	AM180355
								pdc	Clostridioides difficile 630	CP010905
								cdc	Clostridioides difficile CD196	FN538970
								cdl	Clostridioides difficile R20291	FN545816
								pdf	Clostridioides difficile 630Derm	LN614756
[truncated: 162 more rows]
