# Supplementary material for: Targeted and high-throughput gene knockdown in diverse bacteria using synthetic sRNAs
Source: Nat Commun. 2023 Apr 24;14:2359. doi: 10.1038/s41467-023-38119-y (PMC10126203; doi:10.1038/s41467-023-38119-y)
Supplement: Supplementary file 5 — Supplementary Data 2 [file 41467_2023_38119_MOESM5_ESM.xlsx]

## Sheet: MOMA_result_overall
Overall_results_of_MOMA_simulation
CONTROL	CONTROL	0.896442	0.280199									0.251182
Target_reaction_1	Target_reaction_2	Biomass_flux	Production_flux	Biomass_flux	Production_flux	Biomass_flux	Production_flux	Biomass_flux	Production_flux	Biomass_flux	Production_flux	multiplex
GND	TALA	0.821449	0.381638	0.829782	0.370367	0.838114	0.359096	0.846447	0.347825	0.854779	0.336554	0.300636
PGL	TKT1	0.821449	0.381638	0.829782	0.370367	0.838114	0.359096	0.846447	0.347825	0.854779	0.336554	0.300636
TALA	G6PDH2r	0.821449	0.381638	0.829782	0.370367	0.838114	0.359096	0.846447	0.347825	0.854779	0.336554	0.300636
PGL	TALA	0.821449	0.381638	0.829782	0.370367	0.838114	0.359096	0.846447	0.347825	0.854779	0.336554	0.300636
GND	TKT1	0.821449	0.381638	0.829782	0.370367	0.838114	0.359096	0.846447	0.347825	0.854779	0.336554	0.300636
TKT1	G6PDH2r	0.821449	0.381638	0.829782	0.370367	0.838114	0.359096	0.846447	0.347825	0.854779	0.336554	0.300636
HSST_2	NAtex	0.896442	0.280199	0.896442	0.280199	0.896442	0.280199	0.896442	0.280199	0.896442	0.280199	0.251182
VALTA	KAS15	0.896442	0.280199	0.896442	0.280199	0.896442	0.280199	0.896442	0.280199	0.896442	0.280199	0.251182
IPDPS	DHORD2	0.896442	0.280199	0.896442	0.280199	0.896442	0.280199	0.896442	0.280199	0.896442	0.280199	0.251182
ACCOAC	NDPK1	0.896442	0.280199	0.896442	0.280199	0.896442	0.280199	0.896442	0.280199	0.896442	0.280199	0.251182
VALTA	NAtex	0.896442	0.280199	0.896442	0.280199	0.896442	0.280199	0.896442	0.280199	0.896442	0.280199	0.251182
SHSL1	PPC	0.896442	0.280199	0.896442	0.280199	0.896442	0.280199	0.896442	0.280199	0.896442	0.280199	0.251182
SHSL1	HSST_2	0.896442	0.280199	0.896442	0.280199	0.896442	0.280199	0.896442	0.280199	0.896442	0.280199	0.251182
VALTA	TRPS1	0.896442	0.280199	0.896442	0.280199	0.896442	0.280199	0.896442	0.280199	0.896442	0.280199	0.251182
ACCOAC	IPDPS	0.896442	0.280199	0.896442	0.280199	0.896442	0.280199	0.896442	0.280199	0.896442	0.280199	0.251182
NDPK1	HSST_2	0.896442	0.280199	0.896442	0.280199	0.896442	0.280199	0.896442	0.280199	0.896442	0.280199	0.251182
ACCOAC	TMDS2	0.896442	0.280199	0.896442	0.280199	0.896442	0.280199	0.896442	0.280199	0.896442	0.280199	0.251182
VALTA	NDPK1	0.896442	0.280199	0.896442	0.280199	0.896442	0.280199	0.896442	0.280199	0.896442	0.280199	0.251182
TRPS1	KAS15	0.896442	0.280199	0.896442	0.280199	0.896442	0.280199	0.896442	0.280199	0.896442	0.280199	0.251182
TMDS2	KAS15	0.896442	0.280199	0.896442	0.280199	0.896442	0.280199	0.896442	0.280199	0.896442	0.280199	0.251182
IPDPS	PYK	0.896442	0.280199	0.896442	0.280199	0.896442	0.280199	0.896442	0.280199	0.896442	0.280199	0.251182
NDPK1	KAS15	0.896442	0.280199	0.896442	0.280199	0.896442	0.280199	0.896442	0.280199	0.896442	0.280199	0.251182
TMDS2	TRPS1	0.896442	0.280199	0.896442	0.280199	0.896442	0.280199	0.896442	0.280199	0.896442	0.280199	0.251182
VALTA	IPDPS	0.896442	0.280199	0.896442	0.280199	0.896442	0.280199	0.896442	0.280199	0.896442	0.280199	0.251182
GLCabcpp	R01826	0.896442	0.280199	0.896442	0.280199	0.896442	0.280199	0.896442	0.280199	0.896442	0.280199	0.251182
HSST_2	KAS15	0.896442	0.280199	0.896442	0.280199	0.896442	0.280199	0.896442	0.280199	0.896442	0.280199	0.251182
SHSL1	GLCabcpp	0.896442	0.280199	0.896442	0.280199	0.896442	0.280199	0.896442	0.280199	0.896442	0.280199	0.251182
HSST_2	R01826	0.896442	0.280199	0.896442	0.280199	0.896442	0.280199	0.896442	0.280199	0.896442	0.280199	0.251182
NDPK1	PYK	0.896442	0.280199	0.896442	0.280199	0.896442	0.280199	0.896442	0.280199	0.896442	0.280199	0.251182
IPDPS	TRPS1	0.896442	0.280199	0.896442	0.280199	0.896442	0.280199	0.896442	0.280199	0.896442	0.280199	0.251182
ADK1	HCO3E	0.896442	0.280199	0.896442	0.280199	0.896442	0.280199	0.896442	0.280199	0.896442	0.280199	0.251182
TMDS2	HSST_2	0.896442	0.280199	0.896442	0.280199	0.896442	0.280199	0.896442	0.280199	0.896442	0.280199	0.251182
TMDS2	NAtex	0.896442	0.280199	0.896442	0.280199	0.896442	0.280199	0.896442	0.280199	0.896442	0.280199	0.251182
DHORD2	TMDS2	0.896442	0.280199	0.896442	0.280199	0.896442	0.280199	0.896442	0.280199	0.896442	0.280199	0.251182
HSST_2	GLCabcpp	0.896442	0.280199	0.896442	0.280199	0.896442	0.280199	0.896442	0.280199	0.896442	0.280199	0.251182
NAtex	R01826	0.896442	0.280199	0.896442	0.280199	0.896442	0.280199	0.896442	0.280199	0.896442	0.280199	0.251182
ADK1	IPDPS	0.896442	0.280199	0.896442	0.280199	0.896442	0.280199	0.896442	0.280199	0.896442	0.280199	0.251182
IPDPS	NDPK1	0.896442	0.280199	0.896442	0.280199	0.896442	0.280199	0.896442	0.280199	0.896442	0.280199	0.251182
HCO3E	DHORD2	0.896442	0.280199	0.896442	0.280199	0.896442	0.280199	0.896442	0.280199	0.896442	0.280199	0.251182
ACCOAC	DHORD2	0.896442	0.280199	0.896442	0.280199	0.896442	0.280199	0.896442	0.280199	0.896442	0.280199	0.251182
SHSL1	NDPK1	0.896442	0.280199	0.896442	0.280199	0.896442	0.280199	0.896442	0.280199	0.896442	0.280199	0.251182
HCO3E	VALTA	0.896442	0.280199	0.896442	0.280199	0.896442	0.280199	0.896442	0.280199	0.896442	0.280199	0.251182
KAS15	NAtex	0.896442	0.280199	0.896442	0.280199	0.896442	0.280199	0.896442	0.280199	0.896442	0.280199	0.251182
ACCOAC	KAS15	0.896442	0.280199	0.896442	0.280199	0.896442	0.280199	0.896442	0.280199	0.896442	0.280199	0.251182
ADK1	TRPS1	0.896442	0.280199	0.896442	0.280199	0.896442	0.280199	0.896442	0.280199	0.896442	0.280199	0.251182
IPDPS	HSST_2	0.896442	0.280199	0.896442	0.280199	0.896442	0.280199	0.896442	0.280199	0.896442	0.280199	0.251182
ACCOAC	VALTA	0.896442	0.280199	0.896442	0.280199	0.896442	0.280199	0.896442	0.280199	0.896442	0.280199	0.251182
IPDPS	GLCabcpp	0.896442	0.280199	0.896442	0.280199	0.896442	0.280199	0.896442	0.280199	0.896442	0.280199	0.251182
SHSL1	KAS15	0.896442	0.280199	0.896442	0.280199	0.896442	0.280199	0.896442	0.280199	0.896442	0.280199	0.251182
VALTA	GLCabcpp	0.896442	0.280199	0.896442	0.280199	0.896442	0.280199	0.896442	0.280199	0.896442	0.280199	0.251182
ADK1	TMDS2	0.896442	0.280199	0.896442	0.280199	0.896442	0.280199	0.896442	0.280199	0.896442	0.280199	0.251182
IPDPS	KAS15	0.896442	0.280199	0.896442	0.280199	0.896442	0.280199	0.896442	0.280199	0.896442	0.280199	0.251182
DHORD2	R01826	0.896442	0.280199	0.896442	0.280199	0.896442	0.280199	0.896442	0.280199	0.896442	0.280199	0.251182
HCO3E	NDPK1	0.896442	0.280199	0.896442	0.280199	0.896442	0.280199	0.896442	0.280199	0.896442	0.280199	0.251182
HCO3E	GLCabcpp	0.896442	0.280199	0.896442	0.280199	0.896442	0.280199	0.896442	0.280199	0.896442	0.280199	0.251182
PYK	TMDS2	0.896442	0.280199	0.896442	0.280199	0.896442	0.280199	0.896442	0.280199	0.896442	0.280199	0.251182
HCO3E	TRPS1	0.896442	0.280199	0.896442	0.280199	0.896442	0.280199	0.896442	0.280199	0.896442	0.280199	0.251182
IPDPS	NAtex	0.896442	0.280199	0.896442	0.280199	0.896442	0.280199	0.896442	0.280199	0.896442	0.280199	0.251182
SHSL1	NAtex	0.896442	0.280199	0.896442	0.280199	0.896442	0.280199	0.896442	0.280199	0.896442	0.280199	0.251182
NDPK1	PPC	0.896442	0.280199	0.896442	0.280199	0.896442	0.280199	0.896442	0.280199	0.896442	0.280199	0.251182
TRPS1	GLCabcpp	0.896442	0.280199	0.896442	0.280199	0.896442	0.280199	0.896442	0.280199	0.896442	0.280199	0.251182
ADK1	SHSL1	0.896442	0.280199	0.896442	0.280199	0.896442	0.280199	0.896442	0.280199	0.896442	0.280199	0.251182
NDPK1	NAtex	0.896442	0.280199	0.896442	0.280199	0.896442	0.280199	0.896442	0.280199	0.896442	0.280199	0.251182
PPC	KAS15	0.896442	0.280199	0.896442	0.280199	0.896442	0.280199	0.896442	0.280199	0.896442	0.280199	0.251182
PYK	R01826	0.896442	0.280199	0.896442	0.280199	0.896442	0.280199	0.896442	0.280199	0.896442	0.280199	0.251182
PYK	NAtex	0.896442	0.280199	0.896442	0.280199	0.896442	0.280199	0.896442	0.280199	0.896442	0.280199	0.251182
VALTA	TMDS2	0.896442	0.280199	0.896442	0.280199	0.896442	0.280199	0.896442	0.280199	0.896442	0.280199	0.251182
IPDPS	SHSL1	0.896442	0.280199	0.896442	0.280199	0.896442	0.280199	0.896442	0.280199	0.896442	0.280199	0.251182
DHORD2	HSST_2	0.896442	0.280199	0.896442	0.280199	0.896442	0.280199	0.896442	0.280199	0.896442	0.280199	0.251182
DHORD2	GLCabcpp	0.896442	0.280199	0.896442	0.280199	0.896442	0.280199	0.896442	0.280199	0.896442	0.280199	0.251182
HCO3E	KAS15	0.896442	0.280199	0.896442	0.280199	0.896442	0.280199	0.896442	0.280199	0.896442	0.280199	0.251182
PPC	R01826	0.896442	0.280199	0.896442	0.280199	0.896442	0.280199	0.896442	0.280199	0.896442	0.280199	0.251182
HCO3E	IPDPS	0.896442	0.280199	0.896442	0.280199	0.896442	0.280199	0.896442	0.280199	0.896442	0.280199	0.251182
HCO3E	R01826	0.896442	0.280199	0.896442	0.280199	0.896442	0.280199	0.896442	0.280199	0.896442	0.280199	0.251182
HCO3E	TMDS2	0.896442	0.280199	0.896442	0.280199	0.896442	0.280199	0.896442	0.280199	0.896442	0.280199	0.251182
ACCOAC	TRPS1	0.896442	0.280199	0.896442	0.280199	0.896442	0.280199	0.896442	0.280199	0.896442	0.280199	0.251182
TRPS1	R01826	0.896442	0.280199	0.896442	0.280199	0.896442	0.280199	0.896442	0.280199	0.896442	0.280199	0.251182
TMDS2	GLCabcpp	0.896442	0.280199	0.896442	0.280199	0.896442	0.280199	0.896442	0.280199	0.896442	0.280199	0.251182
VALTA	DHORD2	0.896442	0.280199	0.896442	0.280199	0.896442	0.280199	0.896442	0.280199	0.896442	0.280199	0.251182
VALTA	SHSL1	0.896442	0.280199	0.896442	0.280199	0.896442	0.280199	0.896442	0.280199	0.896442	0.280199	0.251182
ADK1	GLCabcpp	0.896442	0.280199	0.896442	0.280199	0.896442	0.280199	0.896442	0.280199	0.896442	0.280199	0.251182
PPC	DHORD2	0.896442	0.280199	0.896442	0.280199	0.896442	0.280199	0.896442	0.280199	0.896442	0.280199	0.251182
PPC	TMDS2	0.896442	0.280199	0.896442	0.280199	0.896442	0.280199	0.896442	0.280199	0.896442	0.280199	0.251182
PPC	HSST_2	0.896442	0.280199	0.896442	0.280199	0.896442	0.280199	0.896442	0.280199	0.896442	0.280199	0.251182
VALTA	HSST_2	0.896442	0.280199	0.896442	0.280199	0.896442	0.280199	0.896442	0.280199	0.896442	0.280199	0.251182
SHSL1	DHORD2	0.896442	0.280199	0.896442	0.280199	0.896442	0.280199	0.896442	0.280199	0.896442	0.280199	0.251182
DHORD2	TRPS1	0.896442	0.280199	0.896442	0.280199	0.896442	0.280199	0.896442	0.280199	0.896442	0.280199	0.251182
ACCOAC	HCO3E	0.896442	0.280199	0.896442	0.280199	0.896442	0.280199	0.896442	0.280199	0.896442	0.280199	0.251182
ACCOAC	SHSL1	0.896442	0.280199	0.896442	0.280199	0.896442	0.280199	0.896442	0.280199	0.896442	0.280199	0.251182
KAS15	R01826	0.896442	0.280199	0.896442	0.280199	0.896442	0.280199	0.896442	0.280199	0.896442	0.280199	0.251182
TMDS2	R01826	0.896442	0.280199	0.896442	0.280199	0.896442	0.280199	0.896442	0.280199	0.896442	0.280199	0.251182
VALTA	R01826	0.896442	0.280199	0.896442	0.280199	0.896442	0.280199	0.896442	0.280199	0.896442	0.280199	0.251182
VALTA	PPC	0.896442	0.280199	0.896442	0.280199	0.896442	0.280199	0.896442	0.280199	0.896442	0.280199	0.251182
ACCOAC	R01826	0.896442	0.280199	0.896442	0.280199	0.896442	0.280199	0.896442	0.280199	0.896442	0.280199	0.251182
IPDPS	TMDS2	0.896442	0.280199	0.896442	0.280199	0.896442	0.280199	0.896442	0.280199	0.896442	0.280199	0.251182
ADK1	KAS15	0.896442	0.280199	0.896442	0.280199	0.896442	0.280199	0.896442	0.280199	0.896442	0.280199	0.251182
ADK1	HSST_2	0.896442	0.280199	0.896442	0.280199	0.896442	0.280199	0.896442	0.280199	0.896442	0.280199	0.251182
HCO3E	PYK	0.896442	0.280199	0.896442	0.280199	0.896442	0.280199	0.896442	0.280199	0.896442	0.280199	0.251182
ADK1	PPC	0.896442	0.280199	0.896442	0.280199	0.896442	0.280199	0.896442	0.280199	0.896442	0.280199	0.251182
SHSL1	TMDS2	0.896442	0.280199	0.896442	0.280199	0.896442	0.280199	0.896442	0.280199	0.896442	0.280199	0.251182
ACCOAC	GLCabcpp	0.896442	0.280199	0.896442	0.280199	0.896442	0.280199	0.896442	0.280199	0.896442	0.280199	0.251182
ADK1	DHORD2	0.896442	0.280199	0.896442	0.280199	0.896442	0.280199	0.896442	0.280199	0.896442	0.280199	0.251182
ACCOAC	ADK1	0.896442	0.280199	0.896442	0.280199	0.896442	0.280199	0.896442	0.280199	0.896442	0.280199	0.251182
HCO3E	NAtex	0.896442	0.280199	0.896442	0.280199	0.896442	0.280199	0.896442	0.280199	0.896442	0.280199	0.251182
HCO3E	HSST_2	0.896442	0.280199	0.896442	0.280199	0.896442	0.280199	0.896442	0.280199	0.896442	0.280199	0.251182
ACCOAC	NAtex	0.896442	0.280199	0.896442	0.280199	0.896442	0.280199	0.896442	0.280199	0.896442	0.280199	0.251182
SHSL1	R01826	0.896442	0.280199	0.896442	0.280199	0.896442	0.280199	0.896442	0.280199	0.896442	0.280199	0.251182
TRPS1	HSST_2	0.896442	0.280199	0.896442	0.280199	0.896442	0.280199	0.896442	0.280199	0.896442	0.280199	0.251182
IPDPS	PPC	0.896442	0.280199	0.896442	0.280199	0.896442	0.280199	0.896442	0.280199	0.896442	0.280199	0.251182
ADK1	R01826	0.896442	0.280199	0.896442	0.280199	0.896442	0.280199	0.896442	0.280199	0.896442	0.280199	0.251182
DHORD2	KAS15	0.896442	0.280199	0.896442	0.280199	0.896442	0.280199	0.896442	0.280199	0.896442	0.280199	0.251182
GLCabcpp	NAtex	0.896442	0.280199	0.896442	0.280199	0.896442	0.280199	0.896442	0.280199	0.896442	0.280199	0.251182
PPC	TRPS1	0.896442	0.280199	0.896442	0.280199	0.896442	0.280199	0.896442	0.280199	0.896442	0.280199	0.251182
ADK1	PYK	0.896442	0.280199	0.896442	0.280199	0.896442	0.280199	0.896442	0.280199	0.896442	0.280199	0.251182
IPDPS	R01826	0.896442	0.280199	0.896442	0.280199	0.896442	0.280199	0.896442	0.280199	0.896442	0.280199	0.251182
NDPK1	TMDS2	0.896442	0.280199	0.896442	0.280199	0.896442	0.280199	0.896442	0.280199	0.896442	0.280199	0.251182
DHORD2	NAtex	0.896442	0.280199	0.896442	0.280199	0.896442	0.280199	0.896442	0.280199	0.896442	0.280199	0.251182
NDPK1	TRPS1	0.896442	0.280199	0.896442	0.280199	0.896442	0.280199	0.896442	0.280199	0.896442	0.280199	0.251182
NDPK1	GLCabcpp	0.896442	0.280199	0.896442	0.280199	0.896442	0.280199	0.896442	0.280199	0.896442	0.280199	0.251182
NDPK1	DHORD2	0.896442	0.280199	0.896442	0.280199	0.896442	0.280199	0.896442	0.280199	0.896442	0.280199	0.251182
SHSL1	TRPS1	0.896442	0.280199	0.896442	0.280199	0.896442	0.280199	0.896442	0.280199	0.896442	0.280199	0.251182
PPC	NAtex	0.896442	0.280199	0.896442	0.280199	0.896442	0.280199	0.896442	0.280199	0.896442	0.280199	0.251182
ADK1	NAtex	0.896442	0.280199	0.896442	0.280199	0.896442	0.280199	0.896442	0.280199	0.896442	0.280199	0.251182
TRPS1	NAtex	0.896442	0.280199	0.896442	0.280199	0.896442	0.280199	0.896442	0.280199	0.896442	0.280199	0.251182
HCO3E	SHSL1	0.896442	0.280199	0.896442	0.280199	0.896442	0.280199	0.896442	0.280199	0.896442	0.280199	0.251182
ACCOAC	HSST_2	0.896442	0.280199	0.896442	0.280199	0.896442	0.280199	0.896442	0.280199	0.896442	0.280199	0.251182
KAS15	GLCabcpp	0.896442	0.280199	0.896442	0.280199	0.896442	0.280199	0.896442	0.280199	0.896442	0.280199	0.251182
ACCOAC	PPC	0.896442	0.280199	0.896442	0.280199	0.896442	0.280199	0.896442	0.280199	0.896442	0.280199	0.251182
ADK1	VALTA	0.896442	0.280199	0.896442	0.280199	0.896442	0.280199	0.896442	0.280199	0.896442	0.280199	0.251182
PPC	GLCabcpp	0.896442	0.280199	0.896442	0.280199	0.896442	0.280199	0.896442	0.280199	0.896442	0.280199	0.251182
NDPK1	R01826	0.896442	0.280199	0.896442	0.280199	0.896442	0.280199	0.896442	0.280199	0.896442	0.280199	0.251182
PYK	TRPS1	0.896442	0.280199	0.896442	0.280199	0.896442	0.280199	0.896442	0.280199	0.896442	0.280199	0.251182
PPC	COBALT2tpp	0.89644	0.280199	0.896441	0.280199	0.896441	0.280199	0.896441	0.280199	0.896441	0.280199	0.251182
IPDPS	COBALT2tpp	0.89644	0.280199	0.896441	0.280199	0.896441	0.280198	0.896441	0.280199	0.896441	0.280199	0.251181
TRPS1	COBALT2tpp	0.89644	0.280199	0.896441	0.280199	0.896441	0.280199	0.896441	0.280199	0.896441	0.280199	0.251181
VALTA	COBALT2tpp	0.89644	0.280199	0.896441	0.280199	0.896441	0.280199	0.896441	0.280199	0.896441	0.280199	0.251181
COBALT2tpp	GLCabcpp	0.89644	0.280199	0.896441	0.280199	0.896441	0.280199	0.896441	0.280199	0.896441	0.280199	0.251181
HCO3E	COBALT2tpp	0.89644	0.280199	0.896441	0.280199	0.896441	0.280199	0.896441	0.280199	0.896441	0.280199	0.251181
PYK	COBALT2tpp	0.89644	0.280199	0.896441	0.280199	0.896441	0.280199	0.896441	0.280199	0.896441	0.280199	0.251181
DHORD2	COBALT2tpp	0.89644	0.280199	0.896441	0.280199	0.896441	0.280199	0.896441	0.280199	0.896441	0.280199	0.251181
COBALT2tpp	NAtex	0.89644	0.280199	0.896441	0.280199	0.896441	0.280199	0.896441	0.280199	0.896441	0.280199	0.251181
COBALT2tpp	HSST_2	0.89644	0.280199	0.896441	0.280199	0.896441	0.280199	0.896441	0.280199	0.896441	0.280199	0.251181
COBALT2tpp	R01826	0.89644	0.280199	0.896441	0.280199	0.896441	0.280199	0.896441	0.280199	0.896441	0.280199	0.251181
ACCOAC	COBALT2tpp	0.89644	0.280199	0.896441	0.280199	0.896441	0.280199	0.896441	0.280199	0.896441	0.280199	0.251181
SHSL1	COBALT2tpp	0.89644	0.280199	0.896441	0.280199	0.896441	0.280199	0.896441	0.280199	0.896441	0.280199	0.251181
COBALT2tpp	KAS15	0.89644	0.280199	0.896441	0.280199	0.896441	0.280199	0.896441	0.280199	0.896441	0.280199	0.251181
TMDS2	COBALT2tpp	0.89644	0.280199	0.896441	0.280199	0.896441	0.280199	0.896441	0.280199	0.896441	0.280199	0.251181
ADK1	COBALT2tpp	0.89644	0.280199	0.896441	0.280199	0.896441	0.280199	0.896441	0.280199	0.896441	0.280199	0.251181
NDPK1	COBALT2tpp	0.89644	0.280199	0.896441	0.280199	0.896441	0.280199	0.896441	0.280199	0.896441	0.280199	0.251181
PPC	MN2tpp	0.896432	0.280199	0.896433	0.280199	0.896434	0.280199	0.896435	0.280199	0.896436	0.280199	0.25118
HCO3E	MN2tpp	0.896432	0.280199	0.896433	0.280199	0.896434	0.280199	0.896435	0.280199	0.896436	0.280199	0.25118
SHSL1	MN2tpp	0.896431	0.280199	0.896432	0.280199	0.896434	0.280199	0.896435	0.280199	0.896436	0.280199	0.251179
MN2tpp	HSST_2	0.896431	0.280199	0.896432	0.280199	0.896434	0.280199	0.896435	0.280199	0.896436	0.280199	0.251179
DHORD2	MN2tpp	0.896431	0.280199	0.896432	0.280199	0.896433	0.280199	0.896435	0.280199	0.896436	0.280199	0.251179
VALTA	MN2tpp	0.89643	0.280199	0.896432	0.280199	0.896433	0.280199	0.896434	0.280199	0.896436	0.280199	0.251179
ACCOAC	MN2tpp	0.89643	0.280199	0.896432	0.280199	0.896433	0.280199	0.896434	0.280199	0.896436	0.280199	0.251179
IPDPS	MN2tpp	0.89643	0.280199	0.896431	0.280199	0.896433	0.280199	0.896434	0.280199	0.896435	0.280199	0.251179
ADK1	MN2tpp	0.89643	0.280199	0.896431	0.280199	0.896433	0.280199	0.896434	0.280199	0.896435	0.280199	0.251179
TRPS1	MN2tpp	0.89643	0.280199	0.896431	0.280199	0.896433	0.280199	0.896434	0.280199	0.896435	0.280199	0.251179
MN2tpp	KAS15	0.89643	0.280199	0.896431	0.280199	0.896433	0.280199	0.896434	0.280199	0.896436	0.280199	0.251179
NDPK1	MN2tpp	0.89643	0.280199	0.896431	0.280199	0.896433	0.280199	0.896434	0.280199	0.896435	0.280199	0.251179
MN2tpp	R01826	0.89643	0.280199	0.896431	0.280199	0.896433	0.280199	0.896434	0.280199	0.896435	0.280199	0.251179
MN2tpp	NAtex	0.89643	0.280199	0.896431	0.280199	0.896433	0.280199	0.896434	0.280199	0.896435	0.280199	0.251179
MN2tpp	GLCabcpp	0.89643	0.280198	0.896432	0.280199	0.896433	0.280199	0.896434	0.280199	0.896436	0.280199	0.251179
TMDS2	MN2tpp	0.89643	0.280198	0.896431	0.280199	0.896433	0.280199	0.896434	0.280199	0.896435	0.280199	0.251179
GLYK	MN2tpp	0.896429	0.280199	0.89643	0.280199	0.896432	0.280199	0.896433	0.280199	0.896435	0.280199	0.251179
COBALT2tpp	MN2tpp	0.896428	0.280199	0.89643	0.280199	0.896431	0.280199	0.896433	0.280199	0.896434	0.280199	0.251179
HSST_2	NI2tpp	0.896421	0.280199	0.896423	0.280199	0.896426	0.280199	0.896428	0.280199	0.89643	0.280199	0.251177
SHSL1	NI2tpp	0.896421	0.280199	0.896423	0.280199	0.896426	0.280199	0.896428	0.280199	0.89643	0.280199	0.251177
SHSL1	ZN2tpp	0.89642	0.280199	0.896422	0.280199	0.896425	0.280199	0.896427	0.280199	0.89643	0.280199	0.251177
HSST_2	ZN2tpp	0.89642	0.280199	0.896422	0.280199	0.896425	0.280199	0.896427	0.280199	0.89643	0.280199	0.251177
DHORD2	NI2tpp	0.89642	0.280199	0.896422	0.280199	0.896425	0.280199	0.896427	0.280199	0.89643	0.280199	0.251177
HCO3E	NI2tpp	0.896419	0.280199	0.896422	0.280199	0.896424	0.280199	0.896427	0.280199	0.89643	0.280199	0.251177
ADK1	NI2tpp	0.896419	0.280199	0.896422	0.280199	0.896424	0.280199	0.896427	0.280199	0.896429	0.280199	0.251177
NDPK1	NI2tpp	0.896419	0.280199	0.896422	0.280199	0.896424	0.280199	0.896427	0.280199	0.896429	0.280199	0.251177
TMDS2	NI2tpp	0.896419	0.280199	0.896422	0.280199	0.896424	0.280199	0.896427	0.280199	0.896429	0.280199	0.251177
TRPS1	NI2tpp	0.896419	0.280199	0.896422	0.280199	0.896424	0.280199	0.896427	0.280199	0.896429	0.280199	0.251177
IPDPS	NI2tpp	0.896419	0.280199	0.896422	0.280199	0.896424	0.280199	0.896427	0.280199	0.896429	0.280199	0.251177
NI2tpp	R01826	0.896419	0.280199	0.896422	0.280199	0.896424	0.280199	0.896427	0.280199	0.896429	0.280199	0.251177
NI2tpp	NAtex	0.896419	0.280199	0.896422	0.280199	0.896424	0.280199	0.896427	0.280199	0.896429	0.280199	0.251177
VALTA	NI2tpp	0.896419	0.280199	0.896422	0.280199	0.896424	0.280199	0.896427	0.280199	0.896429	0.280199	0.251177
NI2tpp	GLCabcpp	0.89642	0.280199	0.896422	0.280199	0.896424	0.280199	0.896426	0.280199	0.896429	0.280199	0.251177
ACCOAC	NI2tpp	0.896419	0.280199	0.896421	0.280199	0.896424	0.280199	0.896427	0.280199	0.896429	0.280199	0.251177
DHORD2	ZN2tpp	0.896418	0.280199	0.896421	0.280199	0.896424	0.280199	0.896426	0.280199	0.896429	0.280199	0.251177
PPC	NI2tpp	0.896418	0.280199	0.896421	0.280199	0.896424	0.280199	0.896426	0.280199	0.896429	0.280199	0.251177
HCO3E	ZN2tpp	0.896418	0.280199	0.896421	0.280199	0.896423	0.280199	0.896426	0.280199	0.896429	0.280199	0.251177
ADK1	ZN2tpp	0.896418	0.280199	0.896421	0.280199	0.896423	0.280199	0.896426	0.280199	0.896429	0.280199	0.251177
TRPS1	ZN2tpp	0.896418	0.280199	0.896421	0.280199	0.896423	0.280199	0.896426	0.280199	0.896429	0.280199	0.251177
ZN2tpp	GLCabcpp	0.896418	0.280199	0.896421	0.280199	0.896424	0.280199	0.896425	0.280199	0.896428	0.280199	0.251177
IPDPS	ZN2tpp	0.896418	0.280199	0.896421	0.280199	0.896423	0.280199	0.896426	0.280199	0.896429	0.280199	0.251177
NDPK1	ZN2tpp	0.896418	0.280199	0.896421	0.280199	0.896423	0.280199	0.896426	0.280199	0.896429	0.280199	0.251177
ZN2tpp	R01826	0.896418	0.280199	0.896421	0.280199	0.896423	0.280199	0.896426	0.280199	0.896429	0.280199	0.251177
PYK	NI2tpp	0.896418	0.280199	0.89642	0.280199	0.896423	0.280199	0.896426	0.280199	0.896429	0.280199	0.251176
NI2tpp	KAS15	0.896418	0.280199	0.89642	0.280199	0.896423	0.280199	0.896426	0.280199	0.896429	0.280199	0.251176
ACCOAC	ZN2tpp	0.896417	0.280199	0.89642	0.280199	0.896423	0.280199	0.896426	0.280199	0.896428	0.280199	0.251176
ZN2tpp	NAtex	0.896418	0.280199	0.896421	0.280199	0.896423	0.280199	0.896426	0.280199	0.896429	0.280198	0.251176
VALTA	ZN2tpp	0.896418	0.280198	0.89642	0.280199	0.896423	0.280199	0.896426	0.280199	0.896429	0.280199	0.251176
COBALT2tpp	NI2tpp	0.896417	0.280199	0.89642	0.280199	0.896423	0.280199	0.896426	0.280199	0.896428	0.280199	0.251176
TMDS2	ZN2tpp	0.896418	0.280199	0.896421	0.280199	0.896423	0.280198	0.896426	0.280199	0.896429	0.280199	0.251176
PPC	ZN2tpp	0.896417	0.280199	0.89642	0.280199	0.896422	0.280199	0.896425	0.280199	0.896428	0.280199	0.251176
GLYK	NI2tpp	0.896417	0.280199	0.89642	0.280199	0.896422	0.280199	0.896425	0.280199	0.896428	0.280199	0.251176
ZN2tpp	KAS15	0.896416	0.280199	0.896419	0.280199	0.896422	0.280199	0.896425	0.280199	0.896428	0.280199	0.251176
PYK	ZN2tpp	0.896416	0.280199	0.896419	0.280199	0.896422	0.280199	0.896425	0.280199	0.896428	0.280199	0.251176
COBALT2tpp	ZN2tpp	0.896416	0.280199	0.896419	0.280199	0.896422	0.280199	0.896425	0.280199	0.896428	0.280199	0.251176
GLYK	ZN2tpp	0.896416	0.280199	0.896419	0.280199	0.896421	0.280199	0.896424	0.280199	0.896427	0.280199	0.251176
MN2tpp	NI2tpp	0.896409	0.280199	0.896413	0.280199	0.896416	0.280199	0.89642	0.280199	0.896423	0.280199	0.251175
MN2tpp	ZN2tpp	0.896408	0.280199	0.896412	0.280199	0.896415	0.280199	0.896419	0.280199	0.896422	0.280199	0.251174
DHORD2	EAR180x	0.896405	0.280199	0.896409	0.280199	0.896413	0.280199	0.896418	0.280199	0.896422	0.280199	0.251174
GLYK	PPC	0.896432	0.28019	0.896434	0.280191	0.896435	0.280192	0.896436	0.280193	0.896437	0.280193	0.251174
MN2tpp	EAR180x	0.896404	0.280199	0.896408	0.280199	0.896412	0.280199	0.896417	0.280199	0.896421	0.280199	0.251173
EAR180x	GLCabcpp	0.896401	0.280199	0.896406	0.280199	0.89641	0.280199	0.896415	0.280199	0.896419	0.280199	0.251173
EAR180x	R01826	0.896399	0.280199	0.896404	0.280199	0.896409	0.280199	0.896413	0.280199	0.896418	0.2802	0.251173
ADK1	EAR180x	0.896399	0.280199	0.896404	0.280199	0.896409	0.280199	0.896414	0.280199	0.896419	0.280199	0.251173
VALTA	EAR180x	0.8964	0.280199	0.896404	0.280199	0.896409	0.280199	0.896414	0.280199	0.896419	0.280199	0.251173
NDPK1	EAR180x	0.8964	0.280199	0.896404	0.280199	0.896409	0.280199	0.896414	0.280199	0.896419	0.280199	0.251173
IPDPS	EAR180x	0.896399	0.280199	0.896404	0.280199	0.896409	0.280199	0.896414	0.280199	0.896418	0.280199	0.251172
TMDS2	EAR180x	0.896399	0.280199	0.896404	0.280199	0.896409	0.280199	0.896414	0.280199	0.896418	0.280199	0.251172
EAR180x	NAtex	0.896399	0.280199	0.896404	0.280199	0.896409	0.280199	0.896414	0.280199	0.896418	0.280199	0.251172
TRPS1	EAR180x	0.896399	0.280199	0.896404	0.280199	0.896409	0.280199	0.896414	0.280199	0.896418	0.280199	0.251172
HCO3E	EAR180x	0.896399	0.280199	0.896404	0.280199	0.896409	0.280199	0.896414	0.280199	0.896418	0.280199	0.251172
HSST_2	EAR180x	0.896399	0.280199	0.896403	0.280199	0.896408	0.280199	0.896413	0.280199	0.896418	0.280199	0.251172
PPC	EAR180x	0.896399	0.280199	0.896403	0.280199	0.896408	0.280199	0.896413	0.280199	0.896418	0.280199	0.251172
SHSL1	EAR180x	0.896399	0.280199	0.896403	0.280199	0.896408	0.280199	0.896413	0.280199	0.896418	0.280199	0.251172
GLYK	EAR180x	0.896398	0.280199	0.896403	0.280199	0.896408	0.280199	0.896412	0.280199	0.896417	0.280199	0.251172
COBALT2tpp	EAR180x	0.896398	0.280199	0.896403	0.280199	0.896408	0.280199	0.896412	0.280199	0.896417	0.280199	0.251172
EAR180x	KAS15	0.896397	0.280199	0.896402	0.280199	0.896407	0.280199	0.896412	0.280199	0.896417	0.280199	0.251172
ACCOAC	EAR180x	0.896397	0.280199	0.896402	0.280199	0.896407	0.280199	0.896412	0.280199	0.896417	0.280199	0.251172
NI2tpp	ZN2tpp	0.896395	0.280199	0.8964	0.280199	0.896405	0.280199	0.896411	0.280199	0.896416	0.280199	0.251171
EAR180x	NI2tpp	0.896378	0.280199	0.896385	0.280199	0.896392	0.280199	0.896399	0.280199	0.896407	0.280199	0.251168
EAR180x	ZN2tpp	0.896377	0.280199	0.896384	0.280199	0.896391	0.280199	0.896399	0.280199	0.896406	0.280199	0.251168
FEROpp	EAR180x	0.896373	0.280199	0.896381	0.280199	0.896389	0.280199	0.896396	0.280199	0.896404	0.280199	0.251167
PPC	IGPS	0.89637	0.280199	0.896378	0.280199	0.896386	0.280199	0.896394	0.280199	0.896402	0.280199	0.251166
HCO3E	IGPS	0.89637	0.280199	0.896378	0.280199	0.896386	0.280199	0.896394	0.280199	0.896402	0.280199	0.251166
IGPS	HSST_2	0.896368	0.280199	0.896376	0.280199	0.896384	0.280199	0.896393	0.280199	0.896401	0.280199	0.251166
SHSL1	IGPS	0.896368	0.280199	0.896376	0.280199	0.896384	0.280199	0.896393	0.280199	0.896401	0.280199	0.251166
IGPS	EAR180x	0.896366	0.280199	0.896375	0.280199	0.896383	0.280199	0.896392	0.280199	0.8964	0.280199	0.251165
DHORD2	IGPS	0.896366	0.280199	0.896375	0.280199	0.896383	0.280199	0.896392	0.280199	0.8964	0.280199	0.251165
ADK1	IGPS	0.896365	0.280199	0.896373	0.280199	0.896382	0.280199	0.896391	0.280199	0.896399	0.280199	0.251165
IPDPS	IGPS	0.896364	0.280199	0.896373	0.280199	0.896381	0.280199	0.89639	0.280199	0.896399	0.280199	0.251165
NDPK1	IGPS	0.896364	0.280199	0.896373	0.280199	0.896382	0.280199	0.89639	0.280199	0.896399	0.280199	0.251165
TRPS1	IGPS	0.896364	0.280199	0.896373	0.280199	0.896382	0.280199	0.89639	0.280199	0.896399	0.280199	0.251165
IGPS	R01826	0.896364	0.280199	0.896373	0.280199	0.896382	0.280199	0.89639	0.280199	0.896399	0.280199	0.251165
TMDS2	IGPS	0.896364	0.280199	0.896373	0.280199	0.896381	0.280199	0.89639	0.280199	0.896399	0.280199	0.251165
IGPS	NAtex	0.896364	0.280199	0.896373	0.280199	0.896382	0.280199	0.89639	0.280199	0.896399	0.280199	0.251165
ADK2	HSST_2	0.896364	0.280199	0.896373	0.280199	0.896381	0.280199	0.89639	0.280199	0.896399	0.280199	0.251165
ADK2	SHSL1	0.896364	0.280199	0.896373	0.280199	0.896381	0.280199	0.89639	0.280199	0.896399	0.280199	0.251165
URIDK2r	HSST_2	0.896363	0.280199	0.896372	0.280199	0.896381	0.280199	0.89639	0.280199	0.896398	0.280199	0.251165
SHSL1	URIDK2r	0.896363	0.280199	0.896372	0.280199	0.896381	0.280199	0.89639	0.280199	0.896398	0.280199	0.251165
VALTA	IGPS	0.896363	0.280199	0.896371	0.280199	0.89638	0.280199	0.896389	0.280199	0.896398	0.280199	0.251165
IGPS	COBALT2tpp	0.896363	0.280199	0.896371	0.280199	0.89638	0.280199	0.896389	0.280199	0.896398	0.280199	0.251164
ACCOAC	IGPS	0.896362	0.280199	0.896371	0.280199	0.89638	0.280199	0.896389	0.280199	0.896398	0.280199	0.251164
IGPS	GLCabcpp	0.896361	0.280199	0.89637	0.280199	0.896379	0.280199	0.896388	0.280199	0.896397	0.280199	0.251164
GLYK	IGPS	0.89636	0.280199	0.89637	0.280199	0.896379	0.280199	0.896388	0.280199	0.896397	0.280199	0.251164
FEROpp	DHORD2	0.89636	0.280199	0.896369	0.280199	0.896378	0.280199	0.896387	0.280199	0.896397	0.280199	0.251164
IGPS	KAS15	0.896359	0.280199	0.896369	0.280199	0.896378	0.280199	0.896387	0.280199	0.896396	0.280199	0.251164
FEROpp	PPC	0.896358	0.280199	0.896368	0.280199	0.896377	0.280199	0.896386	0.280199	0.896396	0.280199	0.251164
HCO3E	FEROpp	0.896358	0.280199	0.896368	0.280199	0.896377	0.280199	0.896386	0.280199	0.896396	0.280199	0.251164
DHORD2	URIDK2r	0.896358	0.280199	0.896368	0.280199	0.896377	0.280199	0.896386	0.280199	0.896396	0.280199	0.251164
ADK2	DHORD2	0.896358	0.280199	0.896368	0.280199	0.896377	0.280199	0.896386	0.280199	0.896396	0.280199	0.251164
ADK2	GLCabcpp	0.896358	0.280199	0.896367	0.280199	0.896377	0.280199	0.896386	0.280199	0.896395	0.280199	0.251163
URIDK2r	GLCabcpp	0.896358	0.280199	0.896367	0.280199	0.896376	0.280199	0.896386	0.280199	0.896395	0.280199	0.251163
ADK1	ADK2	0.896358	0.280199	0.896367	0.280199	0.896376	0.280199	0.896386	0.280199	0.896395	0.280199	0.251163
ADK1	URIDK2r	0.896357	0.280199	0.896367	0.280199	0.896376	0.280199	0.896386	0.280199	0.896395	0.280199	0.251163
ADK2	HCO3E	0.896357	0.280199	0.896367	0.280199	0.896376	0.280199	0.896386	0.280199	0.896395	0.280199	0.251163
ADK2	NAtex	0.896357	0.280199	0.896366	0.280199	0.896376	0.280199	0.896385	0.280199	0.896395	0.280199	0.251163
HCO3E	URIDK2r	0.896357	0.280199	0.896366	0.280199	0.896376	0.280199	0.896385	0.280199	0.896395	0.280199	0.251163
ADK2	TRPS1	0.896357	0.280199	0.896366	0.280199	0.896376	0.280199	0.896385	0.280199	0.896395	0.280199	0.251163
ADK2	IPDPS	0.896357	0.280199	0.896366	0.280199	0.896376	0.280199	0.896385	0.280199	0.896395	0.280199	0.251163
ADK2	TMDS2	0.896357	0.280199	0.896366	0.280199	0.896376	0.280199	0.896385	0.280199	0.896395	0.280199	0.251163
ADK2	NDPK1	0.896357	0.280198	0.896366	0.280199	0.896376	0.280199	0.896385	0.280199	0.896395	0.280199	0.251163
NDPK1	URIDK2r	0.896357	0.280199	0.896366	0.280199	0.896376	0.280199	0.896385	0.280199	0.896395	0.280199	0.251163
ADK2	R01826	0.896357	0.280199	0.896366	0.280199	0.896376	0.280199	0.896385	0.280199	0.896395	0.280198	0.251163
URIDK2r	TRPS1	0.896357	0.280199	0.896366	0.280199	0.896376	0.280199	0.896385	0.280199	0.896395	0.280199	0.251163
TMDS2	URIDK2r	0.896357	0.280199	0.896366	0.280199	0.896376	0.280199	0.896385	0.280199	0.896395	0.280199	0.251163
URIDK2r	R01826	0.896357	0.280199	0.896366	0.280199	0.896376	0.280199	0.896385	0.280199	0.896395	0.280199	0.251163
URIDK2r	NAtex	0.896357	0.280199	0.896366	0.280199	0.896376	0.280199	0.896385	0.280199	0.896395	0.280199	0.251163
IPDPS	URIDK2r	0.896356	0.280199	0.896366	0.280199	0.896376	0.280198	0.896385	0.280199	0.896395	0.280199	0.251163
VALTA	URIDK2r	0.896356	0.280199	0.896366	0.280199	0.896375	0.280198	0.896385	0.280199	0.896394	0.280199	0.251163
ADK2	VALTA	0.896356	0.280198	0.896366	0.280199	0.896375	0.280199	0.896385	0.280198	0.896394	0.280198	0.251163
ACCOAC	ADK2	0.896355	0.280199	0.896365	0.280199	0.896374	0.280199	0.896384	0.280199	0.896394	0.280199	0.251163
ADK2	COBALT2tpp	0.896355	0.280199	0.896365	0.280199	0.896374	0.280199	0.896384	0.280199	0.896394	0.280199	0.251163
URIDK2r	COBALT2tpp	0.896355	0.280199	0.896364	0.280199	0.896374	0.280199	0.896384	0.280199	0.896394	0.280199	0.251163
ACCOAC	URIDK2r	0.896355	0.280199	0.896365	0.280198	0.896374	0.280199	0.896384	0.280199	0.896394	0.280198	0.251163
FEROpp	VALTA	0.896354	0.280199	0.896364	0.280199	0.896373	0.280199	0.896383	0.280199	0.896393	0.280199	0.251163
PPC	URIDK2r	0.896353	0.280199	0.896363	0.280199	0.896373	0.280199	0.896383	0.280199	0.896393	0.280199	0.251162
FEROpp	GLCabcpp	0.896353	0.280199	0.896363	0.280199	0.896373	0.280199	0.896383	0.280199	0.896393	0.280199	0.251162
ADK2	PPC	0.896353	0.280199	0.896363	0.280198	0.896373	0.280199	0.896383	0.280199	0.896393	0.280199	0.251162
IGPS	MN2tpp	0.896353	0.280199	0.896363	0.280199	0.896373	0.280199	0.896383	0.280199	0.896392	0.280199	0.251162
ADK2	GLYK	0.896352	0.280199	0.896362	0.280199	0.896372	0.280199	0.896382	0.280199	0.896392	0.280199	0.251162
FEROpp	IPDPS	0.896352	0.280199	0.896362	0.280199	0.896372	0.280199	0.896382	0.280199	0.896392	0.280199	0.251162
FEROpp	TRPS1	0.896352	0.280199	0.896362	0.280199	0.896372	0.280199	0.896382	0.280199	0.896392	0.280199	0.251162
FEROpp	TMDS2	0.896352	0.280199	0.896362	0.280199	0.896372	0.280199	0.896382	0.280199	0.896392	0.280199	0.251162
FEROpp	NAtex	0.896352	0.280199	0.896362	0.280199	0.896372	0.280199	0.896382	0.280199	0.896392	0.280199	0.251162
FEROpp	R01826	0.896352	0.280199	0.896362	0.280199	0.896372	0.280199	0.896382	0.280199	0.896392	0.280199	0.251162
GLYK	URIDK2r	0.896352	0.280199	0.896362	0.280199	0.896372	0.280199	0.896382	0.280199	0.896392	0.280199	0.251162
FEROpp	NDPK1	0.896351	0.280199	0.896362	0.280199	0.896372	0.280199	0.896382	0.280199	0.896392	0.280199	0.251162
DGK1	SHSL1	0.896351	0.280199	0.896361	0.280199	0.896371	0.280199	0.896381	0.280199	0.896392	0.280199	0.251162
CYTK2	SHSL1	0.896351	0.280199	0.896361	0.280199	0.896371	0.280199	0.896381	0.280199	0.896392	0.280199	0.251162
DGK1	HSST_2	0.896351	0.280199	0.896361	0.280199	0.896371	0.280199	0.896381	0.280199	0.896392	0.280199	0.251162
CYTK2	HSST_2	0.896351	0.280199	0.896361	0.280199	0.896371	0.280199	0.896381	0.280199	0.896392	0.280199	0.251162
ADK1	FEROpp	0.896351	0.280199	0.896361	0.280199	0.896371	0.280199	0.896381	0.280199	0.896392	0.280199	0.251162
FEROpp	COBALT2tpp	0.896351	0.280199	0.896361	0.280199	0.896371	0.280199	0.896381	0.280199	0.896391	0.280199	0.251162
ADK2	KAS15	0.896351	0.280199	0.896361	0.280199	0.896371	0.280199	0.896381	0.280199	0.896391	0.280199	0.251162
URIDK2r	MN2tpp	0.896351	0.280199	0.896361	0.280199	0.896372	0.280199	0.896382	0.280199	0.896389	0.280199	0.251162
ADK2	MN2tpp	0.896351	0.280199	0.896361	0.280199	0.896371	0.280199	0.896382	0.280199	0.896389	0.280199	0.251162
URIDK2r	KAS15	0.89635	0.280199	0.896361	0.280199	0.896371	0.280199	0.896381	0.280199	0.896391	0.280199	0.251162
FEROpp	GLYK	0.896349	0.280199	0.896359	0.280199	0.89637	0.280199	0.89638	0.280198	0.89639	0.280199	0.251161
CYTK2	DHORD2	0.896345	0.280199	0.896356	0.280199	0.896366	0.280199	0.896377	0.280199	0.896388	0.280199	0.251161
DGK1	DHORD2	0.896345	0.280199	0.896355	0.280199	0.896366	0.280199	0.896377	0.280199	0.896388	0.280199	0.251161
CYTK2	GLCabcpp	0.896344	0.280199	0.896355	0.280199	0.896366	0.280199	0.896377	0.280199	0.896388	0.280199	0.25116
DGK1	GLCabcpp	0.896344	0.280199	0.896355	0.280199	0.896366	0.280199	0.896377	0.280199	0.896388	0.280199	0.25116
FEROpp	MN2tpp	0.896344	0.280199	0.896355	0.280199	0.896366	0.280199	0.896377	0.280199	0.896388	0.280199	0.25116
ADK1	DGK1	0.896344	0.280199	0.896355	0.280199	0.896366	0.280199	0.896376	0.280199	0.896387	0.280199	0.25116
ADK1	CYTK2	0.896344	0.280199	0.896355	0.280199	0.896366	0.280199	0.896376	0.280199	0.896387	0.280199	0.25116
HCO3E	DGK1	0.896343	0.280199	0.896354	0.280199	0.896365	0.280199	0.896376	0.280199	0.896387	0.280199	0.25116
CYTK2	HCO3E	0.896343	0.280199	0.896354	0.280199	0.896365	0.280199	0.896376	0.280199	0.896387	0.280199	0.25116
DGK1	NDPK1	0.896343	0.280199	0.896354	0.280199	0.896365	0.280199	0.896376	0.280199	0.896387	0.280199	0.25116
CYTK2	NDPK1	0.896343	0.280199	0.896354	0.280199	0.896365	0.280199	0.896376	0.280199	0.896387	0.280199	0.25116
DGK1	NAtex	0.896343	0.280199	0.896354	0.280199	0.896365	0.280199	0.896376	0.280199	0.896387	0.280199	0.25116
CYTK2	IPDPS	0.896343	0.280199	0.896354	0.280199	0.896365	0.280199	0.896376	0.280199	0.896387	0.280199	0.25116
IGPS	NI2tpp	0.896343	0.280199	0.896354	0.280199	0.896365	0.280199	0.896376	0.280199	0.896387	0.280199	0.25116
DGK1	TRPS1	0.896343	0.280199	0.896354	0.280199	0.896365	0.280199	0.896376	0.280199	0.896387	0.280199	0.25116
CYTK2	NAtex	0.896343	0.280199	0.896354	0.280199	0.896365	0.280199	0.896376	0.280199	0.896387	0.280199	0.25116
DGK1	IPDPS	0.896343	0.280199	0.896354	0.280199	0.896365	0.280199	0.896376	0.280199	0.896387	0.280199	0.25116
CYTK2	R01826	0.896343	0.280199	0.896354	0.280199	0.896365	0.280199	0.896376	0.280199	0.896387	0.280199	0.25116
DGK1	R01826	0.896343	0.280199	0.896354	0.280199	0.896365	0.280199	0.896376	0.280199	0.896387	0.280199	0.25116
CYTK2	TRPS1	0.896343	0.280199	0.896354	0.280199	0.896365	0.280199	0.896376	0.280199	0.896387	0.280199	0.25116
DGK1	TMDS2	0.896343	0.280199	0.896354	0.280199	0.896365	0.280199	0.896376	0.280199	0.896387	0.280199	0.25116
CYTK2	TMDS2	0.896342	0.280199	0.896354	0.280199	0.896365	0.280199	0.896376	0.280199	0.896387	0.280199	0.25116
DGK1	VALTA	0.896342	0.280199	0.896353	0.280199	0.896364	0.280199	0.896375	0.280199	0.896386	0.280199	0.25116
CYTK2	VALTA	0.896342	0.280199	0.896353	0.280198	0.896364	0.280199	0.896375	0.280199	0.896386	0.280199	0.25116
IGPS	ZN2tpp	0.896341	0.280199	0.896353	0.280199	0.896364	0.280199	0.896375	0.280199	0.896386	0.280199	0.25116
ACCOAC	CYTK2	0.896341	0.280199	0.896352	0.280199	0.896363	0.280199	0.896375	0.280199	0.896386	0.280199	0.25116
CYTK2	COBALT2tpp	0.896341	0.280199	0.896352	0.280199	0.896363	0.280199	0.896375	0.280199	0.896386	0.280199	0.25116
ACCOAC	DGK1	0.896341	0.280199	0.896352	0.280199	0.896363	0.280199	0.896375	0.280199	0.896386	0.280199	0.25116
DGK1	COBALT2tpp	0.896341	0.280199	0.896352	0.280199	0.896363	0.280198	0.896375	0.280199	0.896386	0.280198	0.25116
DGK1	PPC	0.896338	0.280199	0.89635	0.280199	0.896361	0.280199	0.896373	0.280199	0.896385	0.280199	0.251159
CYTK2	PPC	0.896338	0.280199	0.89635	0.280199	0.896361	0.280199	0.896373	0.280199	0.896385	0.280199	0.251159
CYTK2	MN2tpp	0.896338	0.280199	0.89635	0.280199	0.896361	0.280199	0.896373	0.280199	0.896384	0.280199	0.251159
DGK1	MN2tpp	0.896338	0.280199	0.89635	0.280199	0.896361	0.280199	0.896373	0.280199	0.896384	0.280199	0.251159
CYTK2	GLYK	0.896338	0.280199	0.896349	0.280199	0.896361	0.280199	0.896373	0.280199	0.896384	0.280199	0.251159
GLYK	DGK1	0.896338	0.280199	0.896349	0.280199	0.896361	0.280199	0.896373	0.280199	0.896384	0.280199	0.251159
FEROpp	NI2tpp	0.896337	0.280199	0.896349	0.280199	0.89636	0.280199	0.896372	0.280199	0.896384	0.280199	0.251159
FEROpp	ZN2tpp	0.896336	0.280199	0.896348	0.280199	0.89636	0.280199	0.896372	0.280199	0.896383	0.280199	0.251159
CYTK2	KAS15	0.896335	0.280199	0.896347	0.280199	0.896359	0.280199	0.896371	0.280199	0.896383	0.280199	0.251159
DGK1	KAS15	0.896336	0.280199	0.896347	0.280199	0.896359	0.280199	0.896371	0.280199	0.896383	0.280199	0.251159
ADK2	NI2tpp	0.896334	0.280199	0.896346	0.280199	0.896358	0.280199	0.89637	0.280199	0.896382	0.280199	0.251158
URIDK2r	NI2tpp	0.896334	0.280199	0.896346	0.280199	0.896358	0.280199	0.89637	0.280199	0.896382	0.280199	0.251158
ADK2	ZN2tpp	0.896332	0.280199	0.896345	0.280199	0.896357	0.280199	0.896369	0.280199	0.896381	0.280199	0.251158
URIDK2r	ZN2tpp	0.896332	0.280199	0.896344	0.280199	0.896357	0.280199	0.896369	0.280199	0.896381	0.280199	0.251158
FEROpp	SHSL1	0.896332	0.280199	0.896344	0.280199	0.896356	0.280199	0.896369	0.280199	0.896381	0.280199	0.251158
FEROpp	HSST_2	0.896332	0.280199	0.896344	0.280199	0.896356	0.280199	0.896369	0.280199	0.896381	0.280199	0.251158
ACCOAC	FEROpp	0.896331	0.280199	0.896343	0.280199	0.896356	0.280199	0.896368	0.280199	0.896381	0.280199	0.251158
FEROpp	KAS15	0.896327	0.280199	0.89634	0.280199	0.896352	0.280199	0.896365	0.280199	0.896378	0.280199	0.251157
DGK1	NI2tpp	0.89632	0.280199	0.896333	0.280199	0.896347	0.280199	0.896361	0.280199	0.896374	0.280199	0.251155
CYTK2	NI2tpp	0.89632	0.280199	0.896333	0.280199	0.896347	0.280199	0.89636	0.280199	0.896374	0.280199	0.251155
ADK2	EAR180x	0.89632	0.280199	0.896333	0.280199	0.896347	0.280199	0.89636	0.280199	0.896374	0.280199	0.251155
URIDK2r	EAR180x	0.89632	0.280199	0.896333	0.280199	0.896347	0.280199	0.89636	0.280199	0.896374	0.280199	0.251155
DGK1	ZN2tpp	0.896318	0.280199	0.896332	0.280199	0.896346	0.280199	0.89636	0.280199	0.896373	0.280199	0.251155
CYTK2	ZN2tpp	0.896318	0.280199	0.896332	0.280199	0.896346	0.280199	0.89636	0.280199	0.896373	0.280199	0.251155
DGK1	EAR180x	0.896306	0.280199	0.896322	0.280199	0.896337	0.280199	0.896352	0.280199	0.896367	0.280199	0.251152
CYTK2	EAR180x	0.896307	0.280199	0.896322	0.280199	0.896337	0.280199	0.896352	0.280199	0.896367	0.280199	0.251152
ACCOAC	GLYK	0.896439	0.280156	0.896439	0.280161	0.89644	0.280165	0.89644	0.28017	0.89644	0.280175	0.251151
FEROpp	IGPS	0.896298	0.280199	0.896314	0.280199	0.89633	0.280199	0.896346	0.280199	0.896362	0.280199	0.25115
ADK2	FEROpp	0.896295	0.280199	0.896311	0.280199	0.896328	0.280199	0.896344	0.280199	0.89636	0.280199	0.25115
FEROpp	URIDK2r	0.896295	0.280199	0.896311	0.280199	0.896328	0.280199	0.896344	0.280199	0.89636	0.280199	0.25115
URIDK2r	IGPS	0.896286	0.280199	0.896303	0.280199	0.896321	0.280199	0.896338	0.280199	0.896355	0.280199	0.251148
ADK2	IGPS	0.896286	0.280199	0.896303	0.280199	0.896321	0.280199	0.896338	0.280199	0.896355	0.280199	0.251148
CYTK2	FEROpp	0.896285	0.280199	0.896303	0.280199	0.89632	0.280199	0.896338	0.280199	0.896355	0.280199	0.251148
FEROpp	DGK1	0.896286	0.280199	0.896303	0.280199	0.89632	0.280199	0.896338	0.280199	0.896355	0.280199	0.251148
RNDR4	HSST_2	0.896282	0.280199	0.8963	0.280199	0.896318	0.280199	0.896335	0.280199	0.896353	0.280199	0.251147
SHSL1	RNDR4	0.896282	0.280199	0.8963	0.280199	0.896318	0.280199	0.896335	0.280199	0.896353	0.280199	0.251147
RNDR4	DHORD2	0.896274	0.280199	0.896292	0.280199	0.896311	0.280199	0.89633	0.280199	0.896349	0.280199	0.251145
CYTK2	IGPS	0.896273	0.280199	0.896292	0.280199	0.89631	0.280199	0.896329	0.280199	0.896348	0.280199	0.251145
DGK1	IGPS	0.896273	0.280199	0.896292	0.280199	0.89631	0.280199	0.896329	0.280199	0.896348	0.280199	0.251145
GLYK	RNDR4	0.896272	0.280199	0.896291	0.280199	0.89631	0.280199	0.896329	0.280199	0.896348	0.280199	0.251145
ADK1	RNDR4	0.896271	0.280199	0.89629	0.280199	0.896309	0.280199	0.896328	0.280199	0.896347	0.280199	0.251145
NDPK1	RNDR4	0.896271	0.280199	0.89629	0.280199	0.896309	0.280199	0.896328	0.280199	0.896347	0.280199	0.251145
RNDR4	NAtex	0.896271	0.280199	0.89629	0.280199	0.896309	0.280199	0.896328	0.280199	0.896347	0.280199	0.251144
RNDR4	TMDS2	0.896271	0.280199	0.89629	0.280199	0.896309	0.280199	0.896328	0.280199	0.896347	0.280199	0.251144
RNDR4	TRPS1	0.896271	0.280199	0.89629	0.280199	0.896309	0.280199	0.896328	0.280199	0.896347	0.280199	0.251144
RNDR4	R01826	0.896271	0.280199	0.89629	0.280199	0.896309	0.280199	0.896328	0.280199	0.896347	0.280199	0.251144
IPDPS	RNDR4	0.896271	0.280199	0.89629	0.280199	0.896309	0.280199	0.896328	0.280199	0.896347	0.280199	0.251144
HCO3E	RNDR4	0.896271	0.280199	0.89629	0.280199	0.896309	0.280199	0.896328	0.280199	0.896347	0.280199	0.251144
ADK2	URIDK2r	0.896271	0.280199	0.89629	0.280199	0.896309	0.280199	0.896328	0.280199	0.896347	0.280199	0.251144
VALTA	RNDR4	0.896269	0.280199	0.896288	0.280199	0.896308	0.280199	0.896327	0.280199	0.896346	0.280199	0.251144
RNDR4	COBALT2tpp	0.896269	0.280199	0.896288	0.280199	0.896308	0.280199	0.896327	0.280199	0.896346	0.280199	0.251144
ACCOAC	RNDR4	0.896268	0.280199	0.896287	0.280199	0.896307	0.280199	0.896326	0.280199	0.896346	0.280199	0.251144
RNDR4	PPC	0.896265	0.280199	0.896284	0.280199	0.896304	0.280199	0.896324	0.280199	0.896344	0.280199	0.251143
GLYK	COBALT2tpp	0.896441	0.280143	0.896441	0.280149	0.896441	0.280155	0.896441	0.280162	0.896442	0.280168	0.251143
RNDR4	GLCabcpp	0.896262	0.280199	0.896282	0.280199	0.896302	0.280199	0.896322	0.280199	0.896342	0.280199	0.251142
RNDR4	KAS15	0.896259	0.280199	0.89628	0.280199	0.8963	0.280199	0.89632	0.280199	0.896341	0.280199	0.251142
RNDR4	MN2tpp	0.896258	0.280199	0.896279	0.280199	0.896299	0.280199	0.89632	0.280199	0.89634	0.280199	0.251142
ADK2	DGK1	0.896257	0.280199	0.896278	0.280199	0.896298	0.280199	0.896319	0.280199	0.896339	0.280199	0.251141
ADK2	CYTK2	0.896257	0.280199	0.896278	0.280199	0.896298	0.280199	0.896319	0.280199	0.896339	0.280199	0.251141
CYTK2	URIDK2r	0.896257	0.280199	0.896277	0.280199	0.896298	0.280199	0.896319	0.280199	0.896339	0.280199	0.251141
DGK1	URIDK2r	0.896257	0.280199	0.896277	0.280199	0.896298	0.280199	0.896319	0.280199	0.896339	0.280199	0.251141
HCO3E	GLYK	0.896442	0.280138	0.896442	0.280145	0.896442	0.280151	0.896442	0.280158	0.896442	0.280165	0.25114
GLYK	TMDS2	0.896442	0.280138	0.896442	0.280145	0.896442	0.280151	0.896442	0.280158	0.896442	0.280165	0.25114
GLYK	NDPK1	0.896442	0.280138	0.896442	0.280145	0.896442	0.280151	0.896442	0.280158	0.896442	0.280165	0.25114
GLYK	TRPS1	0.896442	0.280138	0.896442	0.280145	0.896442	0.280151	0.896442	0.280158	0.896442	0.280165	0.25114
GLYK	DHORD2	0.896442	0.280138	0.896442	0.280145	0.896442	0.280151	0.896442	0.280158	0.896442	0.280165	0.25114
GLYK	SHSL1	0.896442	0.280138	0.896442	0.280145	0.896442	0.280151	0.896442	0.280158	0.896442	0.280165	0.25114
GLYK	NAtex	0.896442	0.280138	0.896442	0.280145	0.896442	0.280151	0.896442	0.280158	0.896442	0.280165	0.25114
GLYK	VALTA	0.896442	0.280138	0.896442	0.280145	0.896442	0.280151	0.896442	0.280158	0.896442	0.280165	0.25114
GLYK	HSST_2	0.896442	0.280138	0.896442	0.280145	0.896442	0.280151	0.896442	0.280158	0.896442	0.280165	0.25114
GLYK	R01826	0.896442	0.280138	0.896442	0.280145	0.896442	0.280151	0.896442	0.280158	0.896442	0.280165	0.25114
ADK1	GLYK	0.896442	0.280138	0.896442	0.280145	0.896442	0.280151	0.896442	0.280158	0.896442	0.280165	0.25114
GLYK	KAS15	0.896442	0.280138	0.896442	0.280145	0.896442	0.280151	0.896442	0.280158	0.896442	0.280165	0.25114
GLYK	IPDPS	0.896442	0.280138	0.896442	0.280145	0.896442	0.280151	0.896442	0.280158	0.896442	0.280165	0.25114
RNDR4	NI2tpp	0.896248	0.280199	0.89627	0.280199	0.896291	0.280199	0.896313	0.280199	0.896334	0.280199	0.251139
RNDR4	ZN2tpp	0.896247	0.280199	0.896268	0.280199	0.89629	0.280199	0.896312	0.280199	0.896334	0.280199	0.251139
CYTK2	DGK1	0.896243	0.280199	0.896265	0.280199	0.896287	0.280199	0.896309	0.280199	0.896332	0.280199	0.251138
FEROpp	RNDR4	0.896242	0.280199	0.896264	0.280199	0.896286	0.280199	0.896308	0.280199	0.896331	0.280199	0.251138
RNDR4	EAR180x	0.89624	0.280199	0.896262	0.280199	0.896285	0.280199	0.896307	0.280199	0.89633	0.280199	0.251138
GLYK	GLCabcpp	0.896442	0.280135	0.896442	0.280142	0.896442	0.280149	0.896442	0.280156	0.896442	0.280163	0.251137
RNDR4	IGPS	0.896188	0.280199	0.896216	0.280199	0.896244	0.280199	0.896273	0.280199	0.896301	0.280199	0.251126
ADK2	RNDR4	0.896186	0.280199	0.896215	0.280199	0.896243	0.280199	0.896271	0.280199	0.8963	0.280199	0.251126
RNDR4	URIDK2r	0.896186	0.280199	0.896215	0.280199	0.896243	0.280199	0.896271	0.280199	0.8963	0.280199	0.251126
DGK1	RNDR4	0.896172	0.280199	0.896202	0.280199	0.896232	0.280199	0.896262	0.280199	0.896292	0.280199	0.251123
CYTK2	RNDR4	0.896172	0.280199	0.896202	0.280199	0.896232	0.280199	0.896262	0.280199	0.896292	0.280198	0.251123
FEROpp	MG2t3_2pp	0.89575	0.280199	0.895827	0.280199	0.895904	0.280199	0.895981	0.280199	0.896058	0.280199	0.251031
GLYK	PYK	0.89573	0.280199	0.895812	0.280199	0.895888	0.280199	0.895968	0.280199	0.896048	0.280199	0.251027
MG2t3_2pp	PPC	0.895636	0.280199	0.895726	0.280199	0.895815	0.280199	0.895905	0.280199	0.895994	0.280199	0.251006
HCO3E	MG2t3_2pp	0.895635	0.280199	0.895724	0.280199	0.895814	0.280199	0.895904	0.280199	0.895994	0.280199	0.251006
MG2t3_2pp	HSST_2	0.895609	0.280199	0.895701	0.280199	0.895794	0.280199	0.895887	0.280199	0.895979	0.280199	0.251
SHSL1	MG2t3_2pp	0.895609	0.280199	0.895701	0.280199	0.895794	0.280199	0.895887	0.280199	0.895979	0.280199	0.251
MG2t3_2pp	DHORD2	0.895592	0.280199	0.895686	0.280199	0.895781	0.280199	0.895875	0.280199	0.89597	0.280199	0.250996
ADK1	MG2t3_2pp	0.895574	0.280199	0.895671	0.280199	0.895767	0.280199	0.895864	0.280199	0.89596	0.280199	0.250993
MG2t3_2pp	EAR180x	0.895574	0.280199	0.89567	0.280199	0.895767	0.280199	0.895863	0.280199	0.89596	0.280199	0.250993
MG2t3_2pp	TRPS1	0.895571	0.280199	0.895668	0.280199	0.895765	0.280199	0.895862	0.280199	0.895958	0.280199	0.250992
MG2t3_2pp	NDPK1	0.895571	0.280199	0.895667	0.280199	0.895764	0.280199	0.895861	0.280199	0.895958	0.280199	0.250992
MG2t3_2pp	NAtex	0.895571	0.280199	0.895668	0.280199	0.895764	0.280199	0.895861	0.280199	0.895958	0.280199	0.250992
MG2t3_2pp	TMDS2	0.895571	0.280199	0.895667	0.280199	0.895764	0.280199	0.895861	0.280199	0.895958	0.280199	0.250992
MG2t3_2pp	R01826	0.895571	0.280199	0.895667	0.280199	0.895764	0.280199	0.895861	0.280199	0.895958	0.280199	0.250992
IPDPS	MG2t3_2pp	0.895571	0.280199	0.895667	0.280199	0.895764	0.280199	0.895861	0.280199	0.895958	0.280199	0.250992
MG2t3_2pp	COBALT2tpp	0.895569	0.280199	0.895666	0.280199	0.895763	0.280199	0.89586	0.280199	0.895957	0.280199	0.250992
GLYK	MG2t3_2pp	0.895563	0.280199	0.895661	0.280199	0.895759	0.280199	0.895856	0.280199	0.895954	0.280199	0.25099
MG2t3_2pp	MN2tpp	0.895559	0.280199	0.895657	0.280199	0.895755	0.280199	0.895853	0.280199	0.895952	0.280199	0.250989
VALTA	MG2t3_2pp	0.895554	0.280199	0.895653	0.280199	0.895751	0.280199	0.89585	0.280199	0.895949	0.280199	0.250988
MG2t3_2pp	NI2tpp	0.895549	0.280199	0.895648	0.280199	0.895747	0.280199	0.895847	0.280199	0.895946	0.280199	0.250987
MG2t3_2pp	ZN2tpp	0.895548	0.280199	0.895647	0.280199	0.895747	0.280199	0.895846	0.280199	0.895945	0.280199	0.250987
ACCOAC	MG2t3_2pp	0.895546	0.280199	0.895646	0.280199	0.895746	0.280199	0.895845	0.280199	0.895945	0.280199	0.250987
MG2t3_2pp	GLCabcpp	0.895535	0.280199	0.895636	0.280199	0.895737	0.280199	0.895838	0.280199	0.895938	0.280199	0.250984
MG2t3_2pp	KAS15	0.895517	0.280199	0.895619	0.280199	0.895722	0.280199	0.895825	0.280199	0.895928	0.280199	0.25098
MG2t3_2pp	URIDK2r	0.895505	0.280199	0.895609	0.280199	0.895713	0.280199	0.895817	0.280199	0.895921	0.280199	0.250977
MG2t3_2pp	IGPS	0.895493	0.280199	0.895598	0.280199	0.895704	0.280199	0.895809	0.280199	0.895915	0.280199	0.250975
CYTK2	MG2t3_2pp	0.895435	0.280199	0.895597	0.280199	0.895659	0.280199	0.895809	0.280199	0.895914	0.280199	0.250969
ADK2	MG2t3_2pp	0.89545	0.280199	0.89556	0.280199	0.89567	0.280199	0.89578	0.280199	0.895891	0.280199	0.250965
DGK1	MG2t3_2pp	0.895436	0.280199	0.895548	0.280199	0.895659	0.280199	0.895771	0.280199	0.895883	0.280199	0.250963
MG2t3_2pp	RNDR4	0.895345	0.280199	0.895467	0.280199	0.895589	0.280199	0.895711	0.280199	0.895833	0.280199	0.250943
GARFT	HSST_2	0.895328	0.280199	0.895452	0.280199	0.895575	0.280199	0.895699	0.280199	0.895823	0.280199	0.250939
SHSL1	GARFT	0.895328	0.280199	0.895452	0.280199	0.895575	0.280199	0.895699	0.280199	0.895823	0.280199	0.250939
PYK	MN2tpp	0.895326	0.280199	0.89545	0.280199	0.895574	0.280199	0.895698	0.280199	0.895822	0.280199	0.250938
GARFT	EAR180x	0.895308	0.280199	0.895434	0.280199	0.89556	0.280199	0.895686	0.280199	0.895812	0.280199	0.250935
GARFT	DHORD2	0.895269	0.280199	0.8954	0.280199	0.89553	0.280199	0.89566	0.280199	0.895791	0.280199	0.250926
GARFT	GLCabcpp	0.895263	0.280199	0.895394	0.280199	0.895525	0.280199	0.895656	0.280199	0.895787	0.280199	0.250925
HCO3E	GARFT	0.89525	0.280199	0.895382	0.280199	0.895515	0.280199	0.895647	0.280199	0.89578	0.280199	0.250922
ADK1	GARFT	0.895243	0.280199	0.895376	0.280199	0.89551	0.280199	0.895643	0.280199	0.895776	0.280199	0.25092
GARFT	TRPS1	0.895243	0.280199	0.895376	0.280199	0.895509	0.280199	0.895642	0.280199	0.895776	0.280199	0.25092
GARFT	NAtex	0.895239	0.280199	0.895373	0.280199	0.895507	0.280199	0.89564	0.280199	0.895774	0.280199	0.25092
IPDPS	GARFT	0.895239	0.280199	0.895373	0.280199	0.895507	0.280199	0.89564	0.280199	0.895774	0.280199	0.25092
GARFT	R01826	0.895239	0.280199	0.895373	0.280199	0.895507	0.280199	0.89564	0.280199	0.895774	0.280199	0.25092
NDPK1	GARFT	0.895239	0.280199	0.895373	0.280199	0.895507	0.280199	0.89564	0.280199	0.895774	0.280199	0.25092
GARFT	TMDS2	0.895239	0.280199	0.895373	0.280199	0.895507	0.280199	0.89564	0.280199	0.895774	0.280199	0.25092
GLYK	GARFT	0.895238	0.280199	0.895372	0.280199	0.895506	0.280199	0.89564	0.280199	0.895774	0.280199	0.250919
GARFT	COBALT2tpp	0.895237	0.280199	0.895371	0.280199	0.895505	0.280199	0.895639	0.280199	0.895773	0.280199	0.250919
GARFT	IGPS	0.895234	0.280199	0.895368	0.280199	0.895503	0.280199	0.895637	0.280199	0.895771	0.280199	0.250919
VALTA	GARFT	0.895232	0.280199	0.895366	0.280199	0.895501	0.280199	0.895635	0.280199	0.89577	0.280199	0.250918
GARFT	MN2tpp	0.89523	0.280199	0.895365	0.280199	0.895499	0.280199	0.895634	0.280199	0.895769	0.280199	0.250918
ACCOAC	GARFT	0.895217	0.280199	0.895353	0.280199	0.895489	0.280199	0.895625	0.280199	0.895762	0.280199	0.250915
GARFT	NI2tpp	0.895216	0.280199	0.895352	0.280199	0.895489	0.280199	0.895625	0.280199	0.895761	0.280199	0.250915
GARFT	ZN2tpp	0.895215	0.280199	0.895351	0.280199	0.895488	0.280199	0.895624	0.280199	0.89576	0.280199	0.250914
PPC	GARFT	0.895191	0.280199	0.89533	0.280199	0.895469	0.280199	0.895608	0.280199	0.895747	0.280199	0.250909
ADK2	GARFT	0.895162	0.280199	0.895305	0.280199	0.895447	0.280199	0.895589	0.280199	0.895731	0.280199	0.250903
FEROpp	GARFT	0.89516	0.280199	0.895302	0.280199	0.895445	0.280199	0.895587	0.280199	0.89573	0.280199	0.250902
GARFT	URIDK2r	0.89516	0.280199	0.895302	0.280199	0.895445	0.280199	0.895587	0.280199	0.89573	0.280199	0.250902
GARFT	KAS15	0.895156	0.280199	0.895299	0.280199	0.895442	0.280199	0.895585	0.280199	0.895728	0.280199	0.250902
GARFT	PYK	0.895156	0.280199	0.895299	0.280199	0.895442	0.280199	0.895585	0.280199	0.895728	0.280199	0.250902
CYTK2	GARFT	0.895148	0.280199	0.895292	0.280199	0.895436	0.280199	0.89558	0.280199	0.895723	0.280199	0.2509
DGK1	GARFT	0.895148	0.280199	0.895292	0.280199	0.895436	0.280199	0.89558	0.280199	0.895723	0.280199	0.2509
SHSL1	SO3TRDRD	0.895092	0.280199	0.895242	0.280199	0.895392	0.280199	0.895542	0.280199	0.895692	0.280199	0.250888
HSST_2	SO3TRDRD	0.895092	0.280199	0.895242	0.280199	0.895392	0.280199	0.895542	0.280199	0.895692	0.280199	0.250888
RNDR4	GARFT	0.895075	0.280199	0.895227	0.280199	0.895379	0.280199	0.895531	0.280199	0.895682	0.280199	0.250884
EAR180x	SO3TRDRD	0.89505	0.280199	0.895204	0.280199	0.895359	0.280199	0.895514	0.280199	0.895669	0.280199	0.250878
DHORD2	SO3TRDRD	0.895021	0.280199	0.895179	0.280199	0.895337	0.280199	0.895495	0.280199	0.895653	0.280199	0.250872
SO3TRDRD	GLCabcpp	0.895016	0.280199	0.895174	0.280199	0.895333	0.280199	0.895491	0.280199	0.89565	0.280199	0.250871
HCO3E	SO3TRDRD	0.895	0.280199	0.89516	0.280199	0.89532	0.280199	0.895481	0.280199	0.895641	0.280199	0.250867
ADK1	SO3TRDRD	0.894991	0.280199	0.895153	0.280199	0.895314	0.280199	0.895475	0.280199	0.895636	0.280199	0.250866
TRPS1	SO3TRDRD	0.894991	0.280199	0.895152	0.280199	0.895313	0.280199	0.895474	0.280199	0.895636	0.280199	0.250865
SO3TRDRD	NAtex	0.894986	0.280199	0.895148	0.280199	0.895309	0.280199	0.895471	0.280199	0.895633	0.280199	0.250864
TMDS2	SO3TRDRD	0.894986	0.280199	0.895147	0.280199	0.895309	0.280199	0.895471	0.280199	0.895633	0.280199	0.250864
SO3TRDRD	R01826	0.894986	0.280199	0.895147	0.280199	0.895309	0.280199	0.895471	0.280199	0.895633	0.280199	0.250864
IPDPS	SO3TRDRD	0.894986	0.280199	0.895147	0.280199	0.895309	0.280199	0.895471	0.280199	0.895633	0.280199	0.250864
NDPK1	SO3TRDRD	0.894986	0.280199	0.895147	0.280199	0.895309	0.280199	0.895471	0.280199	0.895633	0.280199	0.250864
GLYK	SO3TRDRD	0.894985	0.280199	0.895147	0.280199	0.895309	0.280199	0.895471	0.280199	0.895633	0.280199	0.250864
COBALT2tpp	SO3TRDRD	0.894984	0.280199	0.895146	0.280199	0.895308	0.280199	0.89547	0.280199	0.895632	0.280199	0.250864
IGPS	SO3TRDRD	0.894978	0.280199	0.895141	0.280199	0.895303	0.280199	0.895466	0.280199	0.895629	0.280199	0.250863
VALTA	SO3TRDRD	0.894975	0.280199	0.895138	0.280199	0.895301	0.280199	0.895464	0.280199	0.895627	0.280199	0.250862
MN2tpp	SO3TRDRD	0.894973	0.280199	0.895136	0.280199	0.8953	0.280199	0.895463	0.280199	0.895626	0.280199	0.250862
NI2tpp	SO3TRDRD	0.894963	0.280199	0.895127	0.280199	0.895291	0.280199	0.895456	0.280199	0.89562	0.280199	0.250859
SO3TRDRD	ZN2tpp	0.894961	0.280199	0.895126	0.280199	0.89529	0.280199	0.895455	0.280199	0.895619	0.280199	0.250859
ACCOAC	SO3TRDRD	0.894958	0.280199	0.895123	0.280199	0.895288	0.280199	0.895453	0.280199	0.895618	0.280199	0.250858
PPC	SO3TRDRD	0.894927	0.280199	0.895096	0.280199	0.895264	0.280199	0.895432	0.280199	0.895601	0.280199	0.250852
ADK2	SO3TRDRD	0.894912	0.280199	0.895082	0.280199	0.895252	0.280199	0.895422	0.280199	0.895592	0.280199	0.250848
URIDK2r	SO3TRDRD	0.894909	0.280199	0.895079	0.280199	0.895249	0.280199	0.89542	0.280199	0.89559	0.280199	0.250848
CYTK2	SO3TRDRD	0.894898	0.280199	0.895069	0.280199	0.895241	0.280199	0.895413	0.280199	0.895584	0.280199	0.250845
DGK1	SO3TRDRD	0.894898	0.280199	0.895069	0.280199	0.895241	0.280199	0.895413	0.280199	0.895584	0.280199	0.250845
FEROpp	SO3TRDRD	0.894888	0.280199	0.895061	0.280199	0.895234	0.280199	0.895406	0.280199	0.895579	0.280199	0.250843
SO3TRDRD	KAS15	0.894884	0.280199	0.895057	0.280199	0.89523	0.280199	0.895403	0.280199	0.895576	0.280199	0.250842
PYK	SO3TRDRD	0.894883	0.280199	0.895056	0.280199	0.895229	0.280199	0.895403	0.280199	0.895576	0.280199	0.250842
RNDR4	SO3TRDRD	0.894823	0.280199	0.895003	0.280199	0.895183	0.280199	0.895363	0.280199	0.895543	0.280199	0.250829
DHORD2	EAR160x	0.89464	0.280199	0.894841	0.280199	0.895041	0.280199	0.895241	0.280199	0.895441	0.280199	0.250789
DHORD2	EAR140x	0.894614	0.280199	0.894817	0.280199	0.89502	0.280199	0.895223	0.280199	0.895426	0.280199	0.250784
DHORD2	EAR100x	0.894614	0.280199	0.894817	0.280199	0.89502	0.280199	0.895223	0.280199	0.895426	0.280199	0.250783
DHORD2	EAR120x	0.894614	0.280199	0.894817	0.280199	0.89502	0.280199	0.895223	0.280199	0.895426	0.280199	0.250783
FEROpp	EAR160x	0.894522	0.280199	0.894735	0.280199	0.894948	0.280199	0.895162	0.280199	0.895375	0.280199	0.250763
FEROpp	EAR120x	0.89449	0.280199	0.894707	0.280199	0.894924	0.280199	0.89514	0.280199	0.895357	0.280199	0.250756
FEROpp	EAR100x	0.89449	0.280199	0.894707	0.280199	0.894924	0.280199	0.89514	0.280199	0.895357	0.280199	0.250756
FEROpp	EAR140x	0.89449	0.280199	0.894707	0.280199	0.894924	0.280199	0.89514	0.280199	0.895357	0.280199	0.250756
GLUNATF	EAR180x	0.894447	0.280199	0.894669	0.280199	0.89489	0.280199	0.895112	0.280199	0.895334	0.280199	0.250747
MG2t3_2pp	GARFT	0.894444	0.280199	0.894666	0.280199	0.894888	0.280199	0.89511	0.280199	0.895332	0.280199	0.250747
EAR160x	GLCabcpp	0.894435	0.280199	0.894658	0.280199	0.894881	0.280199	0.895104	0.280199	0.895327	0.280199	0.250744
GLUNATF	GLCabcpp	0.894408	0.280199	0.894634	0.280199	0.89486	0.280199	0.895086	0.280199	0.895312	0.280199	0.250739
EAR120x	GLCabcpp	0.894406	0.280199	0.894632	0.280199	0.894859	0.280199	0.895085	0.280199	0.895311	0.280199	0.250738
EAR140x	GLCabcpp	0.894406	0.280199	0.894632	0.280199	0.894859	0.280199	0.895085	0.280199	0.895311	0.280199	0.250738
EAR100x	GLCabcpp	0.894406	0.280199	0.894632	0.280199	0.894859	0.280199	0.895085	0.280199	0.895311	0.280199	0.250738
VALTA	EAR160x	0.894371	0.280199	0.894601	0.280199	0.894831	0.280199	0.895061	0.280199	0.895292	0.280199	0.25073
ADK1	EAR160x	0.894361	0.280199	0.894592	0.280199	0.894823	0.280199	0.895054	0.280199	0.895286	0.280199	0.250728
NDPK1	EAR160x	0.89436	0.280199	0.894591	0.280199	0.894822	0.280199	0.895054	0.280199	0.895285	0.280199	0.250728
SHSL1	EAR160x	0.894359	0.280199	0.89459	0.280199	0.894822	0.280199	0.895053	0.280199	0.895285	0.280199	0.250728
HSST_2	EAR160x	0.894359	0.280199	0.89459	0.280199	0.894822	0.280199	0.895053	0.280199	0.895285	0.280199	0.250728
GLUNATF	GLYK	0.89435	0.280199	0.894583	0.280199	0.894815	0.280199	0.895048	0.280199	0.89528	0.280199	0.250726
GLUNATF	NAtex	0.89435	0.280199	0.894583	0.280199	0.894815	0.280199	0.895048	0.280199	0.89528	0.280199	0.250726
GLUNATF	IPDPS	0.89435	0.280199	0.894582	0.280199	0.894815	0.280199	0.895047	0.280199	0.89528	0.280199	0.250726
GLUNATF	NDPK1	0.89435	0.280199	0.894582	0.280199	0.894815	0.280199	0.895047	0.280199	0.89528	0.280199	0.250726
GLUNATF	R01826	0.89435	0.280199	0.894582	0.280199	0.894815	0.280199	0.895047	0.280199	0.89528	0.280199	0.250726
GLUNATF	COBALT2tpp	0.894348	0.280199	0.894581	0.280199	0.894814	0.280199	0.895046	0.280199	0.895279	0.280199	0.250725
MN2tpp	EAR160x	0.894346	0.280199	0.894579	0.280199	0.894812	0.280199	0.895045	0.280199	0.895278	0.280199	0.250725
EAR160x	NAtex	0.894346	0.280199	0.894579	0.280199	0.894812	0.280199	0.895045	0.280199	0.895278	0.280199	0.250725
IGPS	EAR160x	0.894346	0.280199	0.894579	0.280199	0.894812	0.280199	0.895045	0.280199	0.895278	0.280199	0.250725
TRPS1	EAR160x	0.894344	0.280199	0.894577	0.280199	0.89481	0.280199	0.895043	0.280199	0.895277	0.280199	0.250725
EAR160x	R01826	0.894343	0.280199	0.894576	0.280199	0.89481	0.280199	0.895043	0.280199	0.895276	0.280199	0.250724
TMDS2	EAR160x	0.894343	0.280199	0.894576	0.280199	0.89481	0.280199	0.895043	0.280199	0.895276	0.280199	0.250724
IPDPS	EAR160x	0.894343	0.280199	0.894576	0.280199	0.89481	0.280199	0.895043	0.280199	0.895276	0.280199	0.250724
GLUNATF	TMDS2	0.894343	0.280199	0.894576	0.280199	0.89481	0.280199	0.895043	0.280199	0.895276	0.280199	0.250724
HCO3E	EAR160x	0.894342	0.280199	0.894575	0.280199	0.894808	0.280199	0.895042	0.280199	0.895275	0.280199	0.250724
ADK1	GLUNATF	0.894341	0.280199	0.894575	0.280199	0.894808	0.280199	0.895042	0.280199	0.895275	0.280199	0.250724
COBALT2tpp	EAR160x	0.894341	0.280199	0.894575	0.280199	0.894808	0.280199	0.895042	0.280199	0.895275	0.280199	0.250724
GLYK	EAR160x	0.894341	0.280199	0.894575	0.280199	0.894808	0.280199	0.895041	0.280199	0.895275	0.280199	0.250724
VALTA	EAR140x	0.894341	0.280199	0.894574	0.280199	0.894808	0.280199	0.895041	0.280199	0.895275	0.280199	0.250724
VALTA	EAR100x	0.894341	0.280199	0.894574	0.280199	0.894808	0.280199	0.895041	0.280199	0.895275	0.280199	0.250724
VALTA	EAR120x	0.894341	0.280199	0.894574	0.280199	0.894808	0.280199	0.895041	0.280199	0.895275	0.280199	0.250724
GLUNATF	TRPS1	0.894339	0.280199	0.894573	0.280199	0.894807	0.280199	0.89504	0.280199	0.895274	0.280199	0.250724
GLUNATF	MN2tpp	0.894339	0.280199	0.894572	0.280199	0.894806	0.280199	0.89504	0.280199	0.895274	0.280199	0.250723
NDPK1	EAR100x	0.894329	0.280199	0.894564	0.280199	0.894799	0.280199	0.895034	0.280199	0.895268	0.280199	0.250722
ADK1	EAR140x	0.89433	0.280199	0.894565	0.280199	0.894799	0.280199	0.895034	0.280199	0.895269	0.280199	0.250722
ADK1	EAR120x	0.89433	0.280199	0.894565	0.280199	0.894799	0.280199	0.895034	0.280199	0.895269	0.280199	0.250722
ADK1	EAR100x	0.89433	0.280199	0.894565	0.280199	0.894799	0.280199	0.895034	0.280199	0.895269	0.280199	0.250721
NDPK1	EAR120x	0.894329	0.280199	0.894564	0.280199	0.894799	0.280199	0.895033	0.280199	0.895268	0.280199	0.250721
NDPK1	EAR140x	0.894329	0.280199	0.894564	0.280199	0.894799	0.280199	0.895033	0.280199	0.895268	0.280199	0.250721
HSST_2	EAR100x	0.894328	0.280199	0.894563	0.280199	0.894798	0.280199	0.895033	0.280199	0.895268	0.280199	0.250721
GLUNATF	NI2tpp	0.894329	0.280199	0.894564	0.280199	0.894799	0.280199	0.895033	0.280199	0.895268	0.280199	0.250721
SHSL1	EAR140x	0.894328	0.280199	0.894563	0.280199	0.894798	0.280199	0.895033	0.280199	0.895268	0.280199	0.250721
GLUNATF	ZN2tpp	0.894328	0.280199	0.894563	0.280199	0.894798	0.280199	0.895033	0.280199	0.895267	0.280199	0.250721
HSST_2	EAR120x	0.894328	0.280199	0.894563	0.280199	0.894798	0.280199	0.895033	0.280199	0.895268	0.280199	0.250721
SHSL1	EAR120x	0.894328	0.280199	0.894563	0.280199	0.894798	0.280199	0.895033	0.280199	0.895268	0.280199	0.250721
SHSL1	EAR100x	0.894328	0.280199	0.894563	0.280199	0.894798	0.280199	0.895033	0.280199	0.895268	0.280199	0.250721
HSST_2	EAR140x	0.894328	0.280199	0.894563	0.280199	0.894798	0.280199	0.895033	0.280199	0.895268	0.280199	0.250721
DHORD2	EAR181x	0.894326	0.280199	0.894561	0.280199	0.894796	0.280199	0.895031	0.280199	0.895266	0.280199	0.250721
GLUNATF	VALTA	0.894325	0.280199	0.89456	0.280199	0.894795	0.280199	0.89503	0.280199	0.895266	0.280199	0.25072
EAR160x	NI2tpp	0.894322	0.280199	0.894557	0.280199	0.894793	0.280199	0.895029	0.280199	0.895264	0.280199	0.25072
EAR160x	ZN2tpp	0.894321	0.280199	0.894556	0.280199	0.894792	0.280199	0.895028	0.280199	0.895264	0.280199	0.250719
GLUNATF	HSST_2	0.894316	0.280199	0.894553	0.280199	0.894789	0.280199	0.895025	0.280199	0.895261	0.280199	0.250719
GLUNATF	SHSL1	0.894316	0.280199	0.894553	0.280199	0.894789	0.280199	0.895025	0.280199	0.895261	0.280199	0.250719
EAR140x	NAtex	0.894316	0.280199	0.894552	0.280199	0.894788	0.280199	0.895024	0.280199	0.895261	0.280199	0.250718
MN2tpp	EAR100x	0.894316	0.280199	0.894552	0.280199	0.894788	0.280199	0.895024	0.280199	0.895261	0.280199	0.250718
MN2tpp	EAR140x	0.894316	0.280199	0.894552	0.280199	0.894788	0.280199	0.895024	0.280199	0.895261	0.280199	0.250718
MN2tpp	EAR120x	0.894316	0.280199	0.894552	0.280199	0.894788	0.280199	0.895024	0.280199	0.895261	0.280199	0.250718
EAR100x	NAtex	0.894316	0.280199	0.894552	0.280199	0.894788	0.280199	0.895024	0.280199	0.895261	0.280199	0.250718
IGPS	EAR120x	0.894315	0.280199	0.894552	0.280199	0.894788	0.280199	0.895024	0.280199	0.895261	0.280199	0.250718
IGPS	EAR100x	0.894315	0.280199	0.894552	0.280199	0.894788	0.280199	0.895024	0.280199	0.895261	0.280199	0.250718
IGPS	EAR140x	0.894315	0.280199	0.894552	0.280199	0.894788	0.280199	0.895024	0.280199	0.895261	0.280199	0.250718
EAR120x	NAtex	0.894316	0.280199	0.894552	0.280199	0.894788	0.280199	0.895024	0.280198	0.895261	0.280199	0.250718
TRPS1	EAR120x	0.894313	0.280199	0.89455	0.280199	0.894786	0.280199	0.895023	0.280199	0.89526	0.280199	0.250718
TRPS1	EAR100x	0.894313	0.280199	0.89455	0.280199	0.894786	0.280199	0.895023	0.280199	0.89526	0.280199	0.250718
TRPS1	EAR140x	0.894313	0.280199	0.89455	0.280199	0.894786	0.280199	0.895023	0.280199	0.895259	0.280199	0.250718
TMDS2	EAR120x	0.894312	0.280199	0.894549	0.280199	0.894786	0.280199	0.895022	0.280199	0.895259	0.280199	0.250718
IPDPS	EAR140x	0.894312	0.280199	0.894549	0.280199	0.894786	0.280199	0.895022	0.280199	0.895259	0.280199	0.250718
EAR120x	R01826	0.894312	0.280199	0.894549	0.280199	0.894786	0.280199	0.895022	0.280199	0.895259	0.280199	0.250718
EAR140x	R01826	0.894312	0.280199	0.894549	0.280199	0.894786	0.280199	0.895022	0.280199	0.895259	0.280199	0.250718
TMDS2	EAR100x	0.894312	0.280199	0.894549	0.280199	0.894786	0.280199	0.895022	0.280199	0.895259	0.280199	0.250718
IPDPS	EAR120x	0.894312	0.280199	0.894549	0.280199	0.894786	0.280199	0.895022	0.280199	0.895259	0.280199	0.250718
IPDPS	EAR100x	0.894312	0.280199	0.894549	0.280199	0.894786	0.280199	0.895022	0.280199	0.895259	0.280199	0.250718
TMDS2	EAR140x	0.894312	0.280199	0.894549	0.280199	0.894786	0.280199	0.895022	0.280199	0.895259	0.280199	0.250718
EAR100x	R01826	0.894312	0.280199	0.894549	0.280199	0.894786	0.280199	0.895022	0.280199	0.895259	0.280199	0.250718
HCO3E	EAR140x	0.894311	0.280199	0.894548	0.280199	0.894785	0.280199	0.895021	0.280199	0.895258	0.280199	0.250717
HCO3E	EAR100x	0.894311	0.280199	0.894548	0.280199	0.894785	0.280199	0.895021	0.280199	0.895258	0.280199	0.250717
HCO3E	EAR120x	0.894311	0.280199	0.894548	0.280199	0.894785	0.280199	0.895021	0.280199	0.895258	0.280199	0.250717
COBALT2tpp	EAR120x	0.894311	0.280199	0.894548	0.280199	0.894784	0.280199	0.895021	0.280199	0.895258	0.280199	0.250717
COBALT2tpp	EAR100x	0.894311	0.280199	0.894548	0.280199	0.894784	0.280199	0.895021	0.280199	0.895258	0.280199	0.250717
COBALT2tpp	EAR140x	0.894311	0.280199	0.894548	0.280199	0.894784	0.280199	0.895021	0.280199	0.895258	0.280199	0.250717
GLYK	EAR100x	0.89431	0.280199	0.894547	0.280199	0.894784	0.280199	0.895021	0.280199	0.895258	0.280199	0.250717
GLYK	EAR120x	0.89431	0.280199	0.894547	0.280199	0.894784	0.280199	0.895021	0.280199	0.895258	0.280199	0.250717
GLYK	EAR140x	0.89431	0.280199	0.894547	0.280199	0.894784	0.280199	0.895021	0.280199	0.895258	0.280199	0.250717
PPC	EAR160x	0.894308	0.280199	0.894545	0.280199	0.894782	0.280199	0.895019	0.280199	0.895256	0.280199	0.250717
EAR160x	EAR180x	0.8943	0.280199	0.894538	0.280199	0.894776	0.280199	0.895014	0.280199	0.895252	0.280199	0.250715
EAR120x	NI2tpp	0.894291	0.280199	0.89453	0.280199	0.894769	0.280199	0.895008	0.280199	0.895247	0.280199	0.250713
EAR140x	NI2tpp	0.894291	0.280199	0.89453	0.280199	0.894769	0.280199	0.895008	0.280199	0.895247	0.280199	0.250713
EAR100x	NI2tpp	0.894291	0.280199	0.89453	0.280199	0.894769	0.280199	0.895008	0.280199	0.895247	0.280199	0.250713
EAR120x	ZN2tpp	0.89429	0.280199	0.894529	0.280199	0.894768	0.280199	0.895007	0.280199	0.895247	0.280199	0.250713
EAR140x	ZN2tpp	0.89429	0.280199	0.894529	0.280199	0.894768	0.280199	0.895007	0.280199	0.895247	0.280199	0.250713
EAR100x	ZN2tpp	0.89429	0.280199	0.894529	0.280199	0.894768	0.280199	0.895007	0.280199	0.895247	0.280199	0.250713
DHORD2	EAR161x	0.894282	0.280199	0.894522	0.280199	0.894762	0.280199	0.895002	0.280199	0.895242	0.280199	0.250711
ADK2	GLUNATF	0.894278	0.280199	0.894518	0.280199	0.894759	0.280199	0.894999	0.280199	0.89524	0.280199	0.25071
PPC	EAR140x	0.894277	0.280199	0.894517	0.280199	0.894758	0.280199	0.894998	0.280199	0.895239	0.280199	0.25071
PPC	EAR120x	0.894277	0.280199	0.894517	0.280199	0.894758	0.280199	0.894998	0.280199	0.895239	0.280199	0.25071
PPC	EAR100x	0.894277	0.280199	0.894517	0.280199	0.894758	0.280198	0.894998	0.280199	0.895239	0.280199	0.25071
GLUNATF	URIDK2r	0.894273	0.280199	0.894514	0.280199	0.894755	0.280199	0.894996	0.280199	0.895237	0.280199	0.250709
ASNS2	HSST_2	0.894272	0.280199	0.894513	0.280199	0.894754	0.280199	0.894995	0.280199	0.895236	0.280199	0.250709
SHSL1	ASNS2	0.894272	0.280199	0.894513	0.280199	0.894754	0.280199	0.894995	0.280199	0.895236	0.280199	0.250709
EAR120x	EAR180x	0.894269	0.280199	0.894511	0.280199	0.894752	0.280199	0.894994	0.280199	0.895235	0.280199	0.250708
EAR100x	EAR180x	0.894269	0.280199	0.894511	0.280199	0.894752	0.280199	0.894994	0.280199	0.895235	0.280199	0.250708
EAR140x	EAR180x	0.89427	0.280199	0.894511	0.280199	0.894752	0.280199	0.894994	0.280199	0.895235	0.280199	0.250708
URIDK2r	EAR160x	0.894267	0.280199	0.894508	0.280199	0.89475	0.280199	0.894992	0.280199	0.895234	0.280199	0.250708
ADK2	EAR160x	0.894267	0.280199	0.894509	0.280199	0.89475	0.280199	0.894992	0.280199	0.895234	0.280199	0.250708
GLUNATF	CYTK2	0.894266	0.280199	0.894508	0.280199	0.89475	0.280199	0.894991	0.280199	0.895233	0.280199	0.250708
GLUNATF	DGK1	0.894265	0.280199	0.894507	0.280199	0.894749	0.280199	0.894991	0.280199	0.895232	0.280199	0.250707
GLUNATF	IGPS	0.894262	0.280199	0.894504	0.280199	0.894747	0.280199	0.894989	0.280199	0.895231	0.280199	0.250707
DGK1	EAR160x	0.894254	0.280199	0.894497	0.280199	0.89474	0.280199	0.894983	0.280199	0.895226	0.280199	0.250705
CYTK2	EAR160x	0.894254	0.280199	0.894497	0.280199	0.89474	0.280199	0.894983	0.280199	0.895226	0.280199	0.250705
EAR160x	KAS15	0.894245	0.280199	0.894489	0.280199	0.894734	0.280199	0.894978	0.280199	0.895222	0.280199	0.250703
URIDK2r	EAR100x	0.894236	0.280199	0.894481	0.280199	0.894726	0.280199	0.894971	0.280199	0.895217	0.280199	0.250701
ADK2	EAR120x	0.894236	0.280199	0.894481	0.280199	0.894726	0.280199	0.894972	0.280199	0.895217	0.280199	0.250701
URIDK2r	EAR120x	0.894236	0.280199	0.894481	0.280199	0.894726	0.280199	0.894971	0.280199	0.895217	0.280199	0.250701
ADK2	EAR140x	0.894236	0.280199	0.894481	0.280199	0.894726	0.280199	0.894972	0.280199	0.895217	0.280199	0.250701
ADK2	EAR100x	0.894236	0.280199	0.894481	0.280199	0.894726	0.280199	0.894972	0.280199	0.895217	0.280199	0.250701
URIDK2r	EAR140x	0.894236	0.280199	0.894481	0.280199	0.894726	0.280199	0.894971	0.280199	0.895217	0.280199	0.250701
DHORD2	EAR141x	0.894234	0.280199	0.89448	0.280199	0.894725	0.280199	0.89497	0.280199	0.895216	0.280199	0.250701
DHORD2	EAR121x	0.894234	0.280199	0.89448	0.280199	0.894725	0.280199	0.89497	0.280199	0.895216	0.280199	0.250701
DGK1	EAR100x	0.894223	0.280199	0.89447	0.280199	0.894716	0.280199	0.894963	0.280199	0.895209	0.280199	0.250698
DGK1	EAR120x	0.894223	0.280199	0.89447	0.280199	0.894716	0.280199	0.894963	0.280199	0.895209	0.280199	0.250698
CYTK2	EAR100x	0.894223	0.280199	0.89447	0.280199	0.894716	0.280199	0.894963	0.280199	0.895209	0.280199	0.250698
CYTK2	EAR140x	0.894223	0.280199	0.89447	0.280199	0.894716	0.280199	0.894963	0.280199	0.895209	0.280199	0.250698
DGK1	EAR140x	0.894223	0.280199	0.89447	0.280199	0.894716	0.280199	0.894963	0.280199	0.895209	0.280199	0.250698
CYTK2	EAR120x	0.894223	0.280199	0.89447	0.280199	0.894716	0.280199	0.894963	0.280199	0.895209	0.280199	0.250698
ACCOAC	EAR160x	0.89422	0.280199	0.894467	0.280199	0.894714	0.280199	0.89496	0.280199	0.895208	0.280199	0.250697
EAR120x	KAS15	0.894213	0.280199	0.894461	0.280199	0.894709	0.280199	0.894956	0.280199	0.895204	0.280199	0.250696
EAR100x	KAS15	0.894213	0.280199	0.894461	0.280199	0.894709	0.280199	0.894956	0.280199	0.895204	0.280199	0.250696
EAR140x	KAS15	0.894213	0.280199	0.894461	0.280199	0.894709	0.280199	0.894956	0.280199	0.895204	0.280199	0.250696
MG2t3_2pp	SO3TRDRD	0.894206	0.280199	0.894455	0.280199	0.894703	0.280199	0.894951	0.280199	0.8952	0.280199	0.250694
ACCOAC	EAR140x	0.894187	0.280199	0.894438	0.280199	0.894688	0.280199	0.894939	0.280199	0.895189	0.280199	0.25069
ACCOAC	EAR100x	0.894187	0.280199	0.894438	0.280199	0.894688	0.280199	0.894939	0.280199	0.895189	0.280199	0.25069
ACCOAC	EAR120x	0.894187	0.280199	0.894438	0.280199	0.894688	0.280199	0.894939	0.280199	0.895189	0.280199	0.25069
RNDR4	EAR160x	0.894186	0.280199	0.894436	0.280199	0.894687	0.280199	0.894938	0.280199	0.895189	0.280199	0.25069
GLUNATF	HCO3E	0.894173	0.280199	0.894425	0.280199	0.894677	0.280199	0.89493	0.280199	0.895182	0.280199	0.250687
ASNS2	EAR180x	0.894168	0.280199	0.894421	0.280199	0.894674	0.280199	0.894926	0.280199	0.895179	0.280199	0.250686
GLUNATF	RNDR4	0.894165	0.280199	0.894418	0.280199	0.894671	0.280199	0.894924	0.280199	0.895177	0.280199	0.250686
DHORD2	ASNS2	0.894163	0.280199	0.894416	0.280199	0.894669	0.280199	0.894923	0.280199	0.895176	0.280199	0.250685
RNDR4	EAR100x	0.894155	0.280199	0.894409	0.280199	0.894663	0.280199	0.894917	0.280199	0.895172	0.280199	0.250683
RNDR4	EAR120x	0.894155	0.280199	0.894409	0.280199	0.894663	0.280199	0.894917	0.280199	0.895172	0.280199	0.250683
RNDR4	EAR140x	0.894155	0.280199	0.894409	0.280199	0.894663	0.280199	0.894917	0.280199	0.895172	0.280199	0.250683
ASNS2	GLCabcpp	0.894152	0.280199	0.894406	0.280199	0.894661	0.280199	0.894915	0.280199	0.89517	0.280199	0.250683
HCO3E	ASNS2	0.894132	0.280199	0.894389	0.280199	0.894645	0.280199	0.894902	0.280199	0.895159	0.280199	0.250678
ADK1	ASNS2	0.894125	0.280199	0.894383	0.280199	0.89464	0.280199	0.894898	0.280199	0.895155	0.280199	0.250677
GLUNATF	DHORD2	0.894126	0.280199	0.894383	0.280199	0.89464	0.280199	0.894898	0.280199	0.895155	0.280199	0.250677
ACCOAC	GLUNATF	0.894124	0.280199	0.894381	0.280199	0.894639	0.280199	0.894897	0.280199	0.895154	0.280199	0.250677
GLYK	ASNS2	0.894122	0.280199	0.89438	0.280199	0.894638	0.280199	0.894896	0.280199	0.895153	0.280199	0.250676
NDPK1	ASNS2	0.894122	0.280199	0.894379	0.280199	0.894637	0.280199	0.894895	0.280199	0.895153	0.280199	0.250676
TRPS1	ASNS2	0.894119	0.280199	0.894377	0.280199	0.894636	0.280199	0.894894	0.280199	0.895152	0.280199	0.250676
ASNS2	NAtex	0.894119	0.280199	0.894377	0.280199	0.894636	0.280199	0.894894	0.280199	0.895152	0.280199	0.250676
TMDS2	ASNS2	0.894119	0.280199	0.894377	0.280199	0.894635	0.280199	0.894893	0.280199	0.895152	0.280199	0.250676
ASNS2	R01826	0.894119	0.280199	0.894377	0.280199	0.894635	0.280199	0.894893	0.280199	0.895152	0.280199	0.250676
IPDPS	ASNS2	0.894119	0.280199	0.894377	0.280199	0.894635	0.280199	0.894893	0.280199	0.895152	0.280199	0.250676
GLUNATF	FEROpp	0.894119	0.280199	0.894377	0.280199	0.894635	0.280199	0.894893	0.280199	0.895152	0.280199	0.250675
COBALT2tpp	ASNS2	0.894117	0.280199	0.894376	0.280199	0.894634	0.280199	0.894892	0.280199	0.89515	0.280199	0.250675
FEROpp	EAR181x	0.894116	0.280199	0.894375	0.280199	0.894633	0.280199	0.894892	0.280199	0.89515	0.280199	0.250675
VALTA	ASNS2	0.894109	0.280199	0.894369	0.280199	0.894628	0.280199	0.894887	0.280199	0.895146	0.280199	0.250673
MN2tpp	ASNS2	0.894107	0.280199	0.894366	0.280199	0.894626	0.280199	0.894885	0.280199	0.895145	0.280199	0.250673
ASNS2	NI2tpp	0.894096	0.280199	0.894357	0.280199	0.894618	0.280199	0.894878	0.280199	0.895139	0.280199	0.250671
ASNS2	ZN2tpp	0.894095	0.280199	0.894356	0.280199	0.894617	0.280199	0.894877	0.280199	0.895138	0.280199	0.25067
IGPS	ASNS2	0.89409	0.280199	0.894352	0.280199	0.894613	0.280199	0.894874	0.280199	0.895136	0.280199	0.250669
ACCOAC	ASNS2	0.894079	0.280199	0.894342	0.280199	0.894604	0.280199	0.894867	0.280199	0.895129	0.280199	0.250667
FEROpp	EAR161x	0.894063	0.280199	0.894327	0.280199	0.894592	0.280199	0.894856	0.280199	0.89512	0.280199	0.250663
GLUNATF	PPC	0.894061	0.280199	0.894325	0.280199	0.89459	0.280199	0.894855	0.280199	0.895119	0.280199	0.250663
URIDK2r	ASNS2	0.894045	0.280199	0.894311	0.280199	0.894578	0.280199	0.894844	0.280199	0.89511	0.280199	0.250659
PPC	ASNS2	0.894045	0.280199	0.894311	0.280199	0.894578	0.280199	0.894844	0.280199	0.89511	0.280199	0.250659
ADK2	ASNS2	0.894044	0.280199	0.89431	0.280199	0.894577	0.280199	0.894843	0.280199	0.89511	0.280199	0.250659
CYTK2	ASNS2	0.89403	0.280199	0.894298	0.280199	0.894566	0.280199	0.894834	0.280199	0.895102	0.280199	0.250656
DGK1	ASNS2	0.89403	0.280199	0.894298	0.280199	0.894566	0.280199	0.894834	0.280199	0.895102	0.280199	0.250656
VALTA	EAR181x	0.894009	0.280199	0.89428	0.280199	0.89455	0.280199	0.89482	0.280199	0.895091	0.280199	0.250652
GLUNATF	KAS15	0.894008	0.280199	0.894279	0.280199	0.894549	0.280199	0.894819	0.280199	0.89509	0.280199	0.250651
EAR181x	GLCabcpp	0.894006	0.280199	0.894277	0.280199	0.894547	0.280199	0.894818	0.280199	0.895089	0.280199	0.250651
FEROpp	EAR141x	0.894004	0.280199	0.894275	0.280199	0.894546	0.280199	0.894817	0.280199	0.895088	0.280199	0.25065
FEROpp	EAR121x	0.894004	0.280199	0.894275	0.280199	0.894546	0.280199	0.894817	0.280199	0.895088	0.280199	0.25065
ADK1	EAR181x	0.893997	0.280199	0.894269	0.280199	0.89454	0.280199	0.894812	0.280199	0.895084	0.280199	0.250649
NDPK1	EAR181x	0.893996	0.280199	0.894268	0.280199	0.89454	0.280199	0.894811	0.280199	0.895083	0.280199	0.250649
SHSL1	EAR181x	0.893995	0.280199	0.894267	0.280199	0.894539	0.280199	0.894811	0.280199	0.895083	0.280199	0.250648
HSST_2	EAR181x	0.893995	0.280199	0.894267	0.280199	0.894539	0.280199	0.894811	0.280199	0.895083	0.280199	0.250648
EAR181x	NAtex	0.89398	0.280199	0.894254	0.280199	0.894527	0.280199	0.894801	0.280199	0.895075	0.280199	0.250645
MN2tpp	EAR181x	0.89398	0.280199	0.894254	0.280199	0.894527	0.280199	0.894801	0.280199	0.895074	0.280199	0.250645
IGPS	EAR181x	0.89398	0.280199	0.894254	0.280199	0.894527	0.280199	0.894801	0.280199	0.895074	0.280199	0.250645
TRPS1	EAR181x	0.893978	0.280199	0.894252	0.280199	0.894525	0.280199	0.894799	0.280199	0.895073	0.280199	0.250645
EAR181x	R01826	0.893977	0.280199	0.894251	0.280199	0.894525	0.280199	0.894799	0.280199	0.895072	0.280199	0.250644
IPDPS	EAR181x	0.893977	0.280199	0.894251	0.280199	0.894525	0.280199	0.894799	0.280199	0.895072	0.280199	0.250644
TMDS2	EAR181x	0.893977	0.280199	0.894251	0.280199	0.894525	0.280199	0.894799	0.280199	0.895072	0.280199	0.250644
GLYK	EAR181x	0.893975	0.280199	0.894249	0.280199	0.894523	0.280199	0.894797	0.280199	0.895071	0.280199	0.250644
COBALT2tpp	EAR181x	0.893975	0.280199	0.894249	0.280199	0.894523	0.280199	0.894797	0.280199	0.895072	0.280199	0.250644
HCO3E	EAR181x	0.893975	0.280199	0.894249	0.280199	0.894523	0.280199	0.894797	0.280199	0.895071	0.280199	0.250644
ASNS2	KAS15	0.89396	0.280199	0.894236	0.280199	0.894512	0.280199	0.894787	0.280199	0.895063	0.280199	0.250641
VALTA	EAR161x	0.893959	0.280199	0.894235	0.280199	0.894511	0.280199	0.894787	0.280199	0.895063	0.280199	0.250641
EAR161x	GLCabcpp	0.893956	0.280199	0.894232	0.280199	0.894508	0.280199	0.894785	0.280199	0.895061	0.280199	0.25064
EAR181x	NI2tpp	0.893955	0.280199	0.894232	0.280199	0.894508	0.280199	0.894784	0.280199	0.895061	0.280199	0.25064
EAR181x	ZN2tpp	0.893954	0.280199	0.894231	0.280199	0.894507	0.280199	0.894784	0.280199	0.89506	0.280199	0.25064
RNDR4	ASNS2	0.893951	0.280199	0.894228	0.280199	0.894505	0.280199	0.894781	0.280199	0.895058	0.280199	0.250639
FEROpp	ASNS2	0.89395	0.280199	0.894227	0.280199	0.894504	0.280199	0.894781	0.280199	0.895058	0.280199	0.250639
ADK1	EAR161x	0.893947	0.280199	0.894224	0.280199	0.894501	0.280199	0.894779	0.280199	0.895056	0.280199	0.250638
NDPK1	EAR161x	0.893946	0.280199	0.894223	0.280199	0.894501	0.280199	0.894778	0.280199	0.895055	0.280199	0.250638
SHSL1	EAR161x	0.893945	0.280199	0.894222	0.280199	0.8945	0.280199	0.894777	0.280199	0.895055	0.280199	0.250638
HSST_2	EAR161x	0.893945	0.280199	0.894222	0.280199	0.8945	0.280199	0.894777	0.280199	0.895055	0.280199	0.250638
PPC	EAR181x	0.893935	0.280199	0.894214	0.280199	0.894492	0.280199	0.894771	0.280199	0.895049	0.280199	0.250635
EAR180x	EAR181x	0.893934	0.280199	0.894212	0.280199	0.894491	0.280199	0.89477	0.280199	0.895049	0.280199	0.250635
IGPS	EAR161x	0.89393	0.280199	0.894209	0.280199	0.894488	0.280199	0.894767	0.280199	0.895046	0.280199	0.250634
EAR161x	NAtex	0.89393	0.280199	0.894209	0.280199	0.894488	0.280199	0.894767	0.280199	0.895046	0.280199	0.250634
MN2tpp	EAR161x	0.89393	0.280199	0.894209	0.280199	0.894488	0.280199	0.894767	0.280199	0.895046	0.280199	0.250634
TRPS1	EAR161x	0.893927	0.280199	0.894207	0.280199	0.894486	0.280199	0.894766	0.280199	0.895045	0.280199	0.250634
EAR161x	R01826	0.893926	0.280199	0.894206	0.280199	0.894485	0.280199	0.894765	0.280199	0.895044	0.280199	0.250634
IPDPS	EAR161x	0.893926	0.280199	0.894206	0.280199	0.894485	0.280199	0.894765	0.280199	0.895044	0.280199	0.250633
TMDS2	EAR161x	0.893926	0.280199	0.894206	0.280199	0.894485	0.280199	0.894765	0.280199	0.895044	0.280199	0.250633
COBALT2tpp	EAR161x	0.893924	0.280199	0.894204	0.280199	0.894484	0.280199	0.894764	0.280199	0.895043	0.280199	0.250633
HCO3E	EAR161x	0.893924	0.280199	0.894204	0.280199	0.894484	0.280199	0.894764	0.280199	0.895043	0.280199	0.250633
GLYK	EAR161x	0.893924	0.280199	0.894204	0.280199	0.894484	0.280199	0.894763	0.280199	0.895043	0.280199	0.250633
VALTA	EAR141x	0.893904	0.280199	0.894186	0.280199	0.894468	0.280199	0.89475	0.280199	0.895032	0.280199	0.250629
EAR161x	NI2tpp	0.893905	0.280199	0.894187	0.280199	0.894469	0.280199	0.894751	0.280199	0.895033	0.280199	0.250629
VALTA	EAR121x	0.893904	0.280199	0.894186	0.280199	0.894468	0.280199	0.89475	0.280199	0.895032	0.280199	0.250629
EAR161x	ZN2tpp	0.893904	0.280199	0.894186	0.280199	0.894468	0.280199	0.89475	0.280199	0.895032	0.280199	0.250629
URIDK2r	EAR181x	0.893901	0.280199	0.894183	0.280199	0.894466	0.280199	0.894748	0.280199	0.89503	0.280199	0.250628
EAR141x	GLCabcpp	0.893901	0.280199	0.894183	0.280199	0.894466	0.280199	0.894748	0.280199	0.89503	0.280199	0.250628
ADK2	EAR181x	0.893901	0.280199	0.894183	0.280199	0.894466	0.280199	0.894748	0.280199	0.89503	0.280199	0.250628
EAR121x	GLCabcpp	0.893901	0.280199	0.894183	0.280199	0.894466	0.280199	0.894748	0.280199	0.89503	0.280199	0.250628
ADK1	EAR141x	0.893892	0.280199	0.894175	0.280199	0.894458	0.280199	0.894742	0.280199	0.895025	0.280199	0.250626
ADK1	EAR121x	0.893892	0.280199	0.894175	0.280199	0.894458	0.280199	0.894742	0.280199	0.895025	0.280199	0.250626
NDPK1	EAR141x	0.893891	0.280199	0.894174	0.280199	0.894458	0.280199	0.894741	0.280199	0.895025	0.280199	0.250626
NDPK1	EAR121x	0.893891	0.280199	0.894174	0.280199	0.894458	0.280199	0.894741	0.280199	0.895025	0.280199	0.250626
SHSL1	EAR121x	0.893889	0.280199	0.894173	0.280199	0.894457	0.280199	0.89474	0.280199	0.895024	0.280199	0.250625
HSST_2	EAR141x	0.893889	0.280199	0.894173	0.280199	0.894457	0.280199	0.89474	0.280199	0.895024	0.280199	0.250625
SHSL1	EAR141x	0.893889	0.280199	0.894173	0.280199	0.894457	0.280199	0.89474	0.280199	0.895024	0.280199	0.250625
HSST_2	EAR121x	0.893889	0.280199	0.894173	0.280199	0.894457	0.280199	0.89474	0.280199	0.895024	0.280199	0.250625
DGK1	EAR181x	0.893888	0.280199	0.894172	0.280199	0.894456	0.280199	0.894739	0.280199	0.895023	0.280199	0.250625
CYTK2	EAR181x	0.893888	0.280199	0.894172	0.280199	0.894456	0.280199	0.894739	0.280199	0.895023	0.280199	0.250625
PPC	EAR161x	0.893884	0.280199	0.894168	0.280199	0.894452	0.280199	0.894737	0.280199	0.895021	0.280199	0.250624
EAR161x	EAR180x	0.893883	0.280199	0.894168	0.280199	0.894452	0.280199	0.894736	0.280199	0.89502	0.280199	0.250624
EAR121x	NAtex	0.893874	0.280199	0.894159	0.280199	0.894445	0.280199	0.89473	0.280199	0.895015	0.280199	0.250622
MN2tpp	EAR141x	0.893874	0.280199	0.894159	0.280199	0.894445	0.280199	0.89473	0.280199	0.895016	0.280199	0.250622
EAR141x	NAtex	0.893874	0.280199	0.894159	0.280199	0.894445	0.280199	0.89473	0.280199	0.895016	0.280199	0.250622
MN2tpp	EAR121x	0.893874	0.280199	0.894159	0.280199	0.894445	0.280199	0.89473	0.280199	0.895016	0.280199	0.250622
IGPS	EAR121x	0.893874	0.280199	0.894159	0.280199	0.894445	0.280199	0.89473	0.280199	0.895015	0.280199	0.250622
IGPS	EAR141x	0.893874	0.280199	0.894159	0.280199	0.894445	0.280199	0.89473	0.280199	0.895015	0.280199	0.250622
TRPS1	EAR121x	0.893871	0.280199	0.894157	0.280199	0.894443	0.280199	0.894728	0.280199	0.895014	0.280199	0.250622
TRPS1	EAR141x	0.893871	0.280199	0.894157	0.280199	0.894443	0.280199	0.894728	0.280199	0.895014	0.280199	0.250622
EAR121x	R01826	0.89387	0.280199	0.894156	0.280199	0.894442	0.280199	0.894728	0.280199	0.895013	0.280199	0.250621
TMDS2	EAR121x	0.89387	0.280199	0.894156	0.280199	0.894442	0.280199	0.894728	0.280199	0.895013	0.280199	0.250621
EAR141x	R01826	0.89387	0.280199	0.894156	0.280199	0.894442	0.280199	0.894728	0.280199	0.895013	0.280199	0.250621
IPDPS	EAR141x	0.89387	0.280199	0.894156	0.280199	0.894442	0.280199	0.894728	0.280199	0.895013	0.280199	0.250621
IPDPS	EAR121x	0.89387	0.280199	0.894156	0.280199	0.894442	0.280199	0.894728	0.280199	0.895013	0.280199	0.250621
TMDS2	EAR141x	0.89387	0.280199	0.894156	0.280199	0.894442	0.280199	0.894728	0.280199	0.895013	0.280199	0.250621
COBALT2tpp	EAR141x	0.893869	0.280199	0.894155	0.280199	0.894441	0.280199	0.894727	0.280199	0.895012	0.280199	0.250621
COBALT2tpp	EAR121x	0.893869	0.280199	0.894155	0.280199	0.894441	0.280199	0.894727	0.280199	0.895012	0.280199	0.250621
HCO3E	EAR121x	0.893869	0.280199	0.894155	0.280199	0.89444	0.280199	0.894726	0.280199	0.895012	0.280199	0.250621
HCO3E	EAR141x	0.893869	0.280199	0.894155	0.280199	0.89444	0.280199	0.894726	0.280199	0.895012	0.280199	0.250621
GLYK	EAR121x	0.893868	0.280199	0.894154	0.280199	0.89444	0.280199	0.894726	0.280199	0.895012	0.280199	0.250621
GLYK	EAR141x	0.893868	0.280199	0.894154	0.280199	0.89444	0.280199	0.894726	0.280199	0.895012	0.280199	0.250621
EAR181x	KAS15	0.893862	0.280199	0.894149	0.280199	0.894435	0.280199	0.894722	0.280199	0.895009	0.280199	0.250619
DAPDH	HSST_2	0.893859	0.280199	0.894146	0.280199	0.894433	0.280199	0.89472	0.280199	0.895007	0.280199	0.250619
DAPDH	SHSL1	0.893859	0.280199	0.894146	0.280199	0.894433	0.280199	0.89472	0.280199	0.895007	0.280199	0.250619
URIDK2r	EAR161x	0.89385	0.280199	0.894138	0.280199	0.894426	0.280199	0.894714	0.280199	0.895002	0.280199	0.250617
ADK2	EAR161x	0.89385	0.280199	0.894138	0.280199	0.894426	0.280199	0.894714	0.280199	0.895002	0.280199	0.250617
EAR141x	NI2tpp	0.893849	0.280199	0.894137	0.280199	0.894425	0.280199	0.894713	0.280199	0.895002	0.280199	0.250617
EAR121x	NI2tpp	0.893849	0.280199	0.894137	0.280199	0.894425	0.280199	0.894713	0.280199	0.895002	0.280199	0.250617
EAR141x	ZN2tpp	0.893848	0.280199	0.894136	0.280199	0.894424	0.280199	0.894713	0.280199	0.895001	0.280199	0.250616
EAR121x	ZN2tpp	0.893848	0.280199	0.894136	0.280199	0.894424	0.280199	0.894713	0.280199	0.895001	0.280199	0.250616
DGK1	EAR161x	0.893838	0.280199	0.894127	0.280199	0.894416	0.280199	0.894706	0.280199	0.894995	0.280199	0.250614
CYTK2	EAR161x	0.893838	0.280199	0.894127	0.280199	0.894416	0.280199	0.894706	0.280199	0.894995	0.280199	0.250614
ACCOAC	EAR181x	0.893832	0.280199	0.894122	0.280199	0.894412	0.280199	0.894702	0.280199	0.894992	0.280199	0.250613
EAR141x	EAR180x	0.893827	0.280199	0.894118	0.280199	0.894409	0.280199	0.894699	0.280199	0.89499	0.280199	0.250612
EAR121x	EAR180x	0.893827	0.280199	0.894118	0.280199	0.894409	0.280199	0.894699	0.280199	0.89499	0.280199	0.250612
PPC	EAR121x	0.893827	0.280199	0.894118	0.280199	0.894408	0.280199	0.894699	0.280199	0.894989	0.280199	0.250612
PPC	EAR141x	0.893827	0.280199	0.894118	0.280199	0.894408	0.280199	0.894699	0.280199	0.894989	0.280199	0.250612
RNDR4	EAR181x	0.89382	0.280199	0.894111	0.280199	0.894402	0.280199	0.894694	0.280199	0.894985	0.280199	0.25061
EAR161x	KAS15	0.893809	0.280199	0.894102	0.280199	0.894394	0.280199	0.894687	0.280199	0.894979	0.280199	0.250608
ADK2	EAR121x	0.893795	0.280199	0.894089	0.280199	0.894383	0.280199	0.894677	0.280199	0.894971	0.280199	0.250605
URIDK2r	EAR121x	0.893795	0.280199	0.894089	0.280199	0.894383	0.280199	0.894677	0.280199	0.894971	0.280199	0.250605
ADK2	EAR141x	0.893795	0.280199	0.894089	0.280199	0.894383	0.280199	0.894677	0.280199	0.894971	0.280199	0.250605
URIDK2r	EAR141x	0.893795	0.280199	0.894089	0.280199	0.894383	0.280199	0.894677	0.280199	0.894971	0.280199	0.250605
GARFT	SO3TRDRD	0.893783	0.280199	0.894079	0.280199	0.894374	0.280199	0.89467	0.280199	0.894965	0.280199	0.250602
CYTK2	EAR141x	0.893782	0.280199	0.894077	0.280199	0.894373	0.280199	0.894669	0.280199	0.894964	0.280199	0.250602
DGK1	EAR141x	0.893782	0.280199	0.894078	0.280199	0.894373	0.280199	0.894669	0.280199	0.894964	0.280199	0.250602
CYTK2	EAR121x	0.893782	0.280199	0.894077	0.280199	0.894373	0.280199	0.894669	0.280199	0.894964	0.280199	0.250602
DGK1	EAR121x	0.893782	0.280199	0.894077	0.280199	0.894373	0.280199	0.894669	0.280199	0.894964	0.280199	0.250602
ACCOAC	EAR161x	0.893778	0.280199	0.894074	0.280199	0.89437	0.280199	0.894666	0.280199	0.894962	0.280199	0.250601
MG2t3_2pp	EAR160x	0.893776	0.280199	0.894073	0.280199	0.894369	0.280199	0.894665	0.280199	0.894961	0.280199	0.250601
RNDR4	EAR161x	0.893769	0.280199	0.894066	0.280199	0.894363	0.280199	0.89466	0.280199	0.894957	0.280199	0.250599
EAR121x	KAS15	0.893751	0.280199	0.89405	0.280199	0.894349	0.280199	0.894648	0.280199	0.894947	0.280199	0.250595
EAR141x	KAS15	0.893751	0.280199	0.89405	0.280199	0.894349	0.280199	0.894648	0.280199	0.894947	0.280199	0.250595
MG2t3_2pp	EAR100x	0.893746	0.280199	0.894045	0.280199	0.894345	0.280199	0.894645	0.280199	0.894944	0.280199	0.250594
MG2t3_2pp	EAR120x	0.893746	0.280199	0.894045	0.280199	0.894345	0.280199	0.894645	0.280199	0.894944	0.280199	0.250594
MG2t3_2pp	EAR140x	0.893746	0.280199	0.894045	0.280199	0.894345	0.280199	0.894645	0.280199	0.894944	0.280199	0.250594
DAPDH	GLCabcpp	0.893723	0.280199	0.894025	0.280199	0.894327	0.280199	0.894629	0.280199	0.894931	0.280199	0.250589
ACCOAC	EAR121x	0.893719	0.280199	0.894022	0.280199	0.894324	0.280199	0.894627	0.280199	0.894929	0.280199	0.250588
ACCOAC	EAR141x	0.893719	0.280199	0.894022	0.280199	0.894324	0.280199	0.894627	0.280199	0.894929	0.280199	0.250588
DAPDH	DHORD2	0.893717	0.280199	0.89402	0.280199	0.894322	0.280199	0.894625	0.280199	0.894928	0.280199	0.250588
RNDR4	EAR121x	0.893713	0.280199	0.894017	0.280199	0.89432	0.280199	0.894623	0.280199	0.894926	0.280199	0.250587
RNDR4	EAR141x	0.893713	0.280199	0.894017	0.280199	0.89432	0.280199	0.894623	0.280199	0.894926	0.280199	0.250587
DAPDH	EAR180x	0.893681	0.280199	0.893988	0.280199	0.894295	0.280199	0.894602	0.280199	0.894908	0.280199	0.25058
ADK1	DAPDH	0.893669	0.280199	0.893977	0.280199	0.894285	0.280199	0.894594	0.280199	0.894902	0.280199	0.250577
DAPDH	VALTA	0.893664	0.280199	0.893973	0.280199	0.894281	0.280199	0.89459	0.280199	0.894899	0.280199	0.250576
HCO3E	DAPDH	0.893662	0.280199	0.893971	0.280199	0.89428	0.280199	0.894589	0.280199	0.894898	0.280199	0.250576
NDPK3	EAR140x	0.893521	0.280131	0.893952	0.280199	0.894315	0.280199	0.894764	0.280199	0.895057	0.280199	0.250576
NDPK3	EAR100x	0.893521	0.280131	0.893952	0.280199	0.894315	0.280199	0.894764	0.280199	0.895057	0.280199	0.250576
NDPK3	EAR120x	0.893521	0.280131	0.893952	0.280199	0.894315	0.280199	0.894764	0.280199	0.895057	0.280199	0.250576
DAPDH	TRPS1	0.893658	0.280199	0.893968	0.280199	0.894277	0.280199	0.894586	0.280199	0.894896	0.280199	0.250575
DAPDH	NAtex	0.893658	0.280199	0.893967	0.280199	0.894277	0.280199	0.894586	0.280199	0.894896	0.280199	0.250575
DAPDH	R01826	0.893658	0.280199	0.893967	0.280199	0.894277	0.280199	0.894586	0.280199	0.894895	0.280199	0.250575
DAPDH	NDPK1	0.893658	0.280199	0.893967	0.280199	0.894277	0.280199	0.894586	0.280199	0.894895	0.280199	0.250575
DAPDH	IPDPS	0.893658	0.280199	0.893967	0.280199	0.894277	0.280199	0.894586	0.280199	0.894895	0.280199	0.250575
DAPDH	GLYK	0.893657	0.280199	0.893967	0.280199	0.894276	0.280199	0.894586	0.280199	0.894895	0.280199	0.250575
DAPDH	TMDS2	0.893656	0.280199	0.893966	0.280199	0.894276	0.280199	0.894585	0.280199	0.894895	0.280199	0.250575
DAPDH	COBALT2tpp	0.893656	0.280199	0.893966	0.280199	0.894275	0.280199	0.894585	0.280199	0.894894	0.280199	0.250575
DAPDH	MN2tpp	0.893646	0.280199	0.893956	0.280199	0.894267	0.280199	0.894578	0.280199	0.894889	0.280199	0.250572
DAPDH	FEROpp	0.893638	0.280199	0.89395	0.280199	0.894261	0.280199	0.894573	0.280199	0.894885	0.280199	0.250571
DAPDH	NI2tpp	0.893635	0.280199	0.893947	0.280199	0.894259	0.280199	0.894571	0.280199	0.894883	0.280199	0.25057
DAPDH	ZN2tpp	0.893634	0.280199	0.893946	0.280199	0.894258	0.280199	0.89457	0.280199	0.894882	0.280199	0.25057
DAPDH	IGPS	0.893624	0.280199	0.893937	0.280199	0.89425	0.280199	0.894563	0.280199	0.894876	0.280199	0.250568
ACCOAC	DAPDH	0.893613	0.280199	0.893928	0.280199	0.894242	0.280199	0.894556	0.280199	0.894871	0.280199	0.250565
ADK2	DAPDH	0.893601	0.280199	0.893917	0.280199	0.894232	0.280199	0.894548	0.280199	0.894864	0.280199	0.250563
DAPDH	URIDK2r	0.893597	0.280199	0.893913	0.280199	0.894229	0.280199	0.894545	0.280199	0.894861	0.280199	0.250562
CYTK2	DAPDH	0.893587	0.280199	0.893904	0.280199	0.894222	0.280199	0.894539	0.280199	0.894856	0.280199	0.25056
DAPDH	DGK1	0.893587	0.280199	0.893904	0.280199	0.894221	0.280199	0.894539	0.280199	0.894856	0.280199	0.25056
DAPDH	PPC	0.893577	0.280199	0.893895	0.280199	0.894214	0.280199	0.894532	0.280199	0.89485	0.280199	0.250557
NDPK3	EAR160x	0.893562	0.279953	0.893964	0.280199	0.89434	0.280199	0.894776	0.280199	0.895072	0.280199	0.25055
DAPDH	RNDR4	0.893497	0.280199	0.893825	0.280199	0.894152	0.280199	0.894479	0.280199	0.894806	0.280199	0.25054
DAPDH	PYK	0.893496	0.280199	0.893823	0.280199	0.894151	0.280199	0.894478	0.280199	0.894805	0.280199	0.25054
GLUNATF	MG2t3_2pp	0.893495	0.280199	0.893822	0.280199	0.89415	0.280199	0.894477	0.280199	0.894805	0.280199	0.250539
DAPDH	KAS15	0.89347	0.280199	0.8938	0.280199	0.894131	0.280199	0.894461	0.280199	0.894791	0.280199	0.250534
NDPK3	EAR181x	0.89329	0.280199	0.893699	0.280199	0.89419	0.280199	0.894539	0.280199	0.894884	0.280199	0.250532
NDPK3	EAR161x	0.893261	0.280199	0.893683	0.280199	0.894168	0.280199	0.894509	0.280199	0.894857	0.280199	0.250524
MG2t3_2pp	EAR181x	0.893411	0.280199	0.893748	0.280199	0.894085	0.280199	0.894421	0.280199	0.894758	0.280199	0.250521
NDPK3	EAR141x	0.89323	0.280199	0.893683	0.280199	0.894142	0.280199	0.894476	0.280199	0.894829	0.280199	0.250518
NDPK3	EAR121x	0.89323	0.280199	0.893683	0.280199	0.894142	0.280199	0.894476	0.280199	0.894829	0.280199	0.250518
MG2t3_2pp	EAR161x	0.893361	0.280199	0.893703	0.280199	0.894045	0.280199	0.894388	0.280199	0.89473	0.280199	0.25051
MG2t3_2pp	ASNS2	0.893346	0.280199	0.89369	0.280199	0.894034	0.280199	0.894378	0.280199	0.894722	0.280199	0.250507
MG2t3_2pp	EAR121x	0.893305	0.280199	0.893654	0.280199	0.894002	0.280199	0.894351	0.280199	0.894699	0.280199	0.250498
MG2t3_2pp	EAR141x	0.893305	0.280199	0.893654	0.280199	0.894002	0.280199	0.894351	0.280199	0.894699	0.280199	0.250498
GLUNATF	GARFT	0.893253	0.280199	0.893607	0.280199	0.893962	0.280199	0.894316	0.280199	0.89467	0.280199	0.250487
GARFT	EAR160x	0.893233	0.280199	0.89359	0.280199	0.893946	0.280199	0.894303	0.280199	0.89466	0.280199	0.250482
GARFT	EAR100x	0.893203	0.280199	0.893563	0.280199	0.893923	0.280199	0.894283	0.280199	0.894643	0.280199	0.250476
GARFT	EAR140x	0.893203	0.280199	0.893563	0.280199	0.893923	0.280199	0.894283	0.280199	0.894643	0.280199	0.250476
GARFT	EAR120x	0.893203	0.280199	0.893563	0.280199	0.893923	0.280199	0.894283	0.280199	0.894643	0.280199	0.250476
DAPDH	MG2t3_2pp	0.89304	0.280199	0.893418	0.280199	0.893796	0.280199	0.894174	0.280199	0.894552	0.280199	0.250441
GLUNATF	SO3TRDRD	0.893021	0.280199	0.893401	0.280199	0.893782	0.280199	0.894162	0.280199	0.894542	0.280199	0.250436
EAR160x	SO3TRDRD	0.893015	0.280199	0.893396	0.280199	0.893776	0.280199	0.894157	0.280199	0.894538	0.280199	0.250435
EAR100x	SO3TRDRD	0.892984	0.280199	0.893369	0.280199	0.893753	0.280199	0.894137	0.280199	0.894521	0.280199	0.250428
EAR120x	SO3TRDRD	0.892984	0.280199	0.893369	0.280199	0.893753	0.280199	0.894137	0.280199	0.894521	0.280199	0.250428
EAR140x	SO3TRDRD	0.892984	0.280199	0.893369	0.280199	0.893753	0.280199	0.894137	0.280199	0.894521	0.280199	0.250428
GARFT	ASNS2	0.892925	0.280199	0.893315	0.280199	0.893706	0.280199	0.894097	0.280199	0.894488	0.280199	0.250415
GARFT	EAR181x	0.892867	0.280199	0.893265	0.280199	0.893662	0.280199	0.894059	0.280199	0.894456	0.280199	0.250403
GARFT	EAR161x	0.892817	0.280199	0.89322	0.280199	0.893623	0.280199	0.894025	0.280199	0.894428	0.280199	0.250392
GARFT	EAR141x	0.892761	0.2802	0.89317	0.280199	0.893579	0.280199	0.893988	0.280199	0.894397	0.280199	0.25038
GARFT	EAR121x	0.892761	0.280199	0.89317	0.280199	0.893579	0.280199	0.893988	0.280199	0.894397	0.280199	0.25038
ASNS2	SO3TRDRD	0.892676	0.280199	0.893095	0.280199	0.893513	0.280199	0.893931	0.280199	0.89435	0.280199	0.250361
EAR181x	SO3TRDRD	0.892651	0.280199	0.893072	0.280199	0.893493	0.280199	0.893915	0.280199	0.894336	0.280199	0.250356
SHSL1	PIt2rpp	0.892635	0.280199	0.893058	0.280199	0.893481	0.280199	0.893904	0.280199	0.894327	0.280199	0.250352
PIt2rpp	HSST_2	0.892635	0.280199	0.893058	0.280199	0.893481	0.280199	0.893904	0.280199	0.894327	0.280199	0.250352
DAPDH	NDPK3	0.892736	0.280108	0.893193	0.280119	0.893607	0.280129	0.894036	0.280199	0.894472	0.280199	0.250345
EAR161x	SO3TRDRD	0.8926	0.280199	0.893027	0.280199	0.893454	0.280199	0.893881	0.280199	0.894308	0.280199	0.250345
EAR121x	SO3TRDRD	0.892545	0.280199	0.892978	0.280199	0.893411	0.280199	0.893844	0.280199	0.894277	0.280199	0.250332
EAR141x	SO3TRDRD	0.892545	0.280199	0.892978	0.280199	0.893411	0.280199	0.893844	0.280199	0.894277	0.280199	0.250332
DAPDH	GARFT	0.892455	0.280199	0.892898	0.280199	0.893341	0.280199	0.893784	0.280199	0.894227	0.280199	0.250313
PIt2rpp	DHORD2	0.892436	0.280199	0.892881	0.280199	0.893326	0.280199	0.893771	0.280199	0.894216	0.280199	0.250309
PIt2rpp	GLCabcpp	0.892427	0.280199	0.892874	0.280199	0.89332	0.280199	0.893766	0.280199	0.894212	0.280199	0.250307
FEROpp	PIt2rpp	0.892371	0.280199	0.892823	0.2802	0.893276	0.280199	0.893728	0.280199	0.894181	0.280199	0.250295
HCO3E	PIt2rpp	0.892369	0.280199	0.892821	0.280199	0.893274	0.280199	0.893727	0.280199	0.894179	0.280199	0.250294
PIt2rpp	EAR180x	0.892347	0.280199	0.892802	0.280199	0.893257	0.280199	0.893712	0.280199	0.894167	0.280199	0.250289
ADK1	PIt2rpp	0.892346	0.280199	0.892801	0.280199	0.893257	0.280199	0.893712	0.280199	0.894167	0.280199	0.250289
PIt2rpp	TRPS1	0.892344	0.280199	0.8928	0.280199	0.893255	0.280199	0.89371	0.280199	0.894166	0.280199	0.250289
PIt2rpp	NAtex	0.892334	0.280199	0.89279	0.280199	0.893247	0.280199	0.893703	0.280199	0.89416	0.280199	0.250286
NDPK1	PIt2rpp	0.892333	0.280199	0.89279	0.280199	0.893246	0.280199	0.893703	0.280199	0.89416	0.280199	0.250286
IPDPS	PIt2rpp	0.892333	0.280199	0.89279	0.280199	0.893246	0.280199	0.893703	0.280199	0.89416	0.280199	0.250286
PIt2rpp	R01826	0.892333	0.280199	0.89279	0.280199	0.893246	0.280199	0.893703	0.280199	0.89416	0.280199	0.250286
PIt2rpp	TMDS2	0.892333	0.280199	0.89279	0.280199	0.893246	0.280199	0.893703	0.280199	0.894159	0.280199	0.250286
PIt2rpp	COBALT2tpp	0.892332	0.280199	0.892788	0.280199	0.893245	0.280199	0.893702	0.280199	0.894159	0.280199	0.250286
GLYK	PIt2rpp	0.892332	0.280198	0.892789	0.280199	0.893245	0.280199	0.893702	0.280199	0.894159	0.280199	0.250286
PIt2rpp	MN2tpp	0.892321	0.280199	0.892779	0.280199	0.893237	0.280199	0.893695	0.280199	0.894153	0.280199	0.250284
PIt2rpp	NI2tpp	0.89231	0.280199	0.89277	0.280199	0.893229	0.280199	0.893688	0.280199	0.894147	0.280199	0.250281
PIt2rpp	ZN2tpp	0.892309	0.280199	0.892768	0.280199	0.893228	0.280199	0.893687	0.280199	0.894146	0.280199	0.250281
VALTA	PIt2rpp	0.892308	0.280199	0.892767	0.280199	0.893226	0.280199	0.893686	0.280199	0.894145	0.280199	0.250281
DHORD2	EAR40x	0.89229	0.2802	0.892752	0.280199	0.893213	0.280199	0.893674	0.280199	0.894136	0.280199	0.250277
DHORD2	EAR60x	0.89229	0.2802	0.892752	0.280199	0.893213	0.280199	0.893674	0.280199	0.894136	0.280199	0.250277
DHORD2	EAR80x	0.89229	0.2802	0.892752	0.280199	0.893213	0.280199	0.893674	0.280199	0.894135	0.280199	0.250277
ADK2	PIt2rpp	0.892275	0.280199	0.892739	0.280199	0.893202	0.280199	0.893665	0.280199	0.894128	0.280199	0.250274
PIt2rpp	URIDK2r	0.892269	0.280199	0.892732	0.280199	0.893196	0.280199	0.89366	0.280199	0.894124	0.280199	0.250272
CYTK2	PIt2rpp	0.892262	0.280199	0.892726	0.280199	0.893191	0.280199	0.893656	0.280199	0.89412	0.280199	0.250271
DGK1	PIt2rpp	0.892262	0.280199	0.892726	0.280199	0.893191	0.280199	0.893656	0.280199	0.89412	0.280199	0.250271
PIt2rpp	IGPS	0.892261	0.280199	0.892726	0.280199	0.89319	0.280199	0.893655	0.280199	0.89412	0.280199	0.250271
ACCOAC	PIt2rpp	0.892245	0.280199	0.892712	0.280199	0.893178	0.280199	0.893644	0.280199	0.894111	0.280199	0.250267
GLUNATF	EAR160x	0.892239	0.280199	0.892706	0.280199	0.893173	0.280199	0.89364	0.280199	0.894107	0.280199	0.250266
EAR120x	EAR160x	0.892224	0.280199	0.892693	0.280199	0.893162	0.280199	0.89363	0.280199	0.894099	0.280199	0.250263
EAR100x	EAR160x	0.892224	0.280199	0.892693	0.280199	0.893162	0.280199	0.89363	0.280199	0.894099	0.280199	0.250263
EAR140x	EAR160x	0.892224	0.280199	0.892693	0.280199	0.893162	0.280199	0.89363	0.280199	0.894099	0.280199	0.250263
GLUNATF	EAR120x	0.892209	0.280199	0.892679	0.280199	0.893149	0.280199	0.89362	0.280199	0.89409	0.280199	0.250259
GLUNATF	EAR100x	0.892209	0.280199	0.892679	0.280199	0.893149	0.280199	0.89362	0.280199	0.89409	0.280199	0.250259
GLUNATF	EAR140x	0.892209	0.280199	0.892679	0.280199	0.893149	0.280199	0.89362	0.280199	0.89409	0.280199	0.250259
DAPDH	SO3TRDRD	0.892204	0.280199	0.892675	0.280199	0.893146	0.280199	0.893617	0.280199	0.894088	0.280199	0.250258
EAR100x	EAR140x	0.892194	0.280199	0.892666	0.280199	0.893138	0.280199	0.89361	0.280199	0.894082	0.280199	0.250256
EAR100x	EAR120x	0.892194	0.280199	0.892666	0.280199	0.893138	0.280199	0.89361	0.280199	0.894082	0.280199	0.250256
EAR120x	EAR140x	0.892194	0.280199	0.892666	0.280198	0.893138	0.280199	0.89361	0.280199	0.894082	0.280199	0.250256
RNDR4	PIt2rpp	0.892185	0.280199	0.892658	0.280199	0.893131	0.280199	0.893604	0.280199	0.894077	0.280199	0.250254
GLUNATF	ASNS2	0.892184	0.280199	0.892657	0.280199	0.89313	0.280199	0.893603	0.280199	0.894077	0.280199	0.250254
ASNS2	EAR160x	0.892184	0.280199	0.892657	0.280199	0.89313	0.280199	0.893603	0.280199	0.894076	0.280199	0.250254
PIt2rpp	PPC	0.892155	0.280199	0.892631	0.280199	0.893108	0.280199	0.893584	0.280199	0.89406	0.280198	0.250247
ASNS2	EAR100x	0.892153	0.280199	0.89263	0.280199	0.893106	0.280199	0.893583	0.280199	0.894059	0.280199	0.250247
ASNS2	EAR140x	0.892153	0.280199	0.89263	0.280199	0.893106	0.280199	0.893583	0.280199	0.894059	0.280199	0.250247
ASNS2	EAR120x	0.892153	0.280199	0.89263	0.280199	0.893106	0.280199	0.893583	0.280199	0.894059	0.280199	0.250247
PIt2rpp	PYK	0.892084	0.280199	0.892568	0.280199	0.893052	0.280199	0.893537	0.280199	0.894021	0.280199	0.250232
PIt2rpp	KAS15	0.892042	0.280199	0.892531	0.280199	0.89302	0.280199	0.893509	0.280199	0.893998	0.280199	0.250223
DAPDH	EAR160x	0.892013	0.2802	0.892505	0.2802	0.892997	0.280199	0.893489	0.280199	0.893982	0.280199	0.250217
DAPDH	EAR100x	0.891984	0.2802	0.892479	0.2802	0.892975	0.280199	0.89347	0.280199	0.893965	0.280199	0.250211
DAPDH	EAR140x	0.891984	0.2802	0.892479	0.2802	0.892975	0.280199	0.89347	0.280199	0.893965	0.280199	0.250211
DAPDH	EAR120x	0.891984	0.2802	0.892479	0.2802	0.892975	0.280199	0.89347	0.280199	0.893965	0.280199	0.250211
EAR160x	EAR181x	0.89189	0.280199	0.892396	0.280199	0.892902	0.280199	0.893408	0.280199	0.893913	0.280199	0.25019
GLUNATF	EAR181x	0.891875	0.280199	0.892382	0.280199	0.89289	0.280199	0.893397	0.280199	0.893905	0.280199	0.250186
EAR120x	EAR181x	0.89186	0.280199	0.892369	0.280199	0.892878	0.280199	0.893387	0.280199	0.893896	0.280199	0.250183
EAR100x	EAR181x	0.89186	0.280199	0.892369	0.280199	0.892878	0.280199	0.893387	0.280199	0.893896	0.280199	0.250183
EAR140x	EAR181x	0.89186	0.280198	0.892369	0.280199	0.892878	0.280199	0.893387	0.280199	0.893896	0.280199	0.250183
EAR160x	EAR161x	0.89184	0.280199	0.892351	0.280199	0.892863	0.280199	0.893374	0.280199	0.893885	0.280199	0.250179
GLUNATF	EAR161x	0.891824	0.280199	0.892337	0.280199	0.892851	0.280199	0.893364	0.280199	0.893877	0.280199	0.250175
ASNS2	EAR181x	0.891818	0.280199	0.892332	0.280199	0.892846	0.280199	0.893359	0.280199	0.893873	0.280199	0.250174
NDPK3	ASNS2	0.893232	0.278847	0.893518	0.280047	0.893933	0.280076	0.894324	0.280095	0.894717	0.280199	0.250172
EAR120x	EAR161x	0.891809	0.280199	0.892324	0.280199	0.892839	0.280199	0.893354	0.280199	0.893868	0.280199	0.250172
EAR40x	GLCabcpp	0.89181	0.280199	0.892324	0.280199	0.892839	0.280199	0.893354	0.280199	0.893869	0.280199	0.250172
EAR60x	GLCabcpp	0.89181	0.280199	0.892324	0.280199	0.892839	0.280199	0.893354	0.280199	0.893869	0.280199	0.250172
EAR140x	EAR161x	0.891809	0.280199	0.892324	0.280199	0.892839	0.280199	0.893354	0.280199	0.893868	0.280199	0.250172
EAR100x	EAR161x	0.891809	0.280199	0.892324	0.280199	0.892839	0.280199	0.893354	0.280199	0.893868	0.280199	0.250172
EAR80x	GLCabcpp	0.89181	0.280198	0.892324	0.280198	0.892839	0.280199	0.893354	0.280198	0.893869	0.280199	0.250172
VALTA	EAR40x	0.891798	0.280199	0.892314	0.280199	0.89283	0.280199	0.893346	0.280199	0.893862	0.280199	0.25017
VALTA	EAR60x	0.891798	0.280199	0.892314	0.280199	0.89283	0.280199	0.893346	0.280199	0.893862	0.280199	0.25017
VALTA	EAR80x	0.891798	0.280199	0.892314	0.280199	0.89283	0.280199	0.893346	0.280199	0.893862	0.280199	0.25017
ADK1	EAR40x	0.891793	0.280199	0.892309	0.280199	0.892826	0.280199	0.893343	0.280199	0.893859	0.280199	0.250169
ADK1	EAR60x	0.891793	0.280199	0.892309	0.280199	0.892826	0.280199	0.893343	0.280199	0.893859	0.280199	0.250169
ADK1	EAR80x	0.891793	0.280199	0.892309	0.280199	0.892826	0.280199	0.893343	0.280199	0.893859	0.280199	0.250168
NDPK1	EAR80x	0.891791	0.280199	0.892308	0.280199	0.892825	0.2802	0.893341	0.280199	0.893858	0.280199	0.250168
HSST_2	EAR60x	0.891789	0.2802	0.892306	0.2802	0.892823	0.280199	0.89334	0.280199	0.893857	0.280199	0.250168
NDPK1	EAR60x	0.891791	0.280199	0.892308	0.280199	0.892824	0.2802	0.893341	0.280199	0.893858	0.280199	0.250168
SHSL1	EAR80x	0.891789	0.2802	0.892306	0.2802	0.892823	0.280199	0.89334	0.280199	0.893857	0.280199	0.250168
SHSL1	EAR60x	0.891789	0.2802	0.892306	0.2802	0.892823	0.280199	0.89334	0.280199	0.893857	0.280199	0.250168
HSST_2	EAR80x	0.891789	0.2802	0.892306	0.2802	0.892823	0.280199	0.89334	0.280199	0.893857	0.280199	0.250168
HSST_2	EAR40x	0.891789	0.2802	0.892306	0.2802	0.892823	0.280199	0.89334	0.280199	0.893857	0.280199	0.250168
SHSL1	EAR40x	0.891789	0.2802	0.892306	0.2802	0.892823	0.280199	0.89334	0.280199	0.893857	0.280199	0.250168
NDPK1	EAR40x	0.891791	0.280199	0.892308	0.280199	0.892824	0.280199	0.893341	0.280199	0.893858	0.280199	0.250168
EAR141x	EAR160x	0.891785	0.280199	0.892302	0.280199	0.89282	0.280199	0.893337	0.280199	0.893855	0.280199	0.250167
EAR121x	EAR160x	0.891785	0.280199	0.892302	0.280199	0.89282	0.280199	0.893337	0.280199	0.893855	0.280199	0.250167
GLUNATF	EAR141x	0.891769	0.280199	0.892288	0.280199	0.892807	0.280199	0.893327	0.280199	0.893846	0.280199	0.250163
GLUNATF	EAR121x	0.891769	0.280199	0.892288	0.280199	0.892807	0.280199	0.893327	0.280199	0.893846	0.280199	0.250163
ASNS2	EAR161x	0.891768	0.280199	0.892287	0.280199	0.892806	0.280199	0.893326	0.280199	0.893845	0.280199	0.250163
TRPS1	EAR60x	0.891756	0.280199	0.892277	0.280199	0.892797	0.280199	0.893318	0.280199	0.893839	0.280199	0.250161
TRPS1	EAR40x	0.891756	0.280199	0.892277	0.280199	0.892797	0.280199	0.893318	0.280199	0.893839	0.280199	0.25016
TRPS1	EAR80x	0.891756	0.280199	0.892277	0.280199	0.892797	0.280199	0.893318	0.280199	0.893839	0.280199	0.25016
IPDPS	EAR80x	0.891754	0.280199	0.892275	0.280199	0.892796	0.2802	0.893317	0.280199	0.893838	0.280199	0.25016
EAR120x	EAR141x	0.891754	0.280199	0.892275	0.280199	0.892796	0.280199	0.893317	0.280199	0.893838	0.280199	0.25016
TMDS2	EAR40x	0.891754	0.280199	0.892275	0.280199	0.892796	0.280199	0.893317	0.280199	0.893838	0.280199	0.25016
IPDPS	EAR40x	0.891754	0.280199	0.892275	0.280199	0.892796	0.280199	0.893317	0.280199	0.893838	0.280199	0.25016
EAR40x	R01826	0.891754	0.280199	0.892275	0.280199	0.892796	0.280199	0.893317	0.280199	0.893838	0.280199	0.25016
EAR120x	EAR121x	0.891754	0.280199	0.892275	0.280199	0.892796	0.280199	0.893317	0.280199	0.893838	0.280199	0.25016
TMDS2	EAR80x	0.891754	0.280199	0.892275	0.280199	0.892796	0.280199	0.893317	0.280199	0.893838	0.280199	0.25016
EAR100x	EAR121x	0.891754	0.280199	0.892275	0.280199	0.892796	0.280199	0.893317	0.280199	0.893838	0.280199	0.25016
EAR140x	EAR141x	0.891754	0.280199	0.892275	0.280199	0.892796	0.280199	0.893317	0.280199	0.893838	0.280199	0.25016
EAR121x	EAR140x	0.891754	0.280199	0.892275	0.280199	0.892796	0.280199	0.893317	0.280199	0.893838	0.280199	0.25016
EAR80x	R01826	0.891754	0.280199	0.892275	0.280199	0.892796	0.280199	0.893317	0.280199	0.893838	0.280199	0.25016
TMDS2	EAR60x	0.891754	0.280199	0.892275	0.280199	0.892796	0.280199	0.893317	0.280199	0.893838	0.280199	0.25016
EAR60x	R01826	0.891754	0.280199	0.892275	0.280199	0.892796	0.280199	0.893317	0.280199	0.893838	0.280199	0.25016
EAR100x	EAR141x	0.891754	0.280199	0.892275	0.280199	0.892796	0.280199	0.893317	0.280199	0.893838	0.280199	0.25016
IPDPS	EAR60x	0.891754	0.280199	0.892275	0.280199	0.892796	0.280199	0.893317	0.280199	0.893838	0.280199	0.25016
COBALT2tpp	EAR80x	0.891752	0.280199	0.892273	0.280199	0.892795	0.280199	0.893316	0.280199	0.893837	0.280199	0.25016
COBALT2tpp	EAR60x	0.891752	0.280199	0.892273	0.280199	0.892795	0.280199	0.893316	0.280199	0.893837	0.280199	0.25016
COBALT2tpp	EAR40x	0.891752	0.280199	0.892273	0.280199	0.892795	0.280199	0.893316	0.280199	0.893837	0.280199	0.25016
GLYK	EAR40x	0.891752	0.280199	0.892273	0.280199	0.892794	0.280199	0.893315	0.280199	0.893837	0.280199	0.25016
GLYK	EAR80x	0.891752	0.280199	0.892273	0.280199	0.892794	0.280199	0.893315	0.280199	0.893837	0.280199	0.25016
GLYK	EAR60x	0.891752	0.280199	0.892273	0.280199	0.892794	0.280199	0.893315	0.280199	0.893837	0.280199	0.25016
HCO3E	EAR80x	0.891749	0.280199	0.89227	0.280199	0.892792	0.280199	0.893313	0.280199	0.893835	0.280199	0.250159
HCO3E	EAR60x	0.891749	0.280199	0.89227	0.280199	0.892792	0.280199	0.893313	0.280199	0.893835	0.280199	0.250159
HCO3E	EAR40x	0.891749	0.280199	0.89227	0.280199	0.892792	0.280199	0.893313	0.280199	0.893835	0.280199	0.250159
FEROpp	EAR40x	0.891743	0.280199	0.892265	0.280199	0.892787	0.280199	0.893309	0.280199	0.893831	0.280199	0.250158
FEROpp	EAR60x	0.891743	0.280199	0.892265	0.280199	0.892787	0.280199	0.893309	0.280199	0.893831	0.280199	0.250158
FEROpp	EAR80x	0.891743	0.280199	0.892265	0.280199	0.892787	0.280199	0.893309	0.280199	0.893831	0.280199	0.250158
EAR80x	NAtex	0.891739	0.280199	0.892261	0.280199	0.892784	0.2802	0.893307	0.280199	0.893829	0.280199	0.250157
EAR40x	NAtex	0.891739	0.280199	0.892261	0.280199	0.892784	0.280199	0.893307	0.280199	0.893829	0.280199	0.250157
IGPS	EAR80x	0.891739	0.280199	0.892261	0.280199	0.892784	0.280199	0.893307	0.280199	0.893829	0.280199	0.250157
IGPS	EAR60x	0.891739	0.280199	0.892261	0.280199	0.892784	0.280199	0.893307	0.280199	0.893829	0.280199	0.250157
IGPS	EAR40x	0.891739	0.280199	0.892261	0.280199	0.892784	0.280199	0.893307	0.280199	0.893829	0.280199	0.250157
MN2tpp	EAR80x	0.891739	0.280199	0.892261	0.280199	0.892784	0.280199	0.893307	0.280199	0.893829	0.280199	0.250157
EAR60x	NAtex	0.891739	0.280199	0.892261	0.280199	0.892784	0.280199	0.893307	0.280199	0.893829	0.280199	0.250157
MN2tpp	EAR40x	0.891739	0.280199	0.892261	0.280199	0.892784	0.280199	0.893307	0.280199	0.893829	0.280199	0.250157
MN2tpp	EAR60x	0.891739	0.280199	0.892261	0.280199	0.892784	0.280199	0.893307	0.280199	0.893829	0.280199	0.250157
EAR40x	NI2tpp	0.891733	0.280199	0.892256	0.280199	0.892779	0.280199	0.893303	0.280199	0.893826	0.280199	0.250155
EAR80x	NI2tpp	0.891733	0.280199	0.892256	0.280199	0.892779	0.280199	0.893303	0.280199	0.893826	0.280199	0.250155
EAR60x	NI2tpp	0.891733	0.280199	0.892256	0.280199	0.892779	0.280199	0.893303	0.280199	0.893826	0.280199	0.250155
EAR80x	ZN2tpp	0.891732	0.280199	0.892255	0.280199	0.892779	0.280199	0.893302	0.280199	0.893825	0.280199	0.250155
EAR60x	ZN2tpp	0.891732	0.280199	0.892255	0.280199	0.892779	0.280199	0.893302	0.280199	0.893825	0.280199	0.250155
EAR40x	ZN2tpp	0.891732	0.280199	0.892255	0.280199	0.892779	0.280199	0.893302	0.280199	0.893825	0.280199	0.250155
GLUNATF	DAPDH	0.891731	0.280199	0.892254	0.280199	0.892778	0.280199	0.893301	0.280199	0.893825	0.280199	0.250155
EAR180x	EAR40x	0.891711	0.280199	0.892237	0.280199	0.892763	0.2802	0.893288	0.280199	0.893814	0.280199	0.250151
ASNS2	EAR141x	0.891712	0.280199	0.892238	0.280199	0.892763	0.280199	0.893289	0.280199	0.893814	0.280199	0.250151
ASNS2	EAR121x	0.891712	0.280199	0.892238	0.280199	0.892763	0.280199	0.893289	0.280199	0.893814	0.280199	0.250151
EAR180x	EAR60x	0.891711	0.280199	0.892237	0.280199	0.892763	0.280199	0.893288	0.280199	0.893814	0.280199	0.250151
EAR180x	EAR80x	0.891711	0.280199	0.892237	0.280199	0.892763	0.280199	0.893288	0.280199	0.893814	0.280199	0.250151
ADK2	EAR60x	0.891682	0.280199	0.892211	0.280199	0.89274	0.2802	0.893269	0.280199	0.893798	0.280199	0.250145
ADK2	EAR40x	0.891682	0.280199	0.892211	0.280199	0.89274	0.2802	0.893269	0.280199	0.893798	0.280199	0.250144
URIDK2r	EAR40x	0.891681	0.280199	0.89221	0.280199	0.892739	0.280199	0.893268	0.280199	0.893797	0.280199	0.250144
URIDK2r	EAR80x	0.891681	0.280199	0.89221	0.280199	0.892739	0.280199	0.893268	0.280199	0.893797	0.280199	0.250144
ADK2	EAR80x	0.891682	0.280199	0.892211	0.280199	0.89274	0.280199	0.893269	0.280199	0.893798	0.280199	0.250144
URIDK2r	EAR60x	0.891681	0.280199	0.89221	0.280199	0.892739	0.280199	0.893268	0.280199	0.893797	0.280199	0.250144
PPC	EAR80x	0.891676	0.280199	0.892205	0.280199	0.892735	0.280199	0.893264	0.280199	0.893794	0.280199	0.250143
PPC	EAR40x	0.891676	0.280199	0.892205	0.280199	0.892735	0.280199	0.893264	0.280199	0.893794	0.280199	0.250143
PPC	EAR60x	0.891676	0.280199	0.892205	0.280199	0.892735	0.280199	0.893264	0.280199	0.893794	0.280199	0.250143
DGK1	EAR60x	0.891669	0.280199	0.892199	0.280199	0.89273	0.2802	0.89326	0.280199	0.89379	0.280199	0.250142
DGK1	EAR40x	0.891669	0.280199	0.892199	0.280199	0.89273	0.280199	0.89326	0.280199	0.89379	0.280199	0.250142
CYTK2	EAR40x	0.891669	0.280199	0.892199	0.280199	0.89273	0.280199	0.89326	0.280199	0.89379	0.280199	0.250142
CYTK2	EAR80x	0.891669	0.280199	0.892199	0.280199	0.89273	0.280199	0.89326	0.280199	0.89379	0.280199	0.250142
DGK1	EAR80x	0.891669	0.280199	0.892199	0.280199	0.89273	0.280199	0.89326	0.280199	0.89379	0.280199	0.250142
CYTK2	EAR60x	0.891669	0.280199	0.892199	0.280199	0.89273	0.280199	0.89326	0.280199	0.89379	0.280199	0.250142
DAPDH	EAR181x	0.891666	0.2802	0.892197	0.2802	0.892728	0.280199	0.893258	0.280199	0.893789	0.280199	0.250141
DAPDH	EAR161x	0.891618	0.2802	0.892154	0.2802	0.89269	0.280199	0.893226	0.280199	0.893762	0.280199	0.250131
RNDR4	EAR80x	0.891596	0.280199	0.892134	0.280199	0.892673	0.280199	0.893211	0.280199	0.89375	0.280199	0.250126
RNDR4	EAR60x	0.891596	0.280199	0.892134	0.280199	0.892673	0.280199	0.893211	0.280199	0.89375	0.280199	0.250126
RNDR4	EAR40x	0.891596	0.280199	0.892134	0.280199	0.892673	0.280199	0.893211	0.280199	0.89375	0.280199	0.250126
DAPDH	EAR141x	0.891566	0.2802	0.892107	0.2802	0.892649	0.2802	0.893191	0.280199	0.893733	0.280199	0.25012
DAPDH	EAR121x	0.891566	0.2802	0.892107	0.2802	0.892649	0.2802	0.893191	0.280199	0.893733	0.280199	0.25012
EAR80x	KAS15	0.891536	0.280199	0.892081	0.280199	0.892627	0.280199	0.893172	0.280199	0.893717	0.280199	0.250113
EAR40x	KAS15	0.891536	0.280199	0.892081	0.280199	0.892627	0.280199	0.893172	0.280199	0.893717	0.280199	0.250113
EAR60x	KAS15	0.891536	0.280199	0.892081	0.280199	0.892627	0.280199	0.893172	0.280199	0.893717	0.280199	0.250113
ACCOAC	EAR80x	0.891479	0.280199	0.892031	0.280199	0.892582	0.280199	0.893134	0.280199	0.893685	0.280199	0.2501
ACCOAC	EAR60x	0.891479	0.280199	0.892031	0.280199	0.892582	0.280199	0.893134	0.280199	0.893685	0.280199	0.2501
ACCOAC	EAR40x	0.891479	0.280199	0.892031	0.280199	0.892582	0.280199	0.893134	0.280199	0.893685	0.280199	0.2501
EAR161x	EAR181x	0.891476	0.280199	0.892028	0.280199	0.892579	0.280199	0.893131	0.280199	0.893683	0.280199	0.250099
NDPK3	EAR80x	0.89151	0.2802	0.892066	0.2802	0.892606	0.2802	0.893051	0.280199	0.893628	0.280199	0.250098
NDPK3	EAR60x	0.89151	0.2802	0.892066	0.2802	0.892606	0.2802	0.893051	0.280199	0.893628	0.280199	0.250098
NDPK3	EAR40x	0.89151	0.2802	0.892066	0.2802	0.892606	0.2802	0.893051	0.280199	0.893628	0.280199	0.250098
EAR141x	EAR181x	0.89142	0.280199	0.891978	0.280199	0.892536	0.280199	0.893094	0.280199	0.893652	0.280199	0.250087
EAR121x	EAR181x	0.89142	0.280199	0.891978	0.280199	0.892536	0.280199	0.893094	0.280199	0.893652	0.280199	0.250087
MG2t3_2pp	PIt2rpp	0.891408	0.280199	0.891968	0.280199	0.892527	0.280199	0.893086	0.280199	0.893646	0.280199	0.250085
EAR121x	EAR161x	0.89137	0.280199	0.891934	0.280199	0.892497	0.280199	0.893061	0.280199	0.893624	0.280199	0.250076
EAR141x	EAR161x	0.89137	0.280199	0.891934	0.280199	0.892497	0.280199	0.893061	0.280199	0.893624	0.280199	0.250076
DAPDH	ASNS2	0.891353	0.280199	0.891919	0.280199	0.892484	0.280199	0.89305	0.280199	0.893615	0.280199	0.250073
EAR121x	EAR141x	0.891315	0.280199	0.891884	0.280199	0.892454	0.280199	0.893024	0.280199	0.893594	0.280199	0.250064
PTAr	GLCabcpp	0.891307	0.280199	0.891878	0.280199	0.892448	0.280199	0.893019	0.280199	0.893589	0.280199	0.250063
ACKr	GLCabcpp	0.891307	0.280199	0.891878	0.280199	0.892448	0.280199	0.893019	0.280199	0.893589	0.280199	0.250063
ADNK1	TRPS1	0.893058	0.279646	0.893434	0.279708	0.89381	0.279769	0.894186	0.27983	0.894562	0.279892	0.25006
NDPK3	PIt2rpp	0.891164	0.280199	0.891778	0.280199	0.892397	0.280199	0.893024	0.280199	0.893673	0.280199	0.250051
HCO3E	PTAr	0.891208	0.280199	0.891789	0.280199	0.89237	0.280199	0.892952	0.280199	0.893534	0.280199	0.250041
ACKr	HCO3E	0.891208	0.280199	0.891789	0.280199	0.89237	0.280199	0.892952	0.280199	0.893534	0.280199	0.250041
MG2t3_2pp	EAR80x	0.89117	0.280199	0.891756	0.280199	0.892342	0.280199	0.892927	0.280199	0.893513	0.280199	0.250033
MG2t3_2pp	EAR40x	0.89117	0.280199	0.891756	0.280199	0.892342	0.280199	0.892927	0.280199	0.893513	0.280199	0.250033
MG2t3_2pp	EAR60x	0.89117	0.280199	0.891756	0.280199	0.892342	0.280199	0.892927	0.280199	0.893513	0.280199	0.250033
ACKr	EAR161x	0.891151	0.280199	0.891739	0.280199	0.892327	0.280199	0.892914	0.2802	0.893502	0.280199	0.250029
ACKr	EAR120x	0.891151	0.280199	0.891739	0.280199	0.892327	0.280199	0.892914	0.2802	0.893502	0.280199	0.250029
ACKr	EAR181x	0.891151	0.280199	0.891739	0.280199	0.892327	0.280199	0.892914	0.280199	0.893502	0.280199	0.250029
PTAr	EAR140x	0.891151	0.280199	0.891739	0.280199	0.892327	0.280199	0.892914	0.280199	0.893502	0.280199	0.250029
ACKr	EAR40x	0.891151	0.280199	0.891739	0.280199	0.892326	0.280199	0.892914	0.280199	0.893502	0.280199	0.250029
PTAr	EAR40x	0.891151	0.280199	0.891739	0.280199	0.892326	0.280199	0.892914	0.280199	0.893502	0.280199	0.250029
PTAr	IGPS	0.891151	0.280199	0.891739	0.280199	0.892327	0.280199	0.892915	0.280199	0.893503	0.280199	0.250029
ACKr	IGPS	0.891151	0.280199	0.891739	0.280199	0.892327	0.280199	0.892915	0.280199	0.893503	0.280199	0.250029
ACKr	EAR141x	0.891151	0.280199	0.891739	0.280199	0.892327	0.280199	0.892914	0.280199	0.893502	0.280199	0.250028
ACKr	EAR140x	0.891151	0.280199	0.891739	0.280199	0.892327	0.280199	0.892914	0.280199	0.893502	0.280199	0.250028
PTAr	EAR181x	0.891151	0.280199	0.891739	0.280199	0.892327	0.280199	0.892914	0.280199	0.893502	0.280199	0.250028
PTAr	EAR80x	0.891151	0.280199	0.891739	0.280199	0.892327	0.280199	0.892914	0.280199	0.893502	0.280199	0.250028
PTAr	EAR120x	0.891151	0.280199	0.891739	0.280199	0.892327	0.280199	0.892914	0.280199	0.893502	0.280199	0.250028
ACKr	EAR80x	0.891151	0.280199	0.891739	0.280199	0.892327	0.280199	0.892914	0.280199	0.893502	0.280199	0.250028
ACKr	EAR160x	0.891151	0.280199	0.891739	0.280199	0.892327	0.280199	0.892914	0.280199	0.893502	0.280199	0.250028
ACKr	EAR121x	0.891151	0.280199	0.891739	0.280199	0.892327	0.280199	0.892914	0.280199	0.893502	0.280199	0.250028
PTAr	EAR121x	0.891151	0.280199	0.891739	0.280199	0.892327	0.280199	0.892914	0.280199	0.893502	0.280199	0.250028
PTAr	EAR160x	0.891151	0.280199	0.891738	0.280199	0.892327	0.280199	0.892914	0.280199	0.893502	0.280199	0.250028
PTAr	EAR100x	0.89115	0.280199	0.891739	0.280199	0.892327	0.280199	0.892914	0.280199	0.893502	0.280199	0.250028
PTAr	EAR161x	0.891151	0.280199	0.891739	0.280199	0.892327	0.280199	0.892914	0.280199	0.893502	0.280199	0.250028
ACKr	EAR100x	0.89115	0.280199	0.891738	0.280199	0.892327	0.280199	0.892914	0.280199	0.893502	0.280199	0.250028
PTAr	EAR141x	0.891151	0.280199	0.891739	0.280199	0.892327	0.280199	0.892914	0.280199	0.893502	0.280199	0.250028
ACKr	EAR60x	0.891151	0.280199	0.891739	0.280199	0.892326	0.280199	0.892914	0.280199	0.893502	0.280199	0.250028
PTAr	EAR60x	0.891151	0.280199	0.891739	0.280199	0.892326	0.280199	0.892914	0.280199	0.893502	0.280199	0.250028
ACKr	R01826	0.891146	0.280199	0.891735	0.280199	0.892323	0.280199	0.892911	0.2802	0.8935	0.280199	0.250028
ADK1	PTAr	0.891147	0.280199	0.891735	0.280199	0.892324	0.280199	0.892912	0.280199	0.8935	0.280199	0.250028
ACKr	ADK1	0.891147	0.280199	0.891735	0.280199	0.892324	0.280199	0.892912	0.280199	0.8935	0.280199	0.250028
PTAr	ASNS2	0.891146	0.280199	0.891735	0.280199	0.892323	0.280199	0.892912	0.280199	0.8935	0.280199	0.250028
ACKr	ASNS2	0.891146	0.280199	0.891735	0.280199	0.892323	0.280199	0.892912	0.280199	0.8935	0.280199	0.250028
PTAr	R01826	0.891146	0.280199	0.891735	0.280199	0.892323	0.280199	0.892912	0.280199	0.8935	0.280199	0.250028
PIt2rpp	GARFT	0.89113	0.280199	0.891721	0.280199	0.892311	0.280199	0.892901	0.280199	0.893491	0.280199	0.250024
ACKr	RNDR4	0.891121	0.280199	0.891713	0.280199	0.892304	0.280199	0.892895	0.280199	0.893486	0.280199	0.250022
RNDR4	PTAr	0.891121	0.280199	0.891713	0.280199	0.892304	0.280199	0.892895	0.280199	0.893486	0.280199	0.250022
ACKr	PIt2rpp	0.891088	0.280199	0.891683	0.280199	0.892278	0.280199	0.892873	0.280199	0.893468	0.280199	0.250015
PIt2rpp	PTAr	0.891088	0.280199	0.891683	0.280199	0.892278	0.280199	0.892873	0.280199	0.893468	0.280199	0.250015
PTAr	NAtex	0.891077	0.280199	0.891673	0.280199	0.892269	0.280199	0.892865	0.2802	0.893462	0.280199	0.250013
ACKr	NAtex	0.891077	0.280199	0.891673	0.280199	0.892269	0.280199	0.892865	0.280199	0.893462	0.280199	0.250012
ACKr	MG2t3_2pp	0.891077	0.280199	0.891673	0.280199	0.892269	0.280199	0.892865	0.280199	0.893462	0.280199	0.250012
MG2t3_2pp	PTAr	0.891077	0.280199	0.891673	0.280199	0.892269	0.280199	0.892865	0.280199	0.893462	0.280199	0.250012
ACKr	DAPDH	0.891065	0.280199	0.891662	0.280199	0.89226	0.280199	0.892857	0.280199	0.893455	0.280199	0.25001
DAPDH	PTAr	0.891065	0.280199	0.891662	0.280199	0.89226	0.280199	0.892857	0.280199	0.893455	0.280199	0.25001
PTAr	DHORD2	0.891052	0.280199	0.891651	0.280199	0.89225	0.280199	0.892849	0.280199	0.893448	0.280199	0.250007
ACKr	DHORD2	0.891052	0.280199	0.891651	0.280199	0.89225	0.280199	0.892849	0.280199	0.893448	0.280199	0.250007
ACKr	DGK1	0.891039	0.280199	0.891639	0.280199	0.892239	0.280199	0.89284	0.280199	0.89344	0.280199	0.250004
PTAr	URIDK2r	0.891039	0.280199	0.891639	0.280199	0.892239	0.280199	0.89284	0.280199	0.89344	0.280199	0.250004
ACKr	URIDK2r	0.891039	0.280199	0.891639	0.280199	0.892239	0.280199	0.89284	0.280199	0.89344	0.280199	0.250004
CYTK2	PTAr	0.891039	0.280199	0.891639	0.280199	0.892239	0.280199	0.89284	0.280199	0.89344	0.280199	0.250004
ACKr	CYTK2	0.891039	0.280199	0.891639	0.280199	0.892239	0.280199	0.89284	0.280199	0.89344	0.280199	0.250004
DGK1	PTAr	0.891039	0.280199	0.891639	0.280199	0.892239	0.280199	0.89284	0.280199	0.89344	0.280199	0.250004
ACKr	VALTA	0.891038	0.280199	0.891638	0.280199	0.892239	0.280199	0.892839	0.2802	0.89344	0.280199	0.250004
PTAr	MN2tpp	0.891038	0.280199	0.891638	0.280199	0.892239	0.280199	0.892839	0.2802	0.89344	0.280199	0.250004
ACKr	ZN2tpp	0.891038	0.280199	0.891638	0.280199	0.892239	0.280199	0.892839	0.2802	0.89344	0.280199	0.250004
PTAr	ZN2tpp	0.891038	0.280199	0.891638	0.280199	0.892239	0.280199	0.892839	0.2802	0.89344	0.280199	0.250004
ACKr	MN2tpp	0.891038	0.280199	0.891638	0.280199	0.892239	0.280199	0.892839	0.280199	0.89344	0.280199	0.250004
ACKr	SO3TRDRD	0.891038	0.280199	0.891638	0.280199	0.892239	0.280199	0.892839	0.280199	0.89344	0.280199	0.250004
PTAr	SO3TRDRD	0.891038	0.280199	0.891638	0.280199	0.892239	0.280199	0.892839	0.280199	0.89344	0.280199	0.250004
ACKr	PTAr	0.891038	0.280199	0.891638	0.280199	0.892239	0.280199	0.892839	0.280199	0.89344	0.280199	0.250004
PTAr	TMDS2	0.891038	0.280199	0.891638	0.280199	0.892239	0.280199	0.892839	0.280199	0.89344	0.280199	0.250004
ACCOAC	PTAr	0.891038	0.280199	0.891638	0.280199	0.892239	0.280199	0.892839	0.280199	0.89344	0.280199	0.250004
ACCOAC	ACKr	0.891038	0.280199	0.891638	0.280199	0.892239	0.280199	0.892839	0.280199	0.89344	0.280199	0.250004
PTAr	TRPS1	0.891038	0.280199	0.891638	0.280199	0.892239	0.280199	0.892839	0.280199	0.89344	0.280199	0.250004
PTAr	GARFT	0.891038	0.280199	0.891638	0.280199	0.892239	0.280199	0.892839	0.280199	0.89344	0.280199	0.250004
PTAr	NI2tpp	0.891038	0.280199	0.891638	0.280199	0.892239	0.280199	0.892839	0.280199	0.89344	0.280199	0.250004
ACKr	GARFT	0.891038	0.280199	0.891638	0.280199	0.892239	0.280199	0.892839	0.280199	0.89344	0.280199	0.250004
ACKr	NI2tpp	0.891038	0.280199	0.891638	0.280199	0.892239	0.280199	0.892839	0.280199	0.89344	0.280199	0.250004
PTAr	EAR180x	0.891038	0.280199	0.891638	0.280199	0.892239	0.280199	0.892839	0.280199	0.89344	0.280199	0.250004
VALTA	PTAr	0.891038	0.280199	0.891638	0.280199	0.892239	0.280199	0.892839	0.280199	0.89344	0.280199	0.250004
ACKr	TRPS1	0.891038	0.280199	0.891638	0.280199	0.892239	0.280199	0.892839	0.280199	0.89344	0.280199	0.250004
ACKr	TMDS2	0.891038	0.280199	0.891638	0.280199	0.892239	0.280199	0.892839	0.280199	0.89344	0.280199	0.250004
ACKr	EAR180x	0.891038	0.280199	0.891638	0.280199	0.892239	0.280199	0.892839	0.280199	0.89344	0.280199	0.250004
ACKr	COBALT2tpp	0.891038	0.280199	0.891638	0.280199	0.892239	0.280199	0.892839	0.280199	0.89344	0.280199	0.250004
IPDPS	PTAr	0.891038	0.280199	0.891638	0.280199	0.892239	0.280199	0.892839	0.280199	0.89344	0.280199	0.250004
PTAr	COBALT2tpp	0.891038	0.280199	0.891638	0.280199	0.892239	0.280199	0.892839	0.280199	0.89344	0.280199	0.250004
ACKr	IPDPS	0.891038	0.280199	0.891638	0.280199	0.892239	0.280199	0.892839	0.280199	0.89344	0.280199	0.250004
ACKr	ADK2	0.891029	0.280199	0.891631	0.280199	0.892232	0.280199	0.892834	0.280199	0.893435	0.280199	0.250002
ADK2	PTAr	0.891029	0.280199	0.891631	0.280199	0.892232	0.280199	0.892834	0.280199	0.893435	0.280199	0.250002
ACKr	GLYK	0.891024	0.280199	0.891626	0.280199	0.892228	0.280199	0.89283	0.280199	0.893432	0.280199	0.250001
GLYK	PTAr	0.891024	0.280199	0.891626	0.280199	0.892228	0.280199	0.89283	0.280199	0.893432	0.280199	0.250001
ACKr	PPC	0.890974	0.280199	0.891581	0.280199	0.892189	0.280199	0.892797	0.2802	0.893404	0.280199	0.24999
PPC	PTAr	0.890974	0.280199	0.891581	0.280199	0.892189	0.280199	0.892797	0.2802	0.893404	0.280199	0.24999
ACKr	NDPK1	0.890972	0.280199	0.89158	0.280199	0.892188	0.280199	0.892795	0.280199	0.893403	0.280199	0.24999
NDPK1	PTAr	0.890972	0.280199	0.89158	0.280199	0.892188	0.280199	0.892795	0.280199	0.893403	0.280199	0.24999
ACKr	FEROpp	0.890945	0.280199	0.891556	0.280199	0.892167	0.280199	0.892777	0.280199	0.893388	0.280199	0.249984
FEROpp	PTAr	0.890945	0.280199	0.891556	0.280199	0.892167	0.280199	0.892777	0.280199	0.893388	0.280199	0.249984
PIt2rpp	SO3TRDRD	0.890879	0.280199	0.891497	0.280199	0.892115	0.280199	0.892733	0.280199	0.893351	0.280199	0.249969
PTAr	KAS15	0.890868	0.280199	0.891487	0.280199	0.892107	0.280199	0.892726	0.280199	0.893346	0.280199	0.249967
ACKr	KAS15	0.890868	0.280199	0.891487	0.280199	0.892107	0.280199	0.892726	0.280199	0.893346	0.280199	0.249967
GARFT	EAR80x	0.890648	0.280199	0.891292	0.280199	0.891935	0.280199	0.892579	0.280199	0.893223	0.280199	0.249919
GARFT	EAR60x	0.890648	0.280199	0.891292	0.280199	0.891935	0.280199	0.892579	0.280199	0.893223	0.280199	0.249919
GARFT	EAR40x	0.890648	0.280199	0.891292	0.280199	0.891935	0.280199	0.892579	0.280199	0.893223	0.280199	0.249919
GLUNATF	PIt2rpp	0.890603	0.280199	0.891252	0.280199	0.891901	0.280199	0.89255	0.280199	0.893198	0.280199	0.249909
PIt2rpp	EAR160x	0.890553	0.280199	0.891207	0.280199	0.891861	0.280199	0.892516	0.280199	0.89317	0.280199	0.249898
PIt2rpp	EAR140x	0.890522	0.280199	0.89118	0.280199	0.891838	0.280199	0.892495	0.280199	0.893153	0.280199	0.249892
PIt2rpp	EAR120x	0.890522	0.280199	0.89118	0.280199	0.891838	0.280199	0.892495	0.280199	0.893153	0.280199	0.249892
PIt2rpp	EAR100x	0.890522	0.280199	0.89118	0.280199	0.891838	0.280199	0.892495	0.280198	0.893153	0.280199	0.249891
EAR80x	SO3TRDRD	0.890442	0.280199	0.891109	0.280199	0.891775	0.280199	0.892442	0.280199	0.893109	0.280199	0.249874
EAR60x	SO3TRDRD	0.890442	0.280199	0.891109	0.280199	0.891775	0.280199	0.892442	0.280199	0.893109	0.280199	0.249874
EAR40x	SO3TRDRD	0.890442	0.280199	0.891109	0.280199	0.891775	0.280199	0.892442	0.280199	0.893109	0.280199	0.249874
GLUNATF	NDPK3	0.893471	0.278002	0.893769	0.278943	0.894056	0.279978	0.894404	0.280199	0.894814	0.280199	0.249868
ACKr	CBMKr	0.890256	0.280199	0.890944	0.280199	0.891631	0.280199	0.892318	0.280199	0.893005	0.280199	0.249834
PTAr	CBMKr	0.890256	0.280199	0.890944	0.280199	0.891631	0.280199	0.892318	0.280199	0.893006	0.280199	0.249834
PIt2rpp	EAR181x	0.890188	0.280199	0.890883	0.280199	0.891578	0.280199	0.892273	0.280199	0.892968	0.280199	0.249819
PIt2rpp	EAR161x	0.890138	0.280199	0.890838	0.280199	0.891539	0.280199	0.892239	0.280199	0.89294	0.280199	0.249808
PIt2rpp	EAR141x	0.890082	0.280199	0.890789	0.280199	0.891495	0.280199	0.892202	0.280199	0.892909	0.280199	0.249796
PIt2rpp	EAR121x	0.890082	0.280199	0.890789	0.280198	0.891495	0.280198	0.892202	0.280199	0.892909	0.280199	0.249795
PIt2rpp	ASNS2	0.890039	0.280199	0.890751	0.280199	0.891462	0.280199	0.892174	0.280199	0.892885	0.280199	0.249786
ACCOAC	ADNK1	0.893001	0.279192	0.893384	0.279304	0.893766	0.279416	0.894148	0.279528	0.894531	0.27964	0.249732
ADNK1	HSST_2	0.893338	0.279072	0.893683	0.279197	0.894028	0.279322	0.894373	0.279447	0.894718	0.279573	0.249722
EAR160x	EAR80x	0.889675	0.280199	0.890426	0.280199	0.891178	0.280199	0.89193	0.280199	0.892682	0.280199	0.249707
EAR160x	EAR40x	0.889675	0.280199	0.890426	0.280199	0.891178	0.280199	0.89193	0.280199	0.892682	0.280199	0.249707
EAR160x	EAR60x	0.889675	0.280199	0.890426	0.280199	0.891178	0.280199	0.89193	0.280199	0.892682	0.280199	0.249707
GLUNATF	EAR80x	0.889661	0.280199	0.890414	0.280199	0.891168	0.280199	0.891921	0.280199	0.892675	0.280199	0.249704
GLUNATF	EAR40x	0.889661	0.280199	0.890414	0.280199	0.891168	0.280199	0.891921	0.280199	0.892675	0.280199	0.249704
GLUNATF	EAR60x	0.889661	0.280199	0.890414	0.280199	0.891168	0.280199	0.891921	0.280199	0.892675	0.280199	0.249704
EAR140x	EAR80x	0.889644	0.280199	0.890399	0.280199	0.891155	0.280199	0.89191	0.280199	0.892666	0.280199	0.2497
EAR120x	EAR40x	0.889644	0.280199	0.890399	0.280199	0.891155	0.280199	0.89191	0.280199	0.892666	0.280199	0.2497
EAR120x	EAR80x	0.889644	0.280199	0.890399	0.280199	0.891155	0.280199	0.89191	0.280199	0.892666	0.280199	0.2497
EAR140x	EAR60x	0.889644	0.280199	0.890399	0.280199	0.891155	0.280199	0.89191	0.280199	0.892666	0.280199	0.2497
EAR100x	EAR40x	0.889644	0.280199	0.890399	0.280199	0.891155	0.280199	0.89191	0.280199	0.892666	0.280199	0.2497
EAR140x	EAR40x	0.889644	0.280199	0.890399	0.280199	0.891155	0.280199	0.89191	0.280199	0.892666	0.280199	0.2497
EAR100x	EAR80x	0.889644	0.280199	0.890399	0.280199	0.891155	0.280199	0.89191	0.280199	0.892666	0.280199	0.2497
EAR100x	EAR60x	0.889644	0.280199	0.890399	0.280199	0.891155	0.280199	0.89191	0.280199	0.892666	0.280199	0.2497
EAR120x	EAR60x	0.889644	0.280199	0.890399	0.280199	0.891155	0.280199	0.89191	0.280198	0.892666	0.280199	0.2497
ADNK1	EAR180x	0.893109	0.27911	0.893479	0.279231	0.89385	0.279352	0.89422	0.279473	0.894591	0.279594	0.249699
ASNS2	EAR40x	0.889601	0.280199	0.890361	0.280199	0.891121	0.280199	0.891881	0.280199	0.892641	0.280199	0.249691
ASNS2	EAR80x	0.889601	0.280199	0.890361	0.280199	0.891121	0.280199	0.891881	0.280199	0.892641	0.280199	0.249691
ASNS2	EAR60x	0.889601	0.280199	0.890361	0.280199	0.891121	0.280199	0.891881	0.280199	0.892641	0.280199	0.249691
ADNK1	SHSL1	0.893338	0.279072	0.893683	0.279197	0.894028	0.279142	0.894373	0.279447	0.894718	0.279573	0.24969
DAPDH	EAR80x	0.889563	0.2802	0.890327	0.2802	0.891092	0.2802	0.891856	0.2802	0.89262	0.2802	0.249684
DAPDH	EAR60x	0.889563	0.2802	0.890327	0.2802	0.891092	0.2802	0.891856	0.2802	0.89262	0.2802	0.249684
DAPDH	EAR40x	0.889563	0.2802	0.890327	0.2802	0.891092	0.2802	0.891856	0.2802	0.89262	0.2802	0.249684
DAPDH	PIt2rpp	0.889549	0.280199	0.890315	0.280199	0.891081	0.280199	0.891847	0.280199	0.892613	0.280199	0.249679
ADNK1	KAS15	0.89283	0.279142	0.893231	0.27926	0.893633	0.279377	0.894034	0.279494	0.894435	0.279612	0.24966
ADNK1	HCO3E	0.893123	0.279047	0.893492	0.279175	0.893861	0.279303	0.894229	0.279431	0.894598	0.279559	0.249658
EAR181x	EAR80x	0.889312	0.280199	0.890104	0.280199	0.890897	0.280199	0.891689	0.280199	0.892481	0.280199	0.249628
EAR181x	EAR60x	0.889312	0.280199	0.890104	0.280199	0.890897	0.280199	0.891689	0.280199	0.892481	0.280199	0.249628
EAR181x	EAR40x	0.889312	0.280199	0.890104	0.280199	0.890897	0.280199	0.891689	0.280199	0.892481	0.280199	0.249628
NDPK3	PTAr	0.889279	0.279888	0.890129	0.280199	0.89105	0.280199	0.892011	0.280199	0.892976	0.280199	0.249626
ACKr	NDPK3	0.889279	0.279888	0.890129	0.280199	0.89105	0.280199	0.892011	0.280199	0.892976	0.280199	0.249626
EAR161x	EAR80x	0.889262	0.280199	0.89006	0.280199	0.890858	0.280199	0.891655	0.280199	0.892453	0.280199	0.249617
EAR161x	EAR40x	0.889262	0.280199	0.89006	0.280199	0.890858	0.280199	0.891655	0.280199	0.892453	0.280199	0.249617
EAR161x	EAR60x	0.889262	0.280199	0.89006	0.280199	0.890858	0.280199	0.891655	0.280199	0.892453	0.280199	0.249617
EAR141x	EAR40x	0.889207	0.280199	0.890011	0.280199	0.890815	0.280199	0.891619	0.280199	0.892423	0.280199	0.249605
EAR141x	EAR60x	0.889207	0.280199	0.890011	0.280199	0.890815	0.280199	0.891619	0.280199	0.892423	0.280199	0.249605
EAR141x	EAR80x	0.889207	0.280199	0.890011	0.280199	0.890815	0.280199	0.891619	0.280199	0.892423	0.280199	0.249605
EAR121x	EAR40x	0.889207	0.280199	0.890011	0.280199	0.890815	0.280199	0.891619	0.280199	0.892423	0.280199	0.249605
EAR121x	EAR60x	0.889207	0.280199	0.890011	0.280199	0.890815	0.280199	0.891619	0.280199	0.892423	0.280199	0.249605
EAR121x	EAR80x	0.889207	0.280199	0.890011	0.280199	0.890815	0.280199	0.891619	0.280199	0.892423	0.280199	0.249605
ADNK1	GLYK	0.893078	0.278954	0.893452	0.279092	0.893825	0.27923	0.894199	0.279369	0.894573	0.279507	0.249583
ADNK1	NAtex	0.893075	0.278952	0.893449	0.279091	0.893823	0.279229	0.894197	0.279368	0.894571	0.279506	0.249582
ADNK1	IPDPS	0.893074	0.278952	0.893449	0.279091	0.893823	0.279229	0.894197	0.279368	0.894571	0.279506	0.249581
ADNK1	NDPK1	0.893074	0.278952	0.893449	0.279091	0.893823	0.279229	0.894197	0.279368	0.894571	0.279506	0.249581
ADNK1	R01826	0.893074	0.278952	0.893449	0.279091	0.893823	0.279229	0.894197	0.279368	0.894571	0.279506	0.249581
ADNK1	COBALT2tpp	0.893073	0.278952	0.893447	0.27909	0.893821	0.279229	0.894196	0.279367	0.89457	0.279506	0.249581
ADNK1	MN2tpp	0.893062	0.278948	0.893438	0.279087	0.893813	0.279226	0.894189	0.279365	0.894565	0.279504	0.249576
ADNK1	NI2tpp	0.893052	0.278944	0.893429	0.279083	0.893805	0.279223	0.894182	0.279362	0.894559	0.279502	0.249571
ADNK1	ZN2tpp	0.893051	0.278944	0.893428	0.279083	0.893804	0.279222	0.894181	0.279362	0.894558	0.279501	0.24957
ADK2	ADNK1	0.892991	0.278921	0.893374	0.279063	0.893758	0.279205	0.894141	0.279347	0.894525	0.279489	0.249542
ADNK1	TMDS2	0.893079	0.278891	0.893453	0.279036	0.893826	0.279181	0.8942	0.279327	0.894574	0.279472	0.24954
PYK	IGPS	0.888907	0.280199	0.889745	0.280198	0.890583	0.280199	0.891419	0.280199	0.892256	0.280199	0.249539
ADNK1	DGK1	0.892977	0.278916	0.893362	0.279059	0.893747	0.279201	0.894132	0.279344	0.894517	0.279486	0.249535
ADNK1	CYTK2	0.892978	0.278912	0.893363	0.279055	0.893748	0.279198	0.894133	0.279341	0.894518	0.279484	0.249532
ADNK1	URIDK2r	0.89299	0.278899	0.893374	0.279043	0.893757	0.279188	0.894141	0.279332	0.894525	0.279476	0.249526
CBMKr	GLCabcpp	0.888816	0.280199	0.889664	0.280199	0.890511	0.280199	0.891358	0.280199	0.892206	0.280198	0.24952
HCO3E	CBMKr	0.888809	0.280199	0.889657	0.280199	0.890505	0.280199	0.891354	0.280199	0.892202	0.280199	0.249518
SHSL1	CBMKr	0.888754	0.280201	0.889608	0.2802	0.890462	0.2802	0.891316	0.2802	0.892171	0.2802	0.249507
CBMKr	HSST_2	0.888754	0.280201	0.889608	0.2802	0.890462	0.2802	0.891316	0.2802	0.892171	0.2802	0.249507
ADK1	CBMKr	0.888696	0.280199	0.889556	0.280199	0.890417	0.280199	0.891278	0.280199	0.892139	0.280199	0.249493
GLYK	CBMKr	0.888692	0.280199	0.889553	0.280199	0.890414	0.280199	0.891275	0.280199	0.892136	0.280199	0.249492
IGPS	CBMKr	0.888692	0.280199	0.889553	0.280199	0.890414	0.280199	0.891275	0.280198	0.892137	0.280199	0.249492
NDPK1	CBMKr	0.888691	0.280199	0.889552	0.280199	0.890413	0.280199	0.891275	0.280199	0.892136	0.280199	0.249492
TRPS1	CBMKr	0.88869	0.280199	0.889551	0.280199	0.890412	0.280199	0.891274	0.280199	0.892135	0.280199	0.249492
CBMKr	R01826	0.888689	0.280199	0.88955	0.280199	0.890412	0.280199	0.891273	0.280199	0.892135	0.280199	0.249492
TMDS2	CBMKr	0.888689	0.280199	0.88955	0.280199	0.890412	0.280199	0.891273	0.280199	0.892135	0.280199	0.249492
MN2tpp	CBMKr	0.888689	0.280199	0.88955	0.280199	0.890412	0.280199	0.891273	0.280199	0.892135	0.280199	0.249492
IPDPS	CBMKr	0.888689	0.280199	0.88955	0.280199	0.890412	0.280199	0.891273	0.280199	0.892135	0.280199	0.249492
CBMKr	NAtex	0.888689	0.280199	0.88955	0.280198	0.890412	0.280199	0.891273	0.280199	0.892135	0.280199	0.249492
CBMKr	EAR180x	0.888689	0.280199	0.88955	0.280199	0.890412	0.280198	0.891273	0.280199	0.892135	0.280199	0.249492
COBALT2tpp	CBMKr	0.888687	0.280199	0.889549	0.280199	0.89041	0.280199	0.891272	0.280199	0.892134	0.280199	0.249491
URIDK2r	CBMKr	0.888678	0.280199	0.88954	0.280199	0.890403	0.280199	0.891266	0.280199	0.892129	0.280198	0.249489
ADK2	CBMKr	0.888676	0.280199	0.889539	0.280199	0.890402	0.280199	0.891265	0.280199	0.892128	0.280199	0.249489
CYTK2	CBMKr	0.888674	0.280199	0.889537	0.280199	0.8904	0.280199	0.891263	0.280199	0.892126	0.280199	0.249489
DGK1	CBMKr	0.888673	0.280199	0.889536	0.280199	0.890399	0.280199	0.891263	0.280199	0.892126	0.280199	0.249488
ACCOAC	CBMKr	0.888673	0.280199	0.889537	0.280198	0.8904	0.280199	0.891263	0.280199	0.892126	0.280199	0.249488
FEROpp	CBMKr	0.888667	0.280199	0.889531	0.280199	0.890395	0.280199	0.891259	0.280199	0.892123	0.280199	0.249487
CBMKr	NI2tpp	0.888666	0.280199	0.88953	0.280199	0.890394	0.280199	0.891258	0.280199	0.892122	0.280199	0.249487
CBMKr	ZN2tpp	0.888664	0.280199	0.889529	0.280199	0.890393	0.280199	0.891257	0.280199	0.892121	0.280199	0.249487
VALTA	CBMKr	0.888654	0.280199	0.889519	0.280199	0.890385	0.280199	0.89125	0.280199	0.892115	0.280199	0.249484
DHORD2	CBMKr	0.888637	0.280199	0.889505	0.280198	0.890372	0.280199	0.891239	0.280199	0.892106	0.280199	0.249481
ADNK1	GLCabcpp	0.892976	0.278829	0.893361	0.278982	0.893747	0.279134	0.894132	0.279286	0.894517	0.279438	0.249475
ADNK1	VALTA	0.893086	0.278788	0.893459	0.278945	0.893832	0.279102	0.894205	0.279258	0.894578	0.279415	0.24947
PYK	EAR180x	0.888578	0.280199	0.889426	0.280199	0.890299	0.280199	0.89118	0.280199	0.892057	0.280199	0.249463
PPC	CBMKr	0.888511	0.280199	0.889392	0.280199	0.890274	0.280199	0.891155	0.280199	0.892036	0.280199	0.249453
RNDR4	CBMKr	0.888509	0.280199	0.889391	0.280199	0.890272	0.280199	0.891154	0.280199	0.892035	0.280199	0.249453
ADNK1	EAR160x	0.891277	0.279329	0.891851	0.279426	0.892425	0.279522	0.892999	0.279619	0.893573	0.279716	0.249453
ADNK1	EAR120x	0.891247	0.279324	0.891824	0.279421	0.892402	0.279518	0.892979	0.279616	0.893556	0.279713	0.249443
ADNK1	EAR140x	0.891247	0.279324	0.891824	0.279421	0.892402	0.279518	0.892979	0.279616	0.893556	0.279713	0.249443
ADNK1	EAR100x	0.891247	0.279324	0.891824	0.279421	0.892402	0.279518	0.892979	0.279615	0.893556	0.279713	0.249443
CBMKr	KAS15	0.888296	0.280199	0.889201	0.280199	0.890106	0.280199	0.891011	0.280199	0.891917	0.280199	0.249406
RNDR4	PYK	0.888285	0.280199	0.889191	0.280199	0.890098	0.280199	0.891004	0.280199	0.89191	0.280199	0.249404
CYTK1	EAR40x	0.890178	0.279551	0.890874	0.279623	0.89157	0.279695	0.892266	0.279767	0.892962	0.279839	0.249367
CYTK1	EAR60x	0.890178	0.279551	0.890874	0.279623	0.89157	0.279695	0.892266	0.279767	0.892962	0.279839	0.249367
CYTK1	EAR80x	0.890178	0.279551	0.890874	0.279623	0.89157	0.279695	0.892266	0.279767	0.892962	0.279839	0.249367
MG2t3_2pp	CBMKr	0.888059	0.280199	0.88899	0.280199	0.889922	0.280199	0.890853	0.280199	0.891785	0.280199	0.249355
PIt2rpp	EAR40x	0.887976	0.280199	0.888916	0.280199	0.889857	0.280199	0.890798	0.280199	0.891739	0.280199	0.249336
PIt2rpp	EAR80x	0.887976	0.280199	0.888916	0.280199	0.889857	0.280199	0.890798	0.280199	0.891739	0.280199	0.249336
PIt2rpp	EAR60x	0.887976	0.280199	0.888916	0.280199	0.889857	0.280199	0.890798	0.280199	0.891739	0.280199	0.249336
ADNK1	PPC	0.893017	0.278614	0.893397	0.27879	0.893778	0.278966	0.894159	0.279142	0.894539	0.279318	0.249333
ADNK1	EAR181x	0.89092	0.279269	0.891533	0.279372	0.892147	0.279476	0.892761	0.279579	0.893374	0.279682	0.249333
NDPK3	CBMKr	0.887838	0.280199	0.888803	0.280199	0.889825	0.280199	0.890827	0.280199	0.891791	0.280198	0.249325
ADNK1	EAR161x	0.89087	0.279261	0.891489	0.279365	0.892109	0.279469	0.892728	0.279573	0.893347	0.279678	0.249317
ADNK1	EAR141x	0.890816	0.279252	0.891441	0.279357	0.892066	0.279462	0.892691	0.279567	0.893317	0.279673	0.249299
ADNK1	EAR121x	0.890816	0.279252	0.891441	0.279357	0.892066	0.279462	0.892691	0.279567	0.893317	0.279673	0.249299
SHSL1	PTAr	0.887783	0.280199	0.888745	0.280199	0.889707	0.280199	0.890669	0.280199	0.891631	0.280199	0.249294
ACKr	HSST_2	0.887783	0.280199	0.888745	0.280199	0.889707	0.280199	0.890669	0.280199	0.891631	0.280199	0.249294
PTAr	HSST_2	0.887783	0.280199	0.888745	0.280199	0.889707	0.280199	0.890669	0.280199	0.891631	0.280199	0.249294
ACKr	SHSL1	0.887783	0.280199	0.888745	0.280199	0.889707	0.280199	0.890669	0.280199	0.891631	0.280199	0.249294
GARFT	CBMKr	0.887475	0.280199	0.888472	0.280199	0.889468	0.280199	0.890464	0.280199	0.891461	0.280199	0.249227
CBMKr	EAR160x	0.887252	0.280199	0.888273	0.280199	0.889294	0.280199	0.890316	0.280199	0.891337	0.280199	0.249179
CBMKr	SO3TRDRD	0.887235	0.280199	0.888258	0.280199	0.889281	0.280199	0.890304	0.280199	0.891327	0.280199	0.249175
CBMKr	EAR100x	0.887222	0.280199	0.888246	0.280199	0.889271	0.280199	0.890295	0.280199	0.89132	0.280199	0.249172
CBMKr	EAR120x	0.887222	0.280199	0.888246	0.280199	0.889271	0.280199	0.890295	0.280199	0.89132	0.280199	0.249172
CBMKr	EAR140x	0.887222	0.280199	0.888246	0.280198	0.889271	0.280199	0.890295	0.280199	0.89132	0.280199	0.249172
EAR60x	EAR80x	0.887114	0.280199	0.88815	0.280199	0.889187	0.280199	0.890223	0.280199	0.89126	0.280199	0.249148
EAR40x	EAR80x	0.887114	0.280199	0.88815	0.280199	0.889187	0.280199	0.890223	0.280199	0.89126	0.280199	0.249148
EAR40x	EAR60x	0.887114	0.280199	0.88815	0.280199	0.889187	0.280199	0.890223	0.280199	0.89126	0.280199	0.249148
ACKr	Kt2pp	0.886964	0.280199	0.888017	0.280199	0.88907	0.280199	0.890123	0.280199	0.891177	0.280199	0.249116
Kt2pp	PTAr	0.886964	0.280199	0.888017	0.280199	0.88907	0.280199	0.890123	0.280199	0.891177	0.280199	0.249116
NDPK3	SO3TRDRD	0.894063	0.276906	0.894485	0.27749	0.894793	0.278173	0.894965	0.279476	0.89521	0.280138	0.249116
CBMKr	EAR181x	0.886889	0.280199	0.88795	0.280199	0.889012	0.280199	0.890073	0.280199	0.891135	0.280199	0.2491
CBMKr	EAR161x	0.886839	0.280199	0.887906	0.280199	0.888973	0.280199	0.89004	0.280199	0.891107	0.280199	0.249089
CBMKr	EAR121x	0.886784	0.280199	0.887857	0.280199	0.88893	0.280199	0.890003	0.280199	0.891076	0.280199	0.249077
CBMKr	EAR141x	0.886784	0.280199	0.887857	0.280199	0.88893	0.280199	0.890003	0.280199	0.891076	0.280199	0.249077
ADNK1	IGPS	0.893097	0.278169	0.893469	0.278398	0.89384	0.278639	0.894212	0.278862	0.894584	0.279085	0.249051
CYTK1	CBMKr	0.886572	0.280199	0.887669	0.280199	0.888766	0.280199	0.889862	0.280199	0.890959	0.280199	0.24903
ADNK1	GARFT	0.891899	0.278517	0.892404	0.278704	0.892909	0.278891	0.893413	0.279078	0.893918	0.279265	0.249024
GLUNATF	CBMKr	0.886529	0.280199	0.88763	0.280199	0.888732	0.280199	0.889833	0.280199	0.890935	0.280199	0.249021
ASNS2	CBMKr	0.886333	0.280199	0.887456	0.280199	0.888579	0.280199	0.889703	0.280199	0.890826	0.280199	0.248978
HCO3E	Kt2pp	0.886277	0.280199	0.887406	0.280199	0.888536	0.280198	0.889665	0.280198	0.890795	0.280199	0.248966
ADK1	Kt2pp	0.886135	0.280199	0.88728	0.280199	0.888425	0.280198	0.889571	0.280198	0.890716	0.280199	0.248935
Kt2pp	TRPS1	0.886129	0.280199	0.887275	0.280199	0.888422	0.280199	0.889567	0.280199	0.890713	0.280199	0.248934
Kt2pp	EAR180x	0.886097	0.280199	0.887246	0.280199	0.888396	0.280199	0.889545	0.280199	0.890695	0.280199	0.248927
Kt2pp	TMDS2	0.886096	0.280199	0.887245	0.280199	0.888395	0.280199	0.889544	0.280199	0.890694	0.280199	0.248927
Kt2pp	NAtex	0.886095	0.280199	0.887244	0.280199	0.888394	0.280199	0.889544	0.280199	0.890694	0.280199	0.248926
GLYK	Kt2pp	0.886094	0.280199	0.887244	0.280199	0.888393	0.280199	0.889543	0.280199	0.890693	0.280199	0.248926
IPDPS	Kt2pp	0.886093	0.280199	0.887243	0.280199	0.888393	0.280199	0.889543	0.280199	0.890693	0.280199	0.248926
Kt2pp	R01826	0.886093	0.280199	0.887243	0.280199	0.888393	0.280199	0.889543	0.280199	0.890693	0.280199	0.248926
Kt2pp	NDPK1	0.886093	0.280199	0.887243	0.280199	0.888393	0.280199	0.889543	0.280199	0.890693	0.280199	0.248926
Kt2pp	COBALT2tpp	0.886092	0.280199	0.887242	0.280199	0.888392	0.280199	0.889542	0.280198	0.890692	0.280198	0.248925
Kt2pp	MN2tpp	0.886081	0.280199	0.887233	0.280199	0.888384	0.280199	0.889535	0.280199	0.890686	0.280199	0.248923
ADK2	Kt2pp	0.886074	0.280199	0.887226	0.280199	0.888378	0.280199	0.889531	0.280199	0.890683	0.280199	0.248922
Kt2pp	NI2tpp	0.886071	0.280199	0.887223	0.280199	0.888376	0.280199	0.889528	0.280199	0.89068	0.280199	0.248921
Kt2pp	ZN2tpp	0.88607	0.280199	0.887222	0.280199	0.888375	0.280199	0.889527	0.280199	0.89068	0.280199	0.248921
Kt2pp	IGPS	0.886047	0.280199	0.887202	0.280199	0.888358	0.280199	0.889513	0.280199	0.890668	0.280199	0.248916
VALTA	Kt2pp	0.886039	0.280199	0.887195	0.280199	0.888351	0.280199	0.889507	0.280199	0.890662	0.280199	0.248914
ADNK1	GLUNATF	0.891311	0.278536	0.891881	0.278721	0.892451	0.278905	0.893022	0.27909	0.893592	0.279275	0.248909
ADNK1	SO3TRDRD	0.89165	0.278425	0.892183	0.278622	0.892715	0.278819	0.893248	0.279016	0.89378	0.279213	0.248906
Kt2pp	RNDR4	0.885993	0.280199	0.887154	0.280199	0.888315	0.280199	0.889476	0.280199	0.890637	0.280199	0.248904
ACCOAC	Kt2pp	0.885977	0.280199	0.88714	0.280199	0.888303	0.280199	0.889466	0.280198	0.890628	0.280199	0.248901
DAPDH	CBMKr	0.885884	0.280199	0.887057	0.280199	0.88823	0.280199	0.889403	0.280199	0.890577	0.280199	0.24888
Kt2pp	PPC	0.885741	0.280199	0.88693	0.280199	0.888119	0.280199	0.889308	0.280199	0.890497	0.280199	0.248849
Kt2pp	GLCabcpp	0.88571	0.280199	0.886903	0.280199	0.888095	0.280199	0.889288	0.280199	0.89048	0.280199	0.248843
NDPK3	PPC	0.895117	0.275878	0.895298	0.276918	0.895479	0.277958	0.89566	0.278998	0.895873	0.279683	0.248841
NDPK3	GARFT	0.89429	0.276141	0.894539	0.277229	0.894903	0.278077	0.895211	0.278768	0.895354	0.280145	0.248832
CYTK2	Kt2pp	0.885613	0.280199	0.886816	0.280199	0.888024	0.280199	0.889223	0.280199	0.890426	0.280199	0.248822
DGK1	Kt2pp	0.885613	0.280199	0.886816	0.280199	0.88802	0.280199	0.889223	0.280199	0.890426	0.280199	0.248821
Kt2pp	HSST_2	0.885576	0.280199	0.886783	0.280199	0.887991	0.280199	0.889198	0.280199	0.890405	0.280199	0.248813
Kt2pp	SHSL1	0.885576	0.280199	0.886783	0.280199	0.887991	0.280199	0.889198	0.280199	0.890405	0.280199	0.248813
ADNK1	EAR60x	0.888736	0.27918	0.889592	0.279293	0.890449	0.279406	0.891305	0.279519	0.892161	0.279633	0.248797
ADNK1	EAR40x	0.888736	0.27918	0.889592	0.279293	0.890449	0.279406	0.891305	0.279519	0.892161	0.279633	0.248797
ADNK1	EAR80x	0.888736	0.27918	0.889592	0.279293	0.890449	0.279406	0.891305	0.279519	0.892161	0.279633	0.248797
FEROpp	Kt2pp	0.885483	0.280199	0.886701	0.280199	0.887919	0.280199	0.889136	0.280199	0.890354	0.280199	0.248793
Kt2pp	KAS15	0.885456	0.280199	0.886676	0.280199	0.887897	0.280199	0.889118	0.280199	0.890339	0.280199	0.248787
Kt2pp	URIDK2r	0.885417	0.280199	0.886642	0.280199	0.887867	0.280199	0.889092	0.280199	0.890317	0.280198	0.248779
ACCOAC	NDPK3	0.894802	0.276565	0.895078	0.277176	0.895354	0.277788	0.895607	0.278485	0.895881	0.279175	0.248759
Kt2pp	MG2t3_2pp	0.885186	0.280199	0.886437	0.280199	0.887688	0.280199	0.888938	0.280199	0.890189	0.280199	0.248728
Kt2pp	NDPK3	0.88502	0.280199	0.886303	0.280199	0.887587	0.280199	0.88884	0.280199	0.890048	0.280199	0.248692
Kt2pp	DHORD2	0.884963	0.280199	0.886238	0.280199	0.887514	0.280199	0.888789	0.280199	0.890065	0.280199	0.24868
Kt2pp	GARFT	0.884905	0.280199	0.886187	0.280199	0.887469	0.280199	0.888751	0.280199	0.890033	0.280198	0.248667
Kt2pp	EAR160x	0.884903	0.280199	0.886185	0.280199	0.887468	0.280199	0.88875	0.280199	0.890032	0.280199	0.248667
Kt2pp	EAR100x	0.884874	0.280199	0.886159	0.280199	0.887444	0.280199	0.88873	0.280199	0.890015	0.280199	0.24866
Kt2pp	EAR140x	0.884874	0.280199	0.886159	0.280199	0.887444	0.280199	0.88873	0.280199	0.890015	0.280199	0.24866
Kt2pp	EAR120x	0.884874	0.280199	0.886159	0.280199	0.887444	0.280199	0.88873	0.280199	0.890015	0.280199	0.24866
GLUNATF	Kt2pp	0.884871	0.280199	0.886157	0.280199	0.887442	0.280199	0.888728	0.280199	0.890014	0.280199	0.24866
ADNK1	DHORD2	0.892965	0.277627	0.893352	0.277913	0.893738	0.278198	0.894124	0.278484	0.894511	0.27877	0.248636
ADNK1	FEROpp	0.892966	0.277618	0.893352	0.277904	0.893738	0.278192	0.894125	0.278478	0.894511	0.278765	0.24863
ACKr	ADNK1	0.890845	0.278278	0.891467	0.278491	0.892089	0.278705	0.892711	0.278918	0.893333	0.279131	0.248629
ADNK1	PTAr	0.890845	0.278278	0.891467	0.278491	0.892089	0.278705	0.892711	0.278918	0.893333	0.279131	0.248629
CBMKr	EAR40x	0.884686	0.280199	0.885992	0.280199	0.887298	0.280199	0.888605	0.280199	0.889911	0.280199	0.248619
CBMKr	EAR60x	0.884686	0.280199	0.885992	0.280199	0.887298	0.280199	0.888605	0.280199	0.889911	0.280199	0.248619
CBMKr	EAR80x	0.884686	0.280199	0.885992	0.280199	0.887298	0.280199	0.888605	0.280199	0.889911	0.280198	0.248619
Kt2pp	SO3TRDRD	0.88467	0.280199	0.885978	0.280199	0.887286	0.280199	0.888594	0.280199	0.889902	0.280199	0.248616
Kt2pp	EAR181x	0.884548	0.280199	0.88587	0.280199	0.887191	0.280199	0.888513	0.280198	0.889834	0.280199	0.248589
PIt2rpp	CBMKr	0.884527	0.280199	0.885851	0.280199	0.887175	0.280199	0.888499	0.280199	0.889823	0.280199	0.248585
Kt2pp	EAR161x	0.884499	0.280199	0.885826	0.280199	0.887153	0.280199	0.88848	0.280199	0.889807	0.280199	0.248578
Kt2pp	EAR121x	0.884445	0.280199	0.885778	0.280199	0.887111	0.280199	0.888444	0.280199	0.889777	0.280199	0.248567
Kt2pp	EAR141x	0.884445	0.280199	0.885778	0.280199	0.887111	0.280199	0.888444	0.280199	0.889777	0.280199	0.248567
FEROpp	NDPK3	0.89506	0.275099	0.8952	0.276457	0.895347	0.277718	0.895516	0.278667	0.895668	0.27985	0.24851
HCO3E	PPC	0.875803	0.280204	0.881582	0.280203	0.887362	0.280201	0.893141	0.280199	0.896442	0.280199	0.248492
CYTK1	Kt2pp	0.883848	0.280199	0.885248	0.280199	0.886647	0.280199	0.888046	0.280199	0.889446	0.280199	0.248437
PYK	URIDK2r	0.883699	0.280199	0.885115	0.280199	0.886531	0.280199	0.887947	0.280199	0.889361	0.280199	0.248404
DAPDH	Kt2pp	0.883353	0.280199	0.884807	0.280199	0.886262	0.280199	0.887716	0.280199	0.88917	0.280199	0.248329
Kt2pp	ASNS2	0.883145	0.280199	0.884622	0.280199	0.8861	0.280199	0.887577	0.280199	0.889055	0.280199	0.248283
ACKr	GLUNATF	0.882635	0.280199	0.88417	0.280199	0.885704	0.280199	0.887238	0.280199	0.888772	0.280199	0.248172
GLUNATF	PTAr	0.882635	0.280199	0.88417	0.280199	0.885704	0.280199	0.887238	0.280199	0.888772	0.280199	0.248172
Kt2pp	EAR80x	0.882393	0.280199	0.883954	0.280199	0.885515	0.280199	0.887076	0.280199	0.888637	0.280199	0.248119
Kt2pp	EAR40x	0.882393	0.280199	0.883954	0.280199	0.885515	0.280199	0.887076	0.280199	0.888637	0.280199	0.248119
Kt2pp	EAR60x	0.882393	0.280199	0.883954	0.280199	0.885515	0.280199	0.887076	0.280199	0.888637	0.280199	0.248119
Kt2pp	PIt2rpp	0.882032	0.280199	0.883633	0.280199	0.885234	0.280199	0.886835	0.280199	0.888437	0.280199	0.248041
ADK2	PYK	0.881789	0.280199	0.883417	0.280199	0.885045	0.280199	0.886673	0.280199	0.88831	0.280198	0.247988
MG2t3_2pp	NDPK3	0.894768	0.274167	0.894978	0.275459	0.895155	0.276981	0.89536	0.278264	0.895661	0.279267	0.247806
ADNK1	PIt2rpp	0.889059	0.277466	0.889879	0.27777	0.8907	0.278074	0.89152	0.278377	0.892341	0.278681	0.24768
ADNK1	NDPK3	0.89237	0.276482	0.892828	0.277186	0.893305	0.277496	0.893813	0.276577	0.894233	0.277826	0.247548
CYTK2	PYK	0.879682	0.280199	0.881544	0.280199	0.883365	0.280199	0.885269	0.280199	0.887131	0.280199	0.247526
NDPK3	KAS15	0.895267	0.274119	0.895456	0.275231	0.895645	0.276344	0.895835	0.277416	0.896014	0.278552	0.247491
DGK1	PYK	0.879447	0.280199	0.881335	0.280199	0.883224	0.280199	0.885112	0.280199	0.887	0.280199	0.247477
NDPK3	HSST_2	0.895343	0.27393	0.895507	0.275119	0.895671	0.276309	0.895847	0.277447	0.896028	0.278527	0.247442
SHSL1	NDPK3	0.895343	0.27393	0.895507	0.275119	0.895671	0.276309	0.895847	0.277447	0.896028	0.278527	0.247442
NDPK3	TMDS2	0.895378	0.273695	0.89553	0.274977	0.895683	0.276258	0.895834	0.27743	0.895981	0.278745	0.247401
ADNK1	DAPDH	0.890474	0.276577	0.891137	0.27698	0.8918	0.277382	0.892463	0.277784	0.893126	0.278187	0.247369
PTAr	PYK	0.87885	0.280199	0.880805	0.280199	0.88276	0.280199	0.884714	0.280199	0.886669	0.280199	0.247347
ACKr	PYK	0.87885	0.280199	0.880805	0.280199	0.88276	0.280199	0.884714	0.280199	0.886669	0.280199	0.247347
Kt2pp	CBMKr	0.878484	0.280199	0.88048	0.280199	0.882475	0.280199	0.88447	0.280199	0.886466	0.280199	0.247267
VALTA	NDPK3	0.895381	0.273649	0.895541	0.274824	0.895701	0.275998	0.895852	0.277296	0.896029	0.278449	0.247247
ACCOAC	PYK	0.878147	0.280199	0.880179	0.280199	0.882212	0.280199	0.884245	0.280199	0.886278	0.280199	0.247193
NDPK3	EAR180x	0.895508	0.273435	0.895654	0.274679	0.895769	0.275959	0.895894	0.277216	0.896033	0.278472	0.247185
DGK1	NDPK3	0.895324	0.273461	0.89547	0.274707	0.895619	0.275948	0.8958	0.277154	0.895937	0.278626	0.24717
CYTK2	NDPK3	0.895324	0.273461	0.89547	0.274707	0.895619	0.275948	0.8958	0.277154	0.895937	0.278626	0.24717
NDPK3	URIDK2r	0.895356	0.27343	0.895498	0.274679	0.89564	0.275928	0.895811	0.277144	0.895959	0.278539	0.247145
ADK2	NDPK3	0.895356	0.27343	0.895498	0.274679	0.89564	0.275928	0.895811	0.277144	0.895959	0.278538	0.247145
PYK	GLCabcpp	0.877808	0.280199	0.879878	0.280199	0.881949	0.280199	0.884019	0.280199	0.88609	0.280199	0.247119
NDPK3	NAtex	0.895463	0.273447	0.895631	0.274603	0.895789	0.275782	0.89591	0.277052	0.896049	0.278301	0.247081
IPDPS	NDPK3	0.895463	0.273447	0.895631	0.274603	0.895789	0.275782	0.89591	0.277052	0.896049	0.2783	0.247081
NDPK3	TRPS1	0.895463	0.273447	0.895631	0.274603	0.895789	0.275782	0.89591	0.277052	0.896049	0.2783	0.247081
NDPK3	COBALT2tpp	0.895463	0.273445	0.895631	0.274601	0.895787	0.275784	0.895909	0.277053	0.896049	0.278301	0.247081
NDPK1	NDPK3	0.895463	0.273444	0.89563	0.2746	0.895787	0.275783	0.895909	0.277053	0.896051	0.278298	0.24708
NDPK3	NI2tpp	0.895459	0.27342	0.895627	0.274578	0.895769	0.275802	0.895893	0.277069	0.896042	0.278307	0.247077
NDPK3	ZN2tpp	0.895459	0.273418	0.895627	0.274577	0.895768	0.275803	0.895892	0.27707	0.896041	0.278307	0.247076
PYK	HSST_2	0.877546	0.280199	0.879645	0.280199	0.881745	0.280199	0.883845	0.280199	0.885944	0.280199	0.247062
SHSL1	PYK	0.877546	0.280199	0.879645	0.280199	0.881745	0.280199	0.883845	0.280199	0.885944	0.280199	0.247062
NDPK3	MN2tpp	0.895461	0.273432	0.895629	0.27459	0.895797	0.275747	0.895922	0.27701	0.89605	0.278276	0.247059
GLYK	NDPK3	0.89546	0.273423	0.895628	0.274581	0.895795	0.275741	0.895915	0.277017	0.896055	0.27827	0.247054
PYK	DHORD2	0.877344	0.280199	0.879466	0.280199	0.881588	0.280199	0.883711	0.280199	0.885832	0.280199	0.247018
PYK	EAR121x	0.877224	0.280199	0.879359	0.280199	0.881494	0.280199	0.88363	0.280199	0.885765	0.280199	0.246992
PYK	EAR80x	0.877224	0.280199	0.879359	0.280199	0.881494	0.280199	0.88363	0.280199	0.885765	0.280199	0.246992
PYK	EAR100x	0.877224	0.280199	0.879359	0.280199	0.881494	0.280199	0.88363	0.280199	0.885765	0.280199	0.246992
PYK	EAR141x	0.877224	0.280199	0.879359	0.280199	0.881494	0.280199	0.88363	0.280199	0.885765	0.280199	0.246992
PYK	EAR60x	0.877224	0.280199	0.879359	0.280199	0.881494	0.280199	0.88363	0.280199	0.885765	0.280199	0.246992
PYK	EAR161x	0.877224	0.280199	0.879359	0.280199	0.881494	0.280199	0.88363	0.280199	0.885765	0.280199	0.246992
PYK	EAR120x	0.877224	0.280199	0.879359	0.280199	0.881494	0.280199	0.88363	0.280199	0.885765	0.280199	0.246992
PYK	EAR160x	0.877224	0.280199	0.879359	0.280199	0.881494	0.280199	0.88363	0.280199	0.885765	0.280199	0.246992
PYK	EAR140x	0.877224	0.280199	0.879359	0.280199	0.881494	0.280199	0.88363	0.280199	0.885765	0.280199	0.246992
PYK	EAR40x	0.877224	0.280199	0.879359	0.280199	0.881494	0.280199	0.88363	0.280199	0.885765	0.280199	0.246992
PYK	EAR181x	0.877224	0.280199	0.879359	0.280199	0.881494	0.280199	0.88363	0.280199	0.885765	0.280199	0.246992
FEROpp	PYK	0.877215	0.280199	0.879351	0.280199	0.881487	0.280199	0.883624	0.280199	0.88576	0.280199	0.24699
ADK1	NDPK3	0.895456	0.273289	0.895625	0.274472	0.895778	0.275691	0.895901	0.276978	0.896053	0.278252	0.246989
PYK	KAS15	0.8772	0.280199	0.879338	0.280199	0.881476	0.280199	0.883614	0.280199	0.885752	0.280199	0.246987
VALTA	PYK	0.877184	0.280199	0.879324	0.280199	0.881464	0.280199	0.883603	0.280199	0.885743	0.280199	0.246983
NDPK3	IGPS	0.895449	0.273348	0.895618	0.274514	0.895787	0.275681	0.895956	0.276848	0.896057	0.278184	0.246974
NDPK3	PYK	0.876867	0.280199	0.879017	0.280199	0.88117	0.280199	0.883358	0.280199	0.885547	0.280199	0.246907
CYTK1	PYK	0.87661	0.280199	0.878813	0.280199	0.881017	0.280199	0.883221	0.280199	0.885424	0.280199	0.246858
MG2t3_2pp	PYK	0.876577	0.280199	0.878784	0.280199	0.880991	0.280199	0.883199	0.280199	0.885406	0.280199	0.246851
NDPK3	R01826	0.895598	0.27256	0.895682	0.274178	0.895779	0.27569	0.895902	0.276977	0.896051	0.278253	0.246815
GLUNATF	PYK	0.875058	0.280199	0.877434	0.280199	0.87981	0.280199	0.882186	0.280199	0.884562	0.280199	0.24652
CYTK1	PIt2rpp	0.890367	0.275368	0.891042	0.275905	0.891717	0.276442	0.892392	0.276978	0.893067	0.277515	0.246507
PYK	ASNS2	0.874881	0.280199	0.877277	0.280199	0.879673	0.280199	0.882068	0.280199	0.884464	0.280199	0.246481
NDPK3	DHORD2	0.895777	0.271784	0.895866	0.273319	0.895937	0.274957	0.895997	0.276648	0.896076	0.278264	0.246367
PYK	CBMKr	0.873224	0.280199	0.875804	0.280199	0.878384	0.280199	0.880964	0.280199	0.883543	0.280199	0.24612
ADNK1	RNDR4	0.892961	0.273973	0.893347	0.274665	0.893734	0.275356	0.894121	0.276048	0.894508	0.27674	0.246094
NDPK3	RNDR4	0.89541	0.273082	0.895525	0.273873	0.89564	0.274664	0.895754	0.275454	0.895869	0.276245	0.245998
HCO3E	SUCOAS	0.872204	0.280199	0.874897	0.280199	0.87759	0.280199	0.880283	0.280199	0.882977	0.280199	0.245897
ACKr	CYTK1	0.88781	0.27522	0.88877	0.275773	0.889729	0.276326	0.890688	0.27688	0.891647	0.277433	0.245854
CYTK1	PTAr	0.88781	0.27522	0.88877	0.275773	0.889729	0.276326	0.890688	0.27688	0.891647	0.277433	0.245854
HSST_2	PPKr	0.871825	0.280199	0.87456	0.280199	0.877296	0.280199	0.880032	0.280199	0.882767	0.280199	0.245815
SHSL1	PPKr	0.871825	0.280199	0.87456	0.280199	0.877296	0.280199	0.880032	0.280199	0.882767	0.280199	0.245815
HCO3E	AKGDH	0.871749	0.280199	0.874493	0.280199	0.877237	0.280199	0.87998	0.280199	0.882724	0.280199	0.245798
PPC	SUCOAS	0.871495	0.280199	0.874267	0.280199	0.877039	0.280199	0.879811	0.280199	0.882583	0.280199	0.245743
ADK1	ADNK1	0.893484	0.273259	0.893813	0.274027	0.894142	0.274801	0.89447	0.275572	0.894799	0.276342	0.245708
AKGDH	PPC	0.871027	0.280199	0.873851	0.280199	0.876675	0.280199	0.879499	0.280199	0.882323	0.280199	0.245641
DHORD2	PPKr	0.870206	0.280199	0.873121	0.280199	0.876036	0.280199	0.878951	0.280199	0.881867	0.280199	0.245461
HCO3E	NDPK3	0.895912	0.270326	0.895993	0.272048	0.896073	0.273771	0.896113	0.275761	0.896136	0.277832	0.245458
ADK1	PPKr	0.869984	0.280199	0.872924	0.280199	0.875864	0.280199	0.878805	0.280199	0.881745	0.280199	0.245413
NDPK1	PPKr	0.869884	0.280199	0.872836	0.280199	0.875787	0.280199	0.878738	0.280199	0.881689	0.280199	0.245391
GLUNATF	PPKr	0.869866	0.280199	0.872819	0.280199	0.875773	0.280199	0.878726	0.280199	0.881679	0.280199	0.245387
HCO3E	PPKr	0.869706	0.280199	0.872677	0.280199	0.875647	0.280199	0.878618	0.280199	0.881589	0.280199	0.245352
PTAr	PPKr	0.869697	0.280199	0.872668	0.280199	0.87564	0.280199	0.878612	0.280199	0.881584	0.280199	0.24535
ACKr	PPKr	0.869697	0.280199	0.872668	0.280199	0.87564	0.280199	0.878612	0.280199	0.881584	0.280199	0.24535
RNDR4	PPKr	0.869594	0.280199	0.872577	0.280199	0.87556	0.280199	0.878543	0.280199	0.881527	0.280199	0.245328
PPKr	NAtex	0.869576	0.280199	0.872562	0.280199	0.875547	0.280199	0.878533	0.280199	0.881518	0.280199	0.245324
TRPS1	PPKr	0.869574	0.280199	0.872559	0.280199	0.875545	0.280199	0.878531	0.280199	0.881517	0.280199	0.245324
TMDS2	PPKr	0.869573	0.280199	0.872559	0.280199	0.875545	0.280199	0.878531	0.280199	0.881517	0.280199	0.245324
PPKr	R01826	0.869573	0.280199	0.872559	0.280199	0.875545	0.280199	0.878531	0.280199	0.881517	0.280199	0.245324
IPDPS	PPKr	0.869573	0.280199	0.872559	0.280199	0.875545	0.280199	0.878531	0.280199	0.881517	0.280199	0.245324
GLYK	PPKr	0.869573	0.280199	0.872558	0.280199	0.875544	0.280199	0.878529	0.280199	0.881515	0.280199	0.245323
COBALT2tpp	PPKr	0.869571	0.280199	0.872557	0.280199	0.875543	0.280199	0.87853	0.280199	0.881516	0.280199	0.245323
NDPK3	GLCabcpp	0.895993	0.26992	0.896038	0.271803	0.896077	0.273747	0.896126	0.275672	0.89614	0.2778	0.245322
MN2tpp	PPKr	0.869561	0.280199	0.872548	0.280199	0.875536	0.280199	0.878523	0.280199	0.88151	0.280199	0.245321
EAR180x	PPKr	0.869552	0.280199	0.87254	0.280199	0.875528	0.280199	0.878516	0.280199	0.881504	0.280199	0.245319
NI2tpp	PPKr	0.869551	0.280199	0.872539	0.280199	0.875528	0.280199	0.878516	0.280199	0.881504	0.280199	0.245319
ZN2tpp	PPKr	0.86955	0.280199	0.872538	0.280199	0.875527	0.280199	0.878515	0.280199	0.881504	0.280199	0.245319
FEROpp	PPKr	0.869546	0.280199	0.872534	0.280199	0.875523	0.280199	0.878511	0.280199	0.8815	0.280199	0.245317
IGPS	PPKr	0.869492	0.280199	0.872487	0.280199	0.875482	0.280199	0.878476	0.280199	0.881471	0.280199	0.245306
URIDK2r	PPKr	0.869436	0.280199	0.872437	0.280199	0.875438	0.280199	0.87844	0.280199	0.88144	0.280199	0.245294
ADK2	PPKr	0.86941	0.280199	0.872414	0.280199	0.875418	0.280199	0.878422	0.280199	0.881426	0.280199	0.245288
CYTK2	PPKr	0.869389	0.280199	0.872395	0.280199	0.875402	0.280199	0.878408	0.280199	0.881414	0.280199	0.245283
DGK1	PPKr	0.869388	0.280199	0.872395	0.280199	0.875401	0.280199	0.878408	0.280199	0.881414	0.280199	0.245283
VALTA	PPKr	0.869329	0.280199	0.872342	0.280199	0.875355	0.280199	0.878368	0.280199	0.88138	0.280199	0.24527
NDPK3	PPKr	0.869144	0.280199	0.87221	0.280199	0.875286	0.280199	0.878347	0.280199	0.88139	0.280199	0.245248
ACCOAC	PPKr	0.868974	0.280199	0.872026	0.280199	0.875078	0.280199	0.87813	0.280199	0.881182	0.280199	0.245193
MG2t3_2pp	PPKr	0.868694	0.280199	0.871778	0.280199	0.874861	0.280199	0.877945	0.280199	0.881028	0.280199	0.245132
GARFT	PPKr	0.868397	0.280199	0.871514	0.280199	0.87463	0.280199	0.877747	0.280199	0.880863	0.280199	0.245067
PPC	PPKr	0.868374	0.280199	0.871493	0.280199	0.874611	0.280199	0.87773	0.280199	0.880849	0.280199	0.245062
SO3TRDRD	PPKr	0.868159	0.280199	0.871302	0.280199	0.874445	0.280199	0.877588	0.280199	0.880731	0.280199	0.245015
PPKr	GLCabcpp	0.868064	0.280199	0.871217	0.280199	0.87437	0.280199	0.877524	0.280199	0.880677	0.280199	0.244994
EAR161x	PPKr	0.86806	0.280199	0.871214	0.280199	0.874367	0.280199	0.877521	0.280199	0.880674	0.280199	0.244993
EAR100x	PPKr	0.86806	0.280199	0.871214	0.280199	0.874367	0.280199	0.877521	0.280199	0.880674	0.280199	0.244993
EAR140x	PPKr	0.86806	0.280199	0.871214	0.280199	0.874367	0.280199	0.877521	0.280199	0.880674	0.280199	0.244993
EAR181x	PPKr	0.86806	0.280199	0.871214	0.280199	0.874367	0.280199	0.877521	0.280199	0.880674	0.280199	0.244993
EAR121x	PPKr	0.86806	0.280199	0.871214	0.280199	0.874367	0.280199	0.877521	0.280199	0.880674	0.280199	0.244993
EAR141x	PPKr	0.86806	0.280199	0.871214	0.280199	0.874367	0.280199	0.877521	0.280199	0.880674	0.280199	0.244993
EAR160x	PPKr	0.86806	0.280199	0.871214	0.280199	0.874367	0.280199	0.877521	0.280199	0.880674	0.280199	0.244993
EAR120x	PPKr	0.86806	0.280199	0.871214	0.280199	0.874367	0.280199	0.877521	0.280199	0.880674	0.280199	0.244993
ASNS2	PPKr	0.867609	0.280199	0.870813	0.280199	0.874017	0.280199	0.877221	0.280199	0.880425	0.280199	0.244895
KAS15	PPKr	0.867606	0.280199	0.87081	0.280199	0.874014	0.280199	0.877218	0.280199	0.880422	0.280199	0.244894
ADNK1	Kt2pp	0.882205	0.275427	0.883787	0.275957	0.885369	0.276488	0.886951	0.277018	0.888533	0.277548	0.244792
CYTK1	PPKr	0.867066	0.280199	0.87033	0.280199	0.873594	0.280199	0.876858	0.280199	0.880122	0.280199	0.244776
DAPDH	PPKr	0.867033	0.280199	0.870301	0.280199	0.873569	0.280199	0.876837	0.280199	0.880105	0.280199	0.244769
EAR60x	PPKr	0.866949	0.280199	0.870226	0.280199	0.873503	0.280199	0.87678	0.280199	0.880057	0.280199	0.244751
EAR80x	PPKr	0.866949	0.280199	0.870226	0.280199	0.873503	0.280199	0.87678	0.280199	0.880057	0.280199	0.244751
EAR40x	PPKr	0.866949	0.280199	0.870226	0.280199	0.873503	0.280199	0.87678	0.280199	0.880057	0.280199	0.244751
MDH	EAR80x	0.866483	0.280199	0.869811	0.280199	0.87314	0.280199	0.876469	0.280199	0.879798	0.280199	0.244649
MDH	EAR40x	0.866483	0.280199	0.869811	0.280199	0.87314	0.280199	0.876469	0.280199	0.879798	0.280199	0.244649
MDH	EAR60x	0.866483	0.280199	0.869811	0.280199	0.87314	0.280199	0.876469	0.280199	0.879798	0.280199	0.244649
Kt2pp	PYK	0.866473	0.280199	0.869803	0.280199	0.873133	0.280199	0.876463	0.280199	0.879793	0.280199	0.244647
PIt2rpp	PPKr	0.865553	0.280199	0.868986	0.280199	0.872419	0.280199	0.875851	0.280199	0.879284	0.280199	0.244447
ADNK1	MG2t3_2pp	0.892715	0.271666	0.893127	0.272607	0.893544	0.273563	0.893956	0.274505	0.894372	0.275458	0.244434
ADK1	MDH	0.864677	0.280199	0.868206	0.280199	0.871736	0.280199	0.875265	0.280199	0.878795	0.280199	0.244255
MDH	NDPK1	0.864667	0.280199	0.868198	0.280199	0.871728	0.280199	0.875259	0.280199	0.878789	0.280199	0.244253
MDH	NAtex	0.864631	0.280199	0.868166	0.280199	0.8717	0.280199	0.875235	0.280199	0.878769	0.280199	0.244245
MDH	EAR180x	0.864628	0.280199	0.868163	0.280199	0.871698	0.280199	0.875233	0.280199	0.878768	0.280199	0.244245
MDH	R01826	0.864628	0.280199	0.868163	0.280199	0.871698	0.280199	0.875233	0.280199	0.878768	0.280199	0.244245
MDH	TMDS2	0.864628	0.280199	0.868163	0.280199	0.871698	0.280199	0.875233	0.280199	0.878768	0.280199	0.244245
IPDPS	MDH	0.864628	0.280199	0.868163	0.280199	0.871698	0.280199	0.875233	0.280199	0.878768	0.280199	0.244245
MDH	COBALT2tpp	0.864627	0.280199	0.868162	0.280199	0.871697	0.280199	0.875232	0.280199	0.878767	0.280199	0.244244
GLYK	MDH	0.864625	0.280199	0.86816	0.280199	0.871695	0.280199	0.875231	0.280199	0.878766	0.280199	0.244244
MDH	MN2tpp	0.864619	0.280199	0.868155	0.280199	0.871691	0.280199	0.875227	0.280199	0.878763	0.280199	0.244242
MDH	NI2tpp	0.864611	0.280199	0.868148	0.280199	0.871685	0.280199	0.875221	0.280199	0.878758	0.280199	0.244241
MDH	ZN2tpp	0.86461	0.280199	0.868147	0.280199	0.871684	0.280199	0.875221	0.280199	0.878758	0.280199	0.244241
MDH	TRPS1	0.864609	0.280199	0.868146	0.280199	0.871683	0.280199	0.87522	0.280199	0.878757	0.280199	0.24424
ADK2	MDH	0.864582	0.280199	0.868122	0.280199	0.871662	0.280199	0.875202	0.280199	0.878742	0.280199	0.244234
MDH	IGPS	0.864564	0.280199	0.868106	0.280199	0.871648	0.280199	0.87519	0.280199	0.878732	0.280199	0.24423
MDH	URIDK2r	0.864561	0.280199	0.868104	0.280199	0.871646	0.280199	0.875188	0.280199	0.878731	0.280199	0.24423
DGK1	MDH	0.86455	0.280199	0.868094	0.280199	0.871637	0.280199	0.875181	0.280199	0.878725	0.280199	0.244228
CYTK2	MDH	0.86455	0.280199	0.868094	0.280199	0.871637	0.280199	0.875181	0.280199	0.878725	0.280199	0.244228
FEROpp	MDH	0.864524	0.280199	0.868071	0.280199	0.871617	0.280199	0.875164	0.280199	0.87871	0.280199	0.244222
MDH	GLCabcpp	0.864496	0.280199	0.868046	0.280199	0.871595	0.280199	0.875145	0.280199	0.878694	0.280199	0.244216
MDH	RNDR4	0.864471	0.280199	0.868023	0.280199	0.871576	0.280199	0.875128	0.280199	0.87868	0.280199	0.24421
MDH	PPC	0.864445	0.280199	0.868	0.280199	0.871555	0.280199	0.87511	0.280199	0.878666	0.280199	0.244204
MDH	SHSL1	0.864209	0.280199	0.867791	0.280199	0.871372	0.280199	0.874954	0.280199	0.878535	0.280199	0.244153
MDH	HSST_2	0.864209	0.280199	0.867791	0.280199	0.871372	0.280199	0.874954	0.280199	0.878535	0.280199	0.244153
MDH	NDPK3	0.864105	0.280199	0.867805	0.280199	0.871398	0.280199	0.874976	0.280199	0.878554	0.280199	0.244152
MDH	EAR141x	0.864101	0.280199	0.867694	0.280199	0.871288	0.280199	0.874881	0.280199	0.878475	0.280199	0.244129
MDH	EAR121x	0.864101	0.280199	0.867694	0.280199	0.871288	0.280199	0.874881	0.280199	0.878475	0.280199	0.244129
MDH	EAR161x	0.864097	0.280199	0.867691	0.280199	0.871285	0.280199	0.874879	0.280199	0.878473	0.280199	0.244129
MDH	EAR181x	0.864093	0.280199	0.867688	0.280199	0.871282	0.280199	0.874876	0.280199	0.878471	0.280199	0.244128
MDH	EAR100x	0.86407	0.280199	0.867667	0.280199	0.871264	0.280199	0.874861	0.280199	0.878458	0.280199	0.244123
MDH	EAR140x	0.86407	0.280199	0.867667	0.280199	0.871264	0.280199	0.874861	0.280199	0.878458	0.280199	0.244123
MDH	EAR120x	0.86407	0.280199	0.867667	0.280199	0.871264	0.280199	0.874861	0.280199	0.878458	0.280199	0.244123
MDH	EAR160x	0.864068	0.280199	0.867665	0.280199	0.871262	0.280199	0.87486	0.280199	0.878457	0.280199	0.244122
MDH	DHORD2	0.864028	0.280199	0.867629	0.280199	0.871231	0.280199	0.874832	0.280199	0.878434	0.280199	0.244113
MDH	MG2t3_2pp	0.863935	0.280199	0.867547	0.280199	0.871159	0.280199	0.874771	0.280199	0.878383	0.280199	0.244093
HCO3E	MDH	0.863795	0.280199	0.867422	0.280199	0.87105	0.280199	0.874677	0.280199	0.878305	0.280199	0.244063
MDH	GARFT	0.863695	0.280199	0.867334	0.280199	0.870972	0.280199	0.874611	0.280199	0.878249	0.280199	0.244041
MDH	SO3TRDRD	0.863498	0.280199	0.867158	0.280199	0.870819	0.280199	0.874479	0.280199	0.87814	0.280199	0.243998
VALTA	MDH	0.863495	0.280199	0.867156	0.280199	0.870817	0.280199	0.874477	0.280199	0.878138	0.280199	0.243997
ACKr	MDH	0.863436	0.280199	0.867103	0.280199	0.87077	0.280199	0.874438	0.280199	0.878105	0.280199	0.243984
MDH	PTAr	0.863436	0.280199	0.867103	0.280199	0.87077	0.280199	0.874438	0.280199	0.878105	0.280199	0.243984
MDH	ASNS2	0.862884	0.280199	0.866613	0.280199	0.870342	0.280199	0.87407	0.280199	0.877799	0.280199	0.243864
CYTK1	MDH	0.862541	0.280199	0.866308	0.280199	0.870075	0.280199	0.873842	0.280199	0.877608	0.280199	0.243789
DAPDH	MDH	0.862407	0.280199	0.866188	0.280199	0.86997	0.280199	0.873752	0.280199	0.877534	0.280199	0.24376
MDH	KAS15	0.862358	0.280199	0.866145	0.280199	0.869932	0.280199	0.873719	0.280199	0.877507	0.280199	0.243749
GLUNATF	MDH	0.862342	0.280199	0.86613	0.280199	0.869918	0.280199	0.873706	0.280199	0.877493	0.280199	0.243745
MDH	PIt2rpp	0.861911	0.280199	0.865747	0.280199	0.869584	0.280199	0.873421	0.280199	0.877258	0.280199	0.243652
CBMKr	PPKr	0.861831	0.280199	0.865677	0.280199	0.869523	0.280199	0.873368	0.280199	0.877214	0.280199	0.243634
MDH	PYK	0.861204	0.280199	0.865119	0.280199	0.869035	0.280199	0.87295	0.280199	0.876865	0.280199	0.243497
ADNK1	ASNS2	0.891374	0.270685	0.891937	0.271742	0.8925	0.272799	0.893063	0.273856	0.893627	0.274913	0.243469
MDH	CBMKr	0.857551	0.280199	0.861873	0.280199	0.866194	0.280199	0.870515	0.280199	0.874836	0.280199	0.2427
Kt2pp	PPKr	0.85735	0.280199	0.861693	0.280199	0.866037	0.280199	0.870381	0.280199	0.874724	0.280199	0.242656
ACCOAC	MDH	0.855981	0.280199	0.860477	0.280199	0.864973	0.280199	0.869468	0.280199	0.873964	0.280199	0.242358
ADNK1	CBMKr	0.885846	0.27074	0.887023	0.271791	0.888201	0.272842	0.889378	0.273893	0.890555	0.274944	0.242334
CYTK1	DAPDH	0.892205	0.268735	0.892676	0.270009	0.893147	0.271283	0.893618	0.272556	0.894089	0.27383	0.24229
Kt2pp	MDH	0.855315	0.280199	0.859885	0.280199	0.864455	0.280199	0.869024	0.280199	0.873594	0.280199	0.242212
ACCOAC	CYTK1	0.893927	0.267746	0.894206	0.26913	0.894486	0.270513	0.894765	0.271897	0.895045	0.273281	0.241964
GND	MDH	0.851703	0.280199	0.856674	0.280199	0.861645	0.280199	0.866616	0.280199	0.871587	0.280199	0.241424
PGL	MDH	0.851703	0.280199	0.856674	0.280199	0.861645	0.280199	0.866616	0.280199	0.871587	0.280199	0.241424
MDH	G6PDH2r	0.851703	0.280199	0.856674	0.280199	0.861645	0.280199	0.866616	0.280199	0.871587	0.280199	0.241424
CYTK1	EAR141x	0.892996	0.267189	0.893379	0.268635	0.893762	0.27008	0.894145	0.271526	0.894528	0.272971	0.24138
CYTK1	EAR121x	0.892996	0.267189	0.893379	0.268634	0.893762	0.27008	0.894145	0.271525	0.894528	0.272971	0.24138
CYTK1	ASNS2	0.892622	0.267186	0.893046	0.268632	0.893471	0.270077	0.893895	0.271523	0.89432	0.272969	0.241299
G6PDH2r	GLYCL	0.850647	0.280199	0.855735	0.280199	0.860824	0.280199	0.865912	0.280199	0.871	0.280199	0.241193
PGL	GLYCL	0.850647	0.280199	0.855735	0.280199	0.860824	0.280199	0.865912	0.280199	0.871	0.280199	0.241193
GND	GLYCL	0.850647	0.280199	0.855735	0.280199	0.860824	0.280199	0.865912	0.280199	0.871	0.280199	0.241193
CYTK1	EAR161x	0.893071	0.266862	0.893446	0.268344	0.89382	0.269826	0.894195	0.271308	0.894569	0.272789	0.241168
GLUNATF	CYTK1	0.892806	0.266726	0.89321	0.268223	0.893614	0.26972	0.894018	0.271217	0.894422	0.272714	0.241018
CYTK1	EAR181x	0.893138	0.266587	0.893505	0.2681	0.893872	0.269612	0.894239	0.271124	0.894607	0.272637	0.240991
CYTK1	GND	0.849608	0.280199	0.854811	0.280199	0.860015	0.280199	0.865219	0.280199	0.870423	0.280199	0.240966
CYTK1	G6PDH2r	0.849608	0.280199	0.854811	0.280199	0.860015	0.280199	0.865219	0.280199	0.870423	0.280199	0.240966
CYTK1	PGL	0.849608	0.280199	0.854811	0.280199	0.860015	0.280199	0.865219	0.280199	0.870423	0.280199	0.240966
PGL	NDPK3	0.849034	0.280199	0.854301	0.280199	0.859569	0.280199	0.864837	0.280199	0.870104	0.280199	0.240841
GND	NDPK3	0.849034	0.280199	0.854301	0.280199	0.859569	0.280199	0.864837	0.280199	0.870104	0.280199	0.240841
NDPK3	G6PDH2r	0.849034	0.280199	0.854301	0.280199	0.859569	0.280199	0.864837	0.280199	0.870104	0.280199	0.240841
PGI	PPC	0.84734	0.280199	0.854937	0.280199	0.861144	0.280199	0.864355	0.280199	0.869703	0.280199	0.24082
GND	PIt2rpp	0.848801	0.280199	0.854094	0.280199	0.859388	0.280199	0.864681	0.280199	0.869975	0.280199	0.24079
PGL	PIt2rpp	0.848801	0.280199	0.854094	0.280199	0.859388	0.280199	0.864681	0.280199	0.869975	0.280199	0.24079
PIt2rpp	G6PDH2r	0.848801	0.280199	0.854094	0.280199	0.859388	0.280199	0.864681	0.280199	0.869975	0.280199	0.24079
PYK	PPKr	0.84859	0.280199	0.853907	0.280199	0.859224	0.280199	0.864541	0.280199	0.869858	0.280199	0.240744
ACKr	PGL	0.848171	0.280199	0.853535	0.280199	0.858898	0.280199	0.864262	0.280199	0.869625	0.280199	0.240653
PGL	PTAr	0.848171	0.280199	0.853535	0.280199	0.858898	0.280199	0.864262	0.280199	0.869625	0.280199	0.240653
GND	PTAr	0.848171	0.280199	0.853535	0.280199	0.858898	0.280199	0.864262	0.280199	0.869625	0.280199	0.240653
ACKr	G6PDH2r	0.848171	0.280199	0.853535	0.280199	0.858898	0.280199	0.864262	0.280199	0.869625	0.280199	0.240653
ACKr	GND	0.848171	0.280199	0.853535	0.280199	0.858898	0.280199	0.864262	0.280199	0.869625	0.280199	0.240653
PTAr	G6PDH2r	0.848171	0.280199	0.853535	0.280199	0.858898	0.280199	0.864262	0.280199	0.869625	0.280199	0.240653
DHORD2	TKT2	0.848157	0.280199	0.853522	0.280199	0.858887	0.280199	0.864252	0.280199	0.869617	0.280199	0.24065
TKT2	CBMKr	0.847937	0.280199	0.853326	0.280199	0.858716	0.280199	0.864105	0.280199	0.869495	0.280199	0.240601
ACCOAC	TKT2	0.847885	0.280199	0.853281	0.280199	0.858676	0.280199	0.864071	0.280199	0.869466	0.280199	0.24059
ACCOAC	PGI	0.847028	0.280199	0.854673	0.280199	0.860108	0.280199	0.863807	0.280199	0.867235	0.280199	0.240562
DGK1	TKT2	0.847358	0.280199	0.852811	0.280199	0.858265	0.280199	0.863719	0.280199	0.869173	0.280199	0.240475
TKT2	EAR180x	0.847358	0.280199	0.852811	0.280199	0.858265	0.280199	0.863719	0.280199	0.869173	0.280199	0.240475
IPDPS	TKT2	0.847358	0.280199	0.852811	0.280199	0.858265	0.280199	0.863719	0.280199	0.869173	0.280199	0.240475
CYTK2	TKT2	0.847358	0.280199	0.852811	0.280199	0.858265	0.280199	0.863719	0.280199	0.869173	0.280199	0.240475
TKT2	MN2tpp	0.847358	0.280199	0.852811	0.280199	0.858265	0.280199	0.863719	0.280199	0.869173	0.280199	0.240475
TKT2	GLCabcpp	0.847358	0.280199	0.852811	0.280199	0.858265	0.280199	0.863719	0.280199	0.869173	0.280199	0.240475
TKT2	TMDS2	0.847358	0.280199	0.852811	0.280199	0.858265	0.280199	0.863719	0.280199	0.869173	0.280199	0.240475
TKT2	URIDK2r	0.847358	0.280199	0.852811	0.280199	0.858265	0.280199	0.863719	0.280199	0.869173	0.280199	0.240475
TKT2	EAR40x	0.847358	0.280199	0.852811	0.280199	0.858265	0.280199	0.863719	0.280199	0.869173	0.280199	0.240475
TKT2	NI2tpp	0.847358	0.280199	0.852811	0.280199	0.858265	0.280199	0.863719	0.280199	0.869173	0.280199	0.240475
TKT2	HSST_2	0.847358	0.280199	0.852811	0.280199	0.858265	0.280199	0.863719	0.280199	0.869173	0.280199	0.240475
PIt2rpp	TKT2	0.847358	0.280199	0.852811	0.280199	0.858265	0.280199	0.863719	0.280199	0.869173	0.280199	0.240475
MG2t3_2pp	TKT2	0.847358	0.280199	0.852811	0.280199	0.858265	0.280199	0.863719	0.280199	0.869173	0.280199	0.240475
ADK2	TKT2	0.847358	0.280199	0.852811	0.280199	0.858265	0.280199	0.863719	0.280199	0.869173	0.280199	0.240475
PYK	TKT2	0.847358	0.280199	0.852811	0.280199	0.858265	0.280199	0.863719	0.280199	0.869173	0.280199	0.240475
Kt2pp	TKT2	0.847358	0.280199	0.852811	0.280199	0.858265	0.280199	0.863719	0.280199	0.869173	0.280199	0.240475
TKT2	EAR181x	0.847358	0.280199	0.852811	0.280199	0.858265	0.280199	0.863719	0.280199	0.869173	0.280199	0.240475
FEROpp	TKT2	0.847358	0.280199	0.852811	0.280199	0.858265	0.280199	0.863719	0.280199	0.869173	0.280199	0.240475
TKT2	COBALT2tpp	0.847358	0.280199	0.852811	0.280199	0.858265	0.280199	0.863719	0.280199	0.869173	0.280199	0.240475
TKT2	EAR160x	0.847358	0.280199	0.852811	0.280199	0.858265	0.280199	0.863719	0.280199	0.869173	0.280199	0.240475
TKT2	EAR141x	0.847358	0.280199	0.852811	0.280199	0.858265	0.280199	0.863719	0.280199	0.869173	0.280199	0.240475
NDPK1	TKT2	0.847358	0.280199	0.852811	0.280199	0.858265	0.280199	0.863719	0.280199	0.869173	0.280199	0.240475
VALTA	TKT2	0.847358	0.280199	0.852811	0.280199	0.858265	0.280199	0.863719	0.280199	0.869173	0.280199	0.240475
TKT2	EAR80x	0.847358	0.280199	0.852811	0.280199	0.858265	0.280199	0.863719	0.280199	0.869173	0.280199	0.240475
TKT2	IGPS	0.847358	0.280199	0.852811	0.280199	0.858265	0.280199	0.863719	0.280199	0.869173	0.280199	0.240475
TKT2	ASNS2	0.847358	0.280199	0.852811	0.280199	0.858265	0.280199	0.863719	0.280199	0.869173	0.280199	0.240475
SHSL1	TKT2	0.847358	0.280199	0.852811	0.280199	0.858265	0.280199	0.863719	0.280199	0.869173	0.280199	0.240475
TKT2	EAR60x	0.847358	0.280199	0.852811	0.280199	0.858265	0.280199	0.863719	0.280199	0.869173	0.280199	0.240475
ADK1	TKT2	0.847358	0.280199	0.852811	0.280199	0.858265	0.280199	0.863719	0.280199	0.869173	0.280199	0.240475
ADNK1	TKT2	0.847358	0.280199	0.852811	0.280199	0.858265	0.280199	0.863719	0.280199	0.869173	0.280199	0.240475
TKT2	ZN2tpp	0.847358	0.280199	0.852811	0.280199	0.858265	0.280199	0.863719	0.280199	0.869173	0.280199	0.240475
TKT2	SO3TRDRD	0.847358	0.280199	0.852811	0.280199	0.858265	0.280199	0.863719	0.280199	0.869173	0.280199	0.240475
TKT2	EAR120x	0.847358	0.280199	0.852811	0.280199	0.858265	0.280199	0.863719	0.280199	0.869173	0.280199	0.240475
TKT2	EAR161x	0.847358	0.280199	0.852811	0.280199	0.858265	0.280199	0.863719	0.280199	0.869173	0.280199	0.240475
GARFT	TKT2	0.847358	0.280199	0.852811	0.280199	0.858265	0.280199	0.863719	0.280199	0.869173	0.280199	0.240475
TKT2	EAR140x	0.847358	0.280199	0.852811	0.280199	0.858265	0.280199	0.863719	0.280199	0.869173	0.280199	0.240475
TKT2	TRPS1	0.847358	0.280199	0.852811	0.280199	0.858265	0.280199	0.863719	0.280199	0.869173	0.280199	0.240475
TKT2	EAR100x	0.847358	0.280199	0.852811	0.280199	0.858265	0.280199	0.863719	0.280199	0.869173	0.280199	0.240475
TKT2	R01826	0.847358	0.280199	0.852811	0.280199	0.858265	0.280199	0.863719	0.280199	0.869173	0.280199	0.240475
RNDR4	TKT2	0.847358	0.280199	0.852811	0.280199	0.858265	0.280199	0.863719	0.280199	0.869173	0.280199	0.240475
TKT2	EAR121x	0.847358	0.280199	0.852811	0.280199	0.858265	0.280199	0.863719	0.280199	0.869173	0.280199	0.240475
DAPDH	TKT2	0.847358	0.280199	0.852811	0.280199	0.858265	0.280199	0.863719	0.280199	0.869173	0.280199	0.240475
TKT2	NAtex	0.847358	0.280199	0.852811	0.280199	0.858265	0.280199	0.863719	0.280199	0.869173	0.280199	0.240475
GLUNATF	TKT2	0.847358	0.280199	0.852811	0.280199	0.858265	0.280199	0.863719	0.280199	0.869173	0.280199	0.240475
GLYK	TKT2	0.847356	0.280199	0.85281	0.280199	0.858264	0.280199	0.863718	0.280199	0.869172	0.280199	0.240475
GND	SUCOAS	0.847229	0.280199	0.852697	0.280199	0.858165	0.280199	0.863634	0.280199	0.869102	0.280199	0.240447
AKGDH	G6PDH2r	0.847229	0.280199	0.852697	0.280199	0.858165	0.280199	0.863634	0.280199	0.869102	0.280199	0.240447
PGL	AKGDH	0.847229	0.280199	0.852697	0.280199	0.858165	0.280199	0.863634	0.280199	0.869102	0.280199	0.240447
PGL	SUCOAS	0.847229	0.280199	0.852697	0.280199	0.858165	0.280199	0.863634	0.280199	0.869102	0.280199	0.240447
GND	AKGDH	0.847229	0.280199	0.852697	0.280199	0.858165	0.280199	0.863634	0.280199	0.869102	0.280199	0.240447
SUCOAS	G6PDH2r	0.847229	0.280199	0.852697	0.280199	0.858165	0.280199	0.863634	0.280199	0.869102	0.280199	0.240447
HCO3E	TKT2	0.847214	0.280199	0.852684	0.280199	0.858154	0.280199	0.863624	0.280199	0.869093	0.280199	0.240444
TKT2	KAS15	0.847214	0.280199	0.852684	0.280199	0.858154	0.280199	0.863624	0.280199	0.869093	0.280199	0.240444
G6PDH2r	GLCabcpp	0.847149	0.280199	0.852626	0.280199	0.858103	0.280199	0.86358	0.280199	0.869057	0.280199	0.240429
GND	GLCabcpp	0.847149	0.280199	0.852626	0.280199	0.858103	0.280199	0.86358	0.280199	0.869057	0.280199	0.240429
PGL	GLCabcpp	0.847149	0.280199	0.852626	0.280199	0.858103	0.280199	0.86358	0.280199	0.869057	0.280199	0.240429
ACCOAC	SUCOAS	0.847114	0.280199	0.852595	0.280199	0.858076	0.280199	0.863557	0.280199	0.869038	0.280199	0.240422
NDPK3	TKT2	0.84688	0.280199	0.852477	0.280199	0.858074	0.280199	0.863671	0.280199	0.869173	0.280199	0.240416
GLUNATF	G6PDH2r	0.846839	0.280199	0.852351	0.280199	0.857862	0.280199	0.863374	0.280199	0.868885	0.280199	0.240362
GLUNATF	PGL	0.846839	0.280199	0.852351	0.280199	0.857862	0.280199	0.863374	0.280199	0.868885	0.280199	0.240362
GLUNATF	GND	0.846839	0.280199	0.852351	0.280199	0.857862	0.280199	0.863374	0.280199	0.868885	0.280199	0.240362
GND	TRPS1	0.846775	0.280199	0.852294	0.280199	0.857812	0.280199	0.863331	0.280199	0.868849	0.280199	0.240348
PGL	TRPS1	0.846775	0.280199	0.852294	0.280199	0.857812	0.280199	0.863331	0.280199	0.868849	0.280199	0.240348
TRPS1	G6PDH2r	0.846775	0.280199	0.852294	0.280199	0.857812	0.280199	0.863331	0.280199	0.868849	0.280199	0.240348
GND	IGPS	0.846753	0.280199	0.852274	0.280199	0.857795	0.280199	0.863316	0.280199	0.868837	0.280199	0.240343
IGPS	G6PDH2r	0.846753	0.280199	0.852274	0.280199	0.857795	0.280199	0.863316	0.280199	0.868837	0.280199	0.240343
PGL	IGPS	0.846753	0.280199	0.852274	0.280199	0.857795	0.280199	0.863316	0.280199	0.868837	0.280199	0.240343
CYTK2	GND	0.846747	0.280199	0.852269	0.280199	0.857791	0.280199	0.863312	0.280199	0.868834	0.280199	0.240342
CYTK2	G6PDH2r	0.846747	0.280199	0.852269	0.280199	0.857791	0.280199	0.863312	0.280199	0.868834	0.280199	0.240342
CYTK2	PGL	0.846747	0.280199	0.852269	0.280199	0.857791	0.280199	0.863312	0.280199	0.868834	0.280199	0.240342
NDPK1	G6PDH2r	0.846737	0.280199	0.85226	0.280199	0.857783	0.280199	0.863306	0.280199	0.868828	0.280199	0.24034
GND	NDPK1	0.846737	0.280199	0.85226	0.280199	0.857783	0.280199	0.863306	0.280199	0.868828	0.280199	0.24034
PGL	NDPK1	0.846737	0.280199	0.85226	0.280199	0.857783	0.280199	0.863306	0.280199	0.868828	0.280199	0.24034
ADK2	PGL	0.846735	0.280199	0.852258	0.280199	0.857781	0.280199	0.863304	0.280199	0.868827	0.280199	0.240339
PGL	URIDK2r	0.846735	0.280199	0.852258	0.280199	0.857781	0.280199	0.863304	0.280199	0.868827	0.280199	0.240339
ADK2	GND	0.846735	0.280199	0.852258	0.280199	0.857781	0.280199	0.863304	0.280199	0.868827	0.280199	0.240339
ADK2	G6PDH2r	0.846735	0.280199	0.852258	0.280199	0.857781	0.280199	0.863304	0.280199	0.868827	0.280199	0.240339
GND	URIDK2r	0.846735	0.280199	0.852258	0.280199	0.857781	0.280199	0.863304	0.280199	0.868827	0.280199	0.240339
URIDK2r	G6PDH2r	0.846735	0.280199	0.852258	0.280199	0.857781	0.280199	0.863304	0.280199	0.868827	0.280199	0.240339
DGK1	G6PDH2r	0.846734	0.280199	0.852258	0.280199	0.857781	0.280199	0.863304	0.280199	0.868827	0.280199	0.240339
DGK1	GND	0.846734	0.280199	0.852258	0.280199	0.857781	0.280199	0.863304	0.280199	0.868827	0.280199	0.240339
PGL	DGK1	0.846734	0.280199	0.852258	0.280199	0.857781	0.280199	0.863304	0.280199	0.868827	0.280199	0.240339
PGL	SHSL1	0.846727	0.280199	0.852251	0.280199	0.857775	0.280199	0.863299	0.280199	0.868823	0.280199	0.240337
GND	HSST_2	0.846727	0.280199	0.852251	0.280199	0.857775	0.280199	0.863299	0.280199	0.868823	0.280199	0.240337
G6PDH2r	HSST_2	0.846727	0.280199	0.852251	0.280199	0.857775	0.280199	0.863299	0.280199	0.868823	0.280199	0.240337
SHSL1	G6PDH2r	0.846727	0.280199	0.852251	0.280199	0.857775	0.280199	0.863299	0.280199	0.868823	0.280199	0.240337
PGL	HSST_2	0.846727	0.280199	0.852251	0.280199	0.857775	0.280199	0.863299	0.280199	0.868823	0.280199	0.240337
GND	SHSL1	0.846727	0.280199	0.852251	0.280199	0.857775	0.280199	0.863299	0.280199	0.868823	0.280199	0.240337
ADK1	PGL	0.846716	0.280199	0.852242	0.280199	0.857767	0.280199	0.863292	0.280199	0.868817	0.280199	0.240335
ADK1	GND	0.846716	0.280199	0.852242	0.280199	0.857767	0.280199	0.863292	0.280199	0.868817	0.280199	0.240335
ADK1	G6PDH2r	0.846716	0.280199	0.852242	0.280199	0.857767	0.280199	0.863292	0.280199	0.868817	0.280199	0.240335
MN2tpp	G6PDH2r	0.846666	0.280199	0.852197	0.280199	0.857727	0.280199	0.863258	0.280199	0.868789	0.280199	0.240324
PGL	MN2tpp	0.846666	0.280199	0.852197	0.280199	0.857727	0.280199	0.863258	0.280199	0.868789	0.280199	0.240324
GND	MN2tpp	0.846666	0.280199	0.852197	0.280199	0.857727	0.280199	0.863258	0.280199	0.868789	0.280199	0.240324
PYK	G6PDH2r	0.84665	0.280199	0.852182	0.280199	0.857715	0.280199	0.863247	0.280199	0.86878	0.280199	0.24032
GND	TMDS2	0.84665	0.280199	0.852182	0.280199	0.857715	0.280199	0.863247	0.280199	0.86878	0.280199	0.24032
TMDS2	G6PDH2r	0.84665	0.280199	0.852182	0.280199	0.857715	0.280199	0.863247	0.280199	0.86878	0.280199	0.24032
IPDPS	G6PDH2r	0.84665	0.280199	0.852182	0.280199	0.857715	0.280199	0.863247	0.280199	0.86878	0.280199	0.24032
PGL	GND	0.84665	0.280199	0.852182	0.280199	0.857715	0.280199	0.863247	0.280199	0.86878	0.280199	0.24032
PGL	PYK	0.84665	0.280199	0.852182	0.280199	0.857715	0.280199	0.863247	0.280199	0.86878	0.280199	0.24032
GND	R01826	0.84665	0.280199	0.852182	0.280199	0.857715	0.280199	0.863247	0.280199	0.86878	0.280199	0.24032
G6PDH2r	R01826	0.84665	0.280199	0.852182	0.280199	0.857715	0.280199	0.863247	0.280199	0.86878	0.280199	0.24032
GND	PYK	0.84665	0.280199	0.852182	0.280199	0.857715	0.280199	0.863247	0.280199	0.86878	0.280199	0.24032
PGL	R01826	0.84665	0.280199	0.852182	0.280199	0.857715	0.280199	0.863247	0.280199	0.86878	0.280199	0.24032
PGL	G6PDH2r	0.84665	0.280199	0.852182	0.280199	0.857715	0.280199	0.863247	0.280199	0.86878	0.280199	0.24032
PGL	TMDS2	0.84665	0.280199	0.852182	0.280199	0.857715	0.280199	0.863247	0.280199	0.86878	0.280199	0.24032
PGL	IPDPS	0.84665	0.280199	0.852182	0.280199	0.857715	0.280199	0.863247	0.280199	0.86878	0.280199	0.24032
GND	IPDPS	0.84665	0.280199	0.852182	0.280199	0.857715	0.280199	0.863247	0.280199	0.86878	0.280199	0.24032
GND	G6PDH2r	0.84665	0.280199	0.852182	0.280199	0.857715	0.280199	0.863247	0.280199	0.86878	0.280199	0.24032
PGL	COBALT2tpp	0.846647	0.280199	0.85218	0.280199	0.857713	0.280199	0.863246	0.280199	0.868778	0.280199	0.24032
COBALT2tpp	G6PDH2r	0.846647	0.280199	0.85218	0.280199	0.857713	0.280199	0.863246	0.280199	0.868778	0.280199	0.24032
GND	COBALT2tpp	0.846647	0.280199	0.85218	0.280199	0.857713	0.280199	0.863246	0.280199	0.868778	0.280199	0.24032
GLYK	GND	0.846647	0.280199	0.85218	0.280199	0.857713	0.280199	0.863245	0.280199	0.868778	0.280199	0.24032
PGL	GLYK	0.846647	0.280199	0.85218	0.280199	0.857713	0.280199	0.863245	0.280199	0.868778	0.280199	0.24032
GLYK	G6PDH2r	0.846647	0.280199	0.85218	0.280199	0.857713	0.280199	0.863245	0.280199	0.868778	0.280199	0.24032
PGL	NAtex	0.846641	0.280199	0.852175	0.280199	0.857708	0.280199	0.863242	0.280199	0.868775	0.280199	0.240319
GND	NAtex	0.846641	0.280199	0.852175	0.280199	0.857708	0.280199	0.863242	0.280199	0.868775	0.280199	0.240319
G6PDH2r	NAtex	0.846641	0.280199	0.852175	0.280199	0.857708	0.280199	0.863242	0.280199	0.868775	0.280199	0.240319
PGL	VALTA	0.846632	0.280199	0.852167	0.280199	0.857701	0.280199	0.863236	0.280199	0.86877	0.280199	0.240317
ACCOAC	GND	0.846632	0.280199	0.852167	0.280199	0.857701	0.280199	0.863236	0.280199	0.86877	0.280199	0.240317
ACCOAC	PGL	0.846632	0.280199	0.852167	0.280199	0.857701	0.280199	0.863236	0.280199	0.86877	0.280199	0.240317
GND	VALTA	0.846632	0.280199	0.852167	0.280199	0.857701	0.280199	0.863236	0.280199	0.86877	0.280199	0.240317
VALTA	G6PDH2r	0.846632	0.280199	0.852167	0.280199	0.857701	0.280199	0.863236	0.280199	0.86877	0.280199	0.240317
ACCOAC	G6PDH2r	0.846632	0.280199	0.852167	0.280199	0.857701	0.280199	0.863236	0.280199	0.86877	0.280199	0.240317
GND	ZN2tpp	0.846619	0.280199	0.852155	0.280199	0.857691	0.280199	0.863227	0.280199	0.868763	0.280199	0.240314
G6PDH2r	ZN2tpp	0.846619	0.280199	0.852155	0.280199	0.857691	0.280199	0.863227	0.280199	0.868763	0.280199	0.240314
PGL	ZN2tpp	0.846619	0.280199	0.852155	0.280199	0.857691	0.280199	0.863227	0.280199	0.868763	0.280199	0.240314
GND	NI2tpp	0.846619	0.280199	0.852155	0.280199	0.857691	0.280199	0.863227	0.280199	0.868763	0.280199	0.240314
G6PDH2r	NI2tpp	0.846619	0.280199	0.852155	0.280199	0.857691	0.280199	0.863227	0.280199	0.868763	0.280199	0.240314
PGL	NI2tpp	0.846619	0.280199	0.852155	0.280199	0.857691	0.280199	0.863227	0.280199	0.868763	0.280199	0.240314
PGL	EAR180x	0.846588	0.280199	0.852127	0.280199	0.857667	0.280199	0.863206	0.280199	0.868745	0.280199	0.240307
G6PDH2r	EAR180x	0.846588	0.280199	0.852127	0.280199	0.857667	0.280199	0.863206	0.280199	0.868745	0.280199	0.240307
GND	EAR180x	0.846588	0.280199	0.852127	0.280199	0.857667	0.280199	0.863206	0.280199	0.868745	0.280199	0.240307
GND	CBMKr	0.846555	0.280199	0.852098	0.280199	0.857641	0.280199	0.863184	0.280199	0.868727	0.280199	0.2403
G6PDH2r	CBMKr	0.846555	0.280199	0.852098	0.280199	0.857641	0.280199	0.863184	0.280199	0.868727	0.280199	0.2403
PGL	CBMKr	0.846555	0.280199	0.852098	0.280199	0.857641	0.280199	0.863184	0.280199	0.868727	0.280199	0.2403
GND	DHORD2	0.846523	0.280199	0.85207	0.280199	0.857616	0.280199	0.863163	0.280199	0.86871	0.280199	0.240293
PGL	DHORD2	0.846523	0.280199	0.85207	0.280199	0.857616	0.280199	0.863163	0.280199	0.86871	0.280199	0.240293
DHORD2	G6PDH2r	0.846523	0.280199	0.85207	0.280199	0.857616	0.280199	0.863163	0.280199	0.86871	0.280199	0.240293
RNDR4	G6PDH2r	0.846389	0.280199	0.851951	0.280199	0.857512	0.280199	0.863074	0.280199	0.868635	0.280199	0.240264
PGL	RNDR4	0.846389	0.280199	0.851951	0.280199	0.857512	0.280199	0.863074	0.280199	0.868635	0.280199	0.240264
GND	RNDR4	0.846389	0.280199	0.851951	0.280199	0.857512	0.280199	0.863074	0.280199	0.868635	0.280199	0.240264
PPC	PYK	0.846341	0.280199	0.851908	0.280199	0.857475	0.280199	0.863041	0.280199	0.868608	0.280199	0.240253
CYTK1	SO3TRDRD	0.893563	0.265368	0.893883	0.267016	0.894203	0.268664	0.894523	0.270312	0.894843	0.27196	0.240231
G6PDH2r	EAR120x	0.846167	0.280199	0.851754	0.280199	0.85734	0.280199	0.862926	0.280199	0.868512	0.280199	0.240215
PGL	ASNS2	0.846167	0.280199	0.851754	0.280199	0.85734	0.280199	0.862926	0.280199	0.868512	0.280199	0.240215
GND	EAR100x	0.846167	0.280199	0.851754	0.280199	0.85734	0.280199	0.862926	0.280199	0.868512	0.280199	0.240215
GND	SO3TRDRD	0.846167	0.280199	0.851754	0.280199	0.85734	0.280199	0.862926	0.280199	0.868512	0.280199	0.240215
G6PDH2r	EAR160x	0.846167	0.280199	0.851754	0.280199	0.85734	0.280199	0.862926	0.280199	0.868512	0.280199	0.240215
G6PDH2r	ASNS2	0.846167	0.280199	0.851754	0.280199	0.85734	0.280199	0.862926	0.280199	0.868512	0.280199	0.240215
PGL	SO3TRDRD	0.846167	0.280199	0.851754	0.280199	0.85734	0.280199	0.862926	0.280199	0.868512	0.280199	0.240215
GND	ASNS2	0.846167	0.280199	0.851754	0.280199	0.85734	0.280199	0.862926	0.280199	0.868512	0.280199	0.240215
G6PDH2r	EAR100x	0.846167	0.280199	0.851754	0.280199	0.85734	0.280199	0.862926	0.280199	0.868512	0.280199	0.240215
PGL	EAR100x	0.846167	0.280199	0.851754	0.280199	0.85734	0.280199	0.862926	0.280199	0.868512	0.280199	0.240215
GND	EAR140x	0.846167	0.280199	0.851754	0.280199	0.85734	0.280199	0.862926	0.280199	0.868512	0.280199	0.240215
GND	EAR160x	0.846167	0.280199	0.851754	0.280199	0.85734	0.280199	0.862926	0.280199	0.868512	0.280199	0.240215
PGL	EAR160x	0.846167	0.280199	0.851754	0.280199	0.85734	0.280199	0.862926	0.280199	0.868512	0.280199	0.240215
G6PDH2r	EAR140x	0.846167	0.280199	0.851754	0.280199	0.85734	0.280199	0.862926	0.280199	0.868512	0.280199	0.240215
PGL	EAR120x	0.846167	0.280199	0.851754	0.280199	0.85734	0.280199	0.862926	0.280199	0.868512	0.280199	0.240215
GND	EAR120x	0.846167	0.280199	0.851754	0.280199	0.85734	0.280199	0.862926	0.280199	0.868512	0.280199	0.240215
G6PDH2r	SO3TRDRD	0.846167	0.280199	0.851754	0.280199	0.85734	0.280199	0.862926	0.280199	0.868512	0.280199	0.240215
PGL	EAR140x	0.846167	0.280199	0.851754	0.280199	0.85734	0.280199	0.862926	0.280199	0.868512	0.280199	0.240215
GND	MG2t3_2pp	0.84614	0.280199	0.851729	0.280199	0.857318	0.280199	0.862907	0.280199	0.868497	0.280199	0.240209
MG2t3_2pp	G6PDH2r	0.84614	0.280199	0.851729	0.280199	0.857318	0.280199	0.862907	0.280199	0.868497	0.280199	0.240209
PGL	MG2t3_2pp	0.84614	0.280199	0.851729	0.280199	0.857318	0.280199	0.862907	0.280199	0.868497	0.280199	0.240209
FEROpp	G6PDH2r	0.846097	0.280199	0.851691	0.280199	0.857285	0.280199	0.862879	0.280199	0.868472	0.280199	0.2402
PGL	FEROpp	0.846097	0.280199	0.851691	0.280199	0.857285	0.280199	0.862879	0.280199	0.868472	0.280199	0.2402
FEROpp	GND	0.846097	0.280199	0.851691	0.280199	0.857285	0.280199	0.862879	0.280199	0.868472	0.280199	0.2402
ACCOAC	AKGDH	0.846002	0.280199	0.851607	0.280199	0.857211	0.280199	0.862816	0.280199	0.86842	0.280199	0.240179
ACKr	SUCOAS	0.845866	0.280199	0.851485	0.280199	0.857105	0.280199	0.862725	0.280199	0.868344	0.280199	0.240149
PTAr	SUCOAS	0.845866	0.280199	0.851485	0.280199	0.857105	0.280199	0.862725	0.280199	0.868344	0.280199	0.240149
ADNK1	CYTK1	0.892492	0.265535	0.892931	0.267164	0.89337	0.268794	0.893809	0.270423	0.894247	0.272052	0.240123
SUCOAS	GLCabcpp	0.845518	0.280199	0.851177	0.280199	0.856835	0.280199	0.862493	0.280199	0.868151	0.280199	0.240073
CYTK1	TKT2	0.845514	0.280199	0.851173	0.280199	0.856831	0.280199	0.86249	0.280199	0.868149	0.280199	0.240072
ACKr	AKGDH	0.845138	0.280199	0.850838	0.280199	0.856539	0.280199	0.862239	0.280199	0.86794	0.280199	0.23999
AKGDH	PTAr	0.845138	0.280199	0.850838	0.280199	0.856539	0.280199	0.862239	0.280199	0.86794	0.280199	0.23999
GARFT	G6PDH2r	0.845023	0.280199	0.850736	0.280199	0.85645	0.280199	0.862163	0.280199	0.867876	0.280199	0.239965
PGL	GARFT	0.845023	0.280199	0.850736	0.280199	0.85645	0.280199	0.862163	0.280199	0.867876	0.280199	0.239965
GND	GARFT	0.845023	0.280199	0.850736	0.280199	0.85645	0.280199	0.862163	0.280199	0.867876	0.280199	0.239965
PGI	SUCOAS	0.846045	0.280199	0.851645	0.280199	0.857244	0.280199	0.861597	0.280199	0.86565	0.280199	0.239964
ADK1	SUCOAS	0.844764	0.280199	0.850506	0.280199	0.856249	0.280199	0.861991	0.280199	0.867733	0.280199	0.239909
DHORD2	SUCOAS	0.844755	0.280199	0.850498	0.280199	0.856241	0.280199	0.861984	0.280199	0.867727	0.280199	0.239907
SUCOAS	URIDK2r	0.844659	0.280199	0.850413	0.280199	0.856167	0.280199	0.861921	0.280199	0.867675	0.280199	0.239886
SUCOAS	TMDS2	0.844659	0.280199	0.850413	0.280199	0.856167	0.280199	0.861921	0.280199	0.867675	0.280199	0.239886
SUCOAS	TRPS1	0.844657	0.280199	0.850411	0.280199	0.856165	0.280199	0.861919	0.280199	0.867673	0.280199	0.239885
SUCOAS	EAR60x	0.844657	0.280199	0.850411	0.280199	0.856165	0.280199	0.861919	0.280199	0.867673	0.280199	0.239885
SUCOAS	EAR80x	0.844657	0.280199	0.850411	0.280199	0.856165	0.280199	0.861919	0.280199	0.867673	0.280199	0.239885
SUCOAS	IGPS	0.844657	0.280199	0.850411	0.280199	0.856165	0.280199	0.861919	0.280199	0.867673	0.280199	0.239885
SUCOAS	EAR40x	0.844657	0.280199	0.850411	0.280199	0.856165	0.280199	0.861919	0.280199	0.867673	0.280199	0.239885
SUCOAS	KAS15	0.844657	0.280199	0.850411	0.280199	0.856165	0.280199	0.861919	0.280199	0.867673	0.280199	0.239885
AKGDH	SUCOAS	0.84464	0.280199	0.850396	0.280199	0.856151	0.280199	0.861907	0.280199	0.867663	0.280199	0.239882
SHSL1	AKGDH	0.844638	0.280199	0.850394	0.280199	0.85615	0.280199	0.861906	0.280199	0.867662	0.280199	0.239881
AKGDH	HSST_2	0.844638	0.280199	0.850394	0.280199	0.85615	0.280199	0.861906	0.280199	0.867662	0.280199	0.239881
SUCOAS	HSST_2	0.844595	0.280199	0.850355	0.280199	0.856116	0.280199	0.861877	0.280199	0.867637	0.280199	0.239872
SHSL1	SUCOAS	0.844595	0.280199	0.850355	0.280199	0.856116	0.280199	0.861877	0.280199	0.867637	0.280199	0.239872
RNDR4	SUCOAS	0.844561	0.280199	0.850325	0.280199	0.85609	0.280199	0.861854	0.280199	0.867619	0.280199	0.239864
NDPK3	SUCOAS	0.844521	0.280199	0.850293	0.280199	0.856063	0.280199	0.861832	0.280199	0.867601	0.280199	0.239856
FEROpp	SUCOAS	0.844465	0.280199	0.850241	0.280199	0.856016	0.280199	0.861791	0.280199	0.867567	0.280199	0.239844
AKGDH	PGI	0.845099	0.280199	0.850804	0.280199	0.856509	0.280199	0.861298	0.280199	0.865972	0.280199	0.239823
AKGDH	GLCabcpp	0.844341	0.280199	0.85013	0.280199	0.855919	0.280199	0.861708	0.280199	0.867497	0.280199	0.239816
CYTK1	SUCOAS	0.844313	0.280199	0.850105	0.280199	0.855896	0.280199	0.861688	0.280199	0.86748	0.280199	0.23981
CYTK1	GARFT	0.893849	0.264663	0.894137	0.266389	0.894425	0.268115	0.894713	0.269841	0.895001	0.271567	0.239799
CYTK2	SUCOAS	0.844668	0.280058	0.850421	0.280074	0.856174	0.28009	0.861927	0.280105	0.867679	0.280121	0.239794
SUCOAS	EAR161x	0.844661	0.280058	0.850415	0.280074	0.856169	0.28009	0.861922	0.280105	0.867676	0.280121	0.239793
SUCOAS	EAR140x	0.844661	0.280058	0.850415	0.280074	0.856169	0.28009	0.861922	0.280105	0.867676	0.280121	0.239793
SUCOAS	NAtex	0.844661	0.280058	0.850415	0.280074	0.856169	0.28009	0.861922	0.280105	0.867676	0.280121	0.239793
IPDPS	SUCOAS	0.844661	0.280058	0.850415	0.280074	0.856169	0.28009	0.861922	0.280105	0.867676	0.280121	0.239793
SUCOAS	EAR100x	0.844661	0.280058	0.850415	0.280074	0.856169	0.28009	0.861922	0.280105	0.867676	0.280121	0.239793
SUCOAS	R01826	0.844661	0.280058	0.850415	0.280074	0.856169	0.28009	0.861922	0.280105	0.867676	0.280121	0.239793
SUCOAS	MN2tpp	0.844661	0.280058	0.850415	0.280074	0.856169	0.28009	0.861922	0.280105	0.867676	0.280121	0.239793
DGK1	SUCOAS	0.844661	0.280058	0.850415	0.280074	0.856169	0.28009	0.861922	0.280105	0.867676	0.280121	0.239793
SUCOAS	EAR181x	0.844661	0.280058	0.850415	0.280074	0.856169	0.28009	0.861922	0.280105	0.867676	0.280121	0.239793
SUCOAS	EAR180x	0.844661	0.280058	0.850415	0.280074	0.856169	0.28009	0.861922	0.280105	0.867676	0.280121	0.239793
DAPDH	SUCOAS	0.844661	0.280058	0.850415	0.280074	0.856169	0.28009	0.861922	0.280105	0.867676	0.280121	0.239793
ADK2	SUCOAS	0.844661	0.280058	0.850415	0.280074	0.856169	0.28009	0.861922	0.280105	0.867676	0.280121	0.239793
SUCOAS	EAR121x	0.844661	0.280058	0.850415	0.280074	0.856169	0.28009	0.861922	0.280105	0.867676	0.280121	0.239793
SUCOAS	EAR120x	0.844661	0.280058	0.850415	0.280074	0.856169	0.28009	0.861922	0.280105	0.867676	0.280121	0.239793
SUCOAS	EAR141x	0.844661	0.280058	0.850415	0.280074	0.856169	0.28009	0.861922	0.280105	0.867676	0.280121	0.239793
NDPK1	SUCOAS	0.844661	0.280058	0.850415	0.280074	0.856169	0.28009	0.861922	0.280105	0.867676	0.280121	0.239793
SUCOAS	EAR160x	0.844661	0.280058	0.850415	0.280074	0.856169	0.28009	0.861922	0.280105	0.867676	0.280121	0.239793
GLYK	SUCOAS	0.844661	0.280058	0.850415	0.280074	0.856168	0.28009	0.861922	0.280105	0.867675	0.280121	0.239793
SUCOAS	COBALT2tpp	0.84466	0.280058	0.850413	0.280074	0.856167	0.28009	0.861921	0.280105	0.867675	0.280121	0.239793
SUCOAS	NI2tpp	0.844639	0.280058	0.850395	0.280074	0.856151	0.280089	0.861907	0.280105	0.867663	0.280121	0.239788
SUCOAS	ZN2tpp	0.844637	0.280058	0.850393	0.280074	0.85615	0.280089	0.861906	0.280105	0.867662	0.280121	0.239788
CYTK1	EAR140x	0.893584	0.264707	0.893902	0.266429	0.894219	0.26815	0.894537	0.269871	0.894854	0.271592	0.239775
CYTK1	EAR100x	0.893584	0.264707	0.893902	0.266429	0.894219	0.26815	0.894537	0.269871	0.894854	0.271592	0.239775
CYTK1	EAR120x	0.893584	0.264707	0.893902	0.266429	0.894219	0.26815	0.894537	0.269871	0.894854	0.271592	0.239775
GND	PPC	0.84415	0.280199	0.849961	0.280199	0.855771	0.280199	0.861581	0.280199	0.867391	0.280199	0.239775
PGL	PPC	0.84415	0.280199	0.849961	0.280199	0.855771	0.280199	0.861581	0.280199	0.867391	0.280199	0.239775
PPC	G6PDH2r	0.84415	0.280199	0.849961	0.280199	0.855771	0.280199	0.861581	0.280199	0.867391	0.280199	0.239775
VALTA	SUCOAS	0.844098	0.280199	0.849914	0.280199	0.85573	0.280199	0.861546	0.280199	0.867362	0.280199	0.239763
CYTK1	EAR160x	0.893613	0.264649	0.893927	0.266377	0.894242	0.268105	0.894556	0.269832	0.894871	0.27156	0.239741
PGL	EAR141x	0.843883	0.280199	0.849723	0.280199	0.855563	0.280199	0.861403	0.280199	0.867243	0.280199	0.239716
GND	EAR161x	0.843883	0.280199	0.849723	0.280199	0.855563	0.280199	0.861403	0.280199	0.867243	0.280199	0.239716
G6PDH2r	EAR181x	0.843883	0.280199	0.849723	0.280199	0.855563	0.280199	0.861403	0.280199	0.867243	0.280199	0.239716
DAPDH	G6PDH2r	0.843883	0.280199	0.849723	0.280199	0.855563	0.280199	0.861403	0.280199	0.867243	0.280199	0.239716
GND	EAR141x	0.843883	0.280199	0.849723	0.280199	0.855563	0.280199	0.861403	0.280199	0.867243	0.280199	0.239716
G6PDH2r	EAR161x	0.843883	0.280199	0.849723	0.280199	0.855563	0.280199	0.861403	0.280199	0.867243	0.280199	0.239716
DAPDH	GND	0.843883	0.280199	0.849723	0.280199	0.855563	0.280199	0.861403	0.280199	0.867243	0.280199	0.239716
PGL	EAR121x	0.843883	0.280199	0.849723	0.280199	0.855563	0.280199	0.861403	0.280199	0.867243	0.280199	0.239716
GND	EAR121x	0.843883	0.280199	0.849723	0.280199	0.855563	0.280199	0.861403	0.280199	0.867243	0.280199	0.239716
DAPDH	PGL	0.843883	0.280199	0.849723	0.280199	0.855563	0.280199	0.861403	0.280199	0.867243	0.280199	0.239716
PGL	EAR161x	0.843883	0.280199	0.849723	0.280199	0.855563	0.280199	0.861403	0.280199	0.867243	0.280199	0.239716
G6PDH2r	EAR141x	0.843883	0.280199	0.849723	0.280199	0.855563	0.280199	0.861403	0.280199	0.867243	0.280199	0.239716
G6PDH2r	EAR121x	0.843883	0.280199	0.849723	0.280199	0.855563	0.280199	0.861403	0.280199	0.867243	0.280199	0.239716
PGL	EAR181x	0.843883	0.280199	0.849723	0.280199	0.855563	0.280199	0.861403	0.280199	0.867243	0.280199	0.239716
GND	EAR181x	0.843883	0.280199	0.849723	0.280199	0.855563	0.280199	0.861403	0.280199	0.867243	0.280199	0.239716
G6PDH2r	KAS15	0.843824	0.280199	0.849671	0.280199	0.855517	0.280199	0.861364	0.280199	0.86721	0.280199	0.239704
PGL	KAS15	0.843824	0.280199	0.849671	0.280199	0.855517	0.280199	0.861364	0.280199	0.86721	0.280199	0.239704
GND	KAS15	0.843824	0.280199	0.849671	0.280199	0.855517	0.280199	0.861364	0.280199	0.86721	0.280199	0.239704
MG2t3_2pp	SUCOAS	0.844047	0.280057	0.849869	0.280072	0.855691	0.280088	0.861513	0.280104	0.867335	0.28012	0.239658
AKGDH	DHORD2	0.843556	0.280199	0.849433	0.280199	0.855309	0.280199	0.861185	0.280199	0.867061	0.280199	0.239645
ADK1	AKGDH	0.843521	0.280199	0.849401	0.280199	0.855282	0.280199	0.861162	0.280199	0.867042	0.280199	0.239637
CYTK2	AKGDH	0.843463	0.280199	0.84935	0.280199	0.855237	0.280199	0.861123	0.280199	0.86701	0.280199	0.239625
AKGDH	IGPS	0.843456	0.280199	0.849344	0.280199	0.855231	0.280199	0.861119	0.280199	0.867006	0.280199	0.239623
AKGDH	EAR80x	0.843456	0.280199	0.849344	0.280199	0.855231	0.280199	0.861119	0.280199	0.867006	0.280199	0.239623
AKGDH	TMDS2	0.843456	0.280199	0.849344	0.280199	0.855231	0.280199	0.861119	0.280199	0.867006	0.280199	0.239623
AKGDH	EAR141x	0.843456	0.280199	0.849344	0.280199	0.855231	0.280199	0.861119	0.280199	0.867006	0.280199	0.239623
AKGDH	EAR140x	0.843456	0.280199	0.849344	0.280199	0.855231	0.280199	0.861119	0.280199	0.867006	0.280199	0.239623
AKGDH	EAR180x	0.843456	0.280199	0.849344	0.280199	0.855231	0.280199	0.861119	0.280199	0.867006	0.280199	0.239623
AKGDH	TRPS1	0.843456	0.280199	0.849344	0.280199	0.855231	0.280199	0.861119	0.280199	0.867006	0.280199	0.239623
IPDPS	AKGDH	0.843456	0.280199	0.849344	0.280199	0.855231	0.280199	0.861119	0.280199	0.867006	0.280199	0.239623
AKGDH	EAR181x	0.843456	0.280199	0.849344	0.280199	0.855231	0.280199	0.861119	0.280199	0.867006	0.280199	0.239623
NDPK1	AKGDH	0.843456	0.280199	0.849344	0.280199	0.855231	0.280199	0.861119	0.280199	0.867006	0.280199	0.239623
AKGDH	EAR60x	0.843456	0.280199	0.849344	0.280199	0.855231	0.280199	0.861119	0.280199	0.867006	0.280199	0.239623
AKGDH	URIDK2r	0.843456	0.280199	0.849344	0.280199	0.855231	0.280199	0.861119	0.280199	0.867006	0.280199	0.239623
AKGDH	EAR40x	0.843456	0.280199	0.849344	0.280199	0.855231	0.280199	0.861119	0.280199	0.867006	0.280199	0.239623
AKGDH	EAR100x	0.843456	0.280199	0.849344	0.280199	0.855231	0.280199	0.861119	0.280199	0.867006	0.280199	0.239623
AKGDH	EAR121x	0.843456	0.280199	0.849344	0.280199	0.855231	0.280199	0.861119	0.280199	0.867006	0.280199	0.239623
AKGDH	MN2tpp	0.843456	0.280199	0.849344	0.280199	0.855231	0.280199	0.861119	0.280199	0.867006	0.280199	0.239623
AKGDH	EAR120x	0.843456	0.280199	0.849344	0.280199	0.855231	0.280199	0.861119	0.280199	0.867006	0.280199	0.239623
DGK1	AKGDH	0.843456	0.280199	0.849344	0.280199	0.855231	0.280199	0.861119	0.280199	0.867006	0.280199	0.239623
AKGDH	R01826	0.843456	0.280199	0.849344	0.280199	0.855231	0.280199	0.861119	0.280199	0.867006	0.280199	0.239623
AKGDH	NAtex	0.843456	0.280199	0.849344	0.280199	0.855231	0.280199	0.861119	0.280199	0.867006	0.280199	0.239623
ADK2	AKGDH	0.843456	0.280199	0.849344	0.280199	0.855231	0.280199	0.861119	0.280199	0.867006	0.280199	0.239623
AKGDH	EAR161x	0.843456	0.280199	0.849344	0.280199	0.855231	0.280199	0.861119	0.280199	0.867006	0.280199	0.239623
AKGDH	EAR160x	0.843456	0.280199	0.849344	0.280199	0.855231	0.280199	0.861119	0.280199	0.867006	0.280199	0.239623
AKGDH	KAS15	0.843456	0.280199	0.849344	0.280199	0.855231	0.280199	0.861119	0.280199	0.867006	0.280199	0.239623
GLYK	AKGDH	0.843456	0.280199	0.849344	0.280199	0.855231	0.280199	0.861118	0.280199	0.867006	0.280199	0.239623
AKGDH	COBALT2tpp	0.843455	0.280199	0.849342	0.280199	0.85523	0.280199	0.861118	0.280199	0.867005	0.280199	0.239623
AKGDH	NI2tpp	0.843433	0.280199	0.849323	0.280199	0.855213	0.280199	0.861103	0.280199	0.866993	0.280199	0.239618
AKGDH	ZN2tpp	0.843432	0.280199	0.849322	0.280199	0.855212	0.280199	0.861103	0.280199	0.866993	0.280199	0.239618
RNDR4	AKGDH	0.84337	0.280199	0.849267	0.280199	0.855164	0.280199	0.861061	0.280199	0.866958	0.280199	0.239604
NDPK3	AKGDH	0.843334	0.280199	0.849238	0.280199	0.855139	0.280199	0.86104	0.280199	0.86694	0.280199	0.239597
VALTA	AKGDH	0.843219	0.280199	0.849133	0.280199	0.855046	0.280199	0.86096	0.280199	0.866874	0.280199	0.239571
FEROpp	AKGDH	0.843202	0.280199	0.849117	0.280199	0.855032	0.280199	0.860947	0.280199	0.866862	0.280199	0.239567
CYTK1	AKGDH	0.843124	0.280199	0.849048	0.280199	0.854972	0.280199	0.860896	0.280199	0.86682	0.280199	0.23955
GLUNATF	AKGDH	0.843117	0.280199	0.849042	0.280199	0.854967	0.280199	0.860892	0.280199	0.866817	0.280199	0.239549
GARFT	SUCOAS	0.843389	0.280055	0.849284	0.280071	0.855179	0.280087	0.861074	0.280103	0.866969	0.280119	0.239513
MG2t3_2pp	AKGDH	0.842841	0.280199	0.848796	0.280199	0.854752	0.280199	0.860708	0.280199	0.866664	0.280199	0.239489
SUCOAS	SO3TRDRD	0.843119	0.280054	0.849044	0.28007	0.854969	0.280086	0.860894	0.280102	0.866819	0.280118	0.239454
SUCOAS	ASNS2	0.842589	0.280199	0.848573	0.280199	0.854557	0.280199	0.86054	0.280199	0.866524	0.280199	0.239434
MDH	PPKr	0.842269	0.280199	0.848288	0.280199	0.854308	0.280199	0.860327	0.280199	0.866346	0.280199	0.239364
AKGDH	GARFT	0.842178	0.280199	0.848207	0.280199	0.854237	0.280199	0.860266	0.280199	0.866296	0.280199	0.239344
HCO3E	PGL	0.838242	0.280199	0.846407	0.280199	0.854571	0.280199	0.862513	0.280199	0.869362	0.280199	0.239331
HCO3E	G6PDH2r	0.838242	0.280199	0.846407	0.280199	0.854571	0.280199	0.862513	0.280199	0.869362	0.280199	0.239331
HCO3E	GND	0.838242	0.280199	0.846407	0.280199	0.854571	0.280199	0.862513	0.280199	0.869362	0.280199	0.239331
AKGDH	SO3TRDRD	0.841908	0.280199	0.847967	0.280199	0.854027	0.280199	0.860086	0.280199	0.866146	0.280199	0.239285
CYTK1	MG2t3_2pp	0.89443	0.26367	0.894654	0.265506	0.894877	0.267343	0.895101	0.26918	0.895324	0.271016	0.239228
G6PDH2r	EAR40x	0.841252	0.280199	0.847384	0.280199	0.853517	0.280199	0.859649	0.280199	0.865781	0.280199	0.239142
G6PDH2r	EAR80x	0.841252	0.280199	0.847384	0.280199	0.853517	0.280199	0.859649	0.280199	0.865781	0.280199	0.239142
GND	EAR60x	0.841252	0.280199	0.847384	0.280199	0.853517	0.280199	0.859649	0.280199	0.865781	0.280199	0.239142
G6PDH2r	EAR60x	0.841252	0.280199	0.847384	0.280199	0.853517	0.280199	0.859649	0.280199	0.865781	0.280199	0.239142
GND	EAR40x	0.841252	0.280199	0.847384	0.280199	0.853517	0.280199	0.859649	0.280199	0.865781	0.280199	0.239142
PGL	EAR40x	0.841252	0.280199	0.847384	0.280199	0.853517	0.280199	0.859649	0.280199	0.865781	0.280199	0.239142
PGL	EAR60x	0.841252	0.280199	0.847384	0.280199	0.853517	0.280199	0.859649	0.280199	0.865781	0.280199	0.239142
PGL	EAR80x	0.841252	0.280199	0.847384	0.280199	0.853517	0.280199	0.859649	0.280199	0.865781	0.280199	0.239142
GND	EAR80x	0.841252	0.280199	0.847384	0.280199	0.853517	0.280199	0.859649	0.280199	0.865781	0.280199	0.239142
AKGDH	ASNS2	0.841207	0.280199	0.847344	0.280199	0.853481	0.280199	0.859619	0.280199	0.865756	0.280199	0.239132
PTAr	TKT2	0.840972	0.280199	0.847135	0.280199	0.853299	0.280199	0.859462	0.280199	0.865625	0.280199	0.239081
ACKr	TKT2	0.840972	0.280199	0.847135	0.280199	0.853299	0.280199	0.859462	0.280199	0.865625	0.280199	0.239081
SUCOAS	CBMKr	0.840905	0.280199	0.847076	0.280199	0.853247	0.280199	0.859417	0.280199	0.865588	0.280199	0.239066
DAPDH	AKGDH	0.840497	0.280199	0.846714	0.280199	0.85293	0.280199	0.859146	0.280199	0.865362	0.280199	0.238977
CYTK1	FEROpp	0.894534	0.263258	0.894746	0.265141	0.894958	0.267023	0.89517	0.268905	0.895382	0.270787	0.238962
PIt2rpp	SUCOAS	0.840314	0.280199	0.846551	0.280199	0.852788	0.280199	0.859025	0.280199	0.865262	0.280199	0.238937
CYTK1	PPC	0.89509	0.262957	0.89524	0.264873	0.895391	0.266789	0.895541	0.268704	0.895691	0.27062	0.238868
AKGDH	CBMKr	0.839767	0.280199	0.846065	0.280199	0.852362	0.280199	0.858659	0.280199	0.864956	0.280199	0.238818
PPC	TKT2	0.839594	0.280199	0.84591	0.280199	0.852227	0.280199	0.858543	0.280199	0.86486	0.280199	0.23878
CYTK1	URIDK2r	0.894927	0.262759	0.895095	0.264696	0.895264	0.266634	0.895432	0.268572	0.8956	0.27051	0.238695
ADK2	CYTK1	0.894927	0.262758	0.895095	0.264696	0.895264	0.266634	0.895432	0.268572	0.895601	0.27051	0.238695
AKGDH	PIt2rpp	0.839125	0.280199	0.845494	0.280199	0.851863	0.280199	0.858232	0.280199	0.864601	0.280199	0.238677
CYTK1	CYTK2	0.894904	0.262706	0.895075	0.264649	0.895246	0.266593	0.895417	0.268536	0.895588	0.27048	0.238653
CYTK1	DGK1	0.894904	0.262705	0.895075	0.264649	0.895246	0.266593	0.895417	0.268536	0.895588	0.27048	0.238653
CYTK1	RNDR4	0.894857	0.262597	0.895034	0.264553	0.89521	0.266509	0.895386	0.268464	0.895562	0.27042	0.238568
CYTK1	ZN2tpp	0.895093	0.262468	0.895243	0.264438	0.895393	0.266408	0.895543	0.268378	0.895693	0.270348	0.238527
CYTK1	NI2tpp	0.895095	0.262461	0.895244	0.264432	0.895394	0.266403	0.895544	0.268373	0.895694	0.270344	0.238522
CYTK1	HSST_2	0.895114	0.262419	0.895261	0.264395	0.895409	0.26637	0.895557	0.268346	0.895704	0.270321	0.238497
CYTK1	SHSL1	0.895114	0.262419	0.895261	0.264395	0.895409	0.26637	0.895557	0.268346	0.895704	0.270321	0.238497
CYTK1	KAS15	0.895121	0.262339	0.895268	0.264324	0.895415	0.266308	0.895562	0.268292	0.895708	0.270277	0.238443
CYTK1	NAtex	0.895123	0.262332	0.895269	0.264317	0.895416	0.266302	0.895562	0.268289	0.895709	0.270274	0.238439
CYTK1	VALTA	0.895123	0.262332	0.895269	0.264317	0.895416	0.266304	0.895562	0.268288	0.895709	0.270273	0.238438
CYTK1	TRPS1	0.895123	0.262332	0.895269	0.264317	0.895416	0.266303	0.895562	0.268288	0.895709	0.270273	0.238438
CYTK1	NDPK1	0.895123	0.262331	0.89527	0.264316	0.895416	0.266302	0.895563	0.268287	0.895709	0.270272	0.238438
CYTK1	COBALT2tpp	0.895123	0.26232	0.89527	0.264307	0.895416	0.266293	0.895563	0.26828	0.895709	0.270268	0.23843
CYTK1	TMDS2	0.895126	0.262306	0.895272	0.264294	0.895418	0.266284	0.895565	0.26827	0.895711	0.270258	0.238421
CYTK1	IPDPS	0.895126	0.262306	0.895272	0.264294	0.895418	0.266282	0.895565	0.26827	0.895711	0.270258	0.23842
CYTK1	MN2tpp	0.895127	0.262281	0.895273	0.264272	0.89542	0.266262	0.895566	0.268253	0.895712	0.270244	0.238403
CYTK1	GLYK	0.895129	0.262236	0.895275	0.264232	0.895421	0.266228	0.895567	0.268224	0.895712	0.27022	0.238373
ADK1	CYTK1	0.895128	0.262101	0.895274	0.264112	0.89542	0.266123	0.895566	0.268133	0.895712	0.270144	0.238278
TKT2	PPKr	0.83726	0.280199	0.843836	0.280199	0.850412	0.280199	0.856987	0.280199	0.863563	0.280199	0.23827
CYTK1	EAR180x	0.895135	0.262056	0.895281	0.264072	0.895426	0.266088	0.895571	0.268104	0.895716	0.27012	0.238248
GLUNATF	SUCOAS	0.844271	0.277642	0.850068	0.277926	0.855865	0.27821	0.861661	0.278494	0.867458	0.278778	0.238099
CYTK1	IGPS	0.895154	0.261688	0.895298	0.263745	0.895441	0.265802	0.895584	0.267858	0.895727	0.269915	0.237995
CYTK1	R01826	0.89516	0.261565	0.895303	0.263635	0.895445	0.265706	0.895588	0.267776	0.89573	0.269847	0.23791
MDH	TKT2	0.835268	0.280199	0.842065	0.280199	0.848862	0.280199	0.855659	0.280199	0.862457	0.280199	0.237835
Kt2pp	SUCOAS	0.834826	0.280199	0.841673	0.280199	0.848519	0.280199	0.855366	0.280199	0.862212	0.280199	0.237738
PYK	GLYCL	0.878249	0.266235	0.880271	0.267787	0.882292	0.269338	0.884314	0.27089	0.886335	0.272441	0.237626
CYTK1	NDPK3	0.895442	0.261055	0.895553	0.263182	0.895664	0.265309	0.895776	0.267436	0.895887	0.269563	0.237613
SUCOAS	TKT2	0.833665	0.280199	0.840896	0.280199	0.847912	0.280199	0.854845	0.280199	0.861778	0.280199	0.237541
CYTK1	DHORD2	0.895204	0.261013	0.895342	0.263145	0.89548	0.265275	0.895617	0.267408	0.895755	0.26954	0.237534
Kt2pp	PGI	0.8396	0.278246	0.842991	0.280199	0.847971	0.280199	0.853594	0.280199	0.859776	0.280199	0.237488
Kt2pp	AKGDH	0.833588	0.280199	0.840572	0.280199	0.847557	0.280199	0.854541	0.280199	0.861525	0.280199	0.237468
AKGDH	TKT2	0.832646	0.280199	0.839734	0.280199	0.846823	0.280199	0.853911	0.280199	0.861	0.280199	0.237262
ADNK1	PYK	0.874416	0.266835	0.876864	0.26832	0.879311	0.269805	0.881758	0.27129	0.884206	0.272774	0.237233
PGL	Kt2pp	0.830889	0.280199	0.838173	0.280199	0.845456	0.280199	0.85274	0.280199	0.860024	0.280199	0.236878
Kt2pp	G6PDH2r	0.830889	0.280199	0.838173	0.280199	0.845456	0.280199	0.85274	0.280199	0.860024	0.280199	0.236878
GND	Kt2pp	0.830889	0.280199	0.838173	0.280199	0.845456	0.280199	0.85274	0.280199	0.860024	0.280199	0.236878
PGI	PIt2rpp	0.847262	0.26285	0.850424	0.280199	0.855225	0.280199	0.859639	0.280199	0.864319	0.280199	0.236624
PGL	PPKr	0.829713	0.280199	0.837127	0.280199	0.844542	0.280199	0.851956	0.280199	0.85937	0.280199	0.236621
GND	PPKr	0.829713	0.280199	0.837127	0.280199	0.844542	0.280199	0.851956	0.280199	0.85937	0.280199	0.236621
G6PDH2r	PPKr	0.829713	0.280199	0.837127	0.280199	0.844542	0.280199	0.851956	0.280199	0.85937	0.280199	0.236621
GLUDy	EAR121x	0.828194	0.280199	0.835778	0.280199	0.843361	0.280199	0.850944	0.280199	0.858527	0.280199	0.236289
GLUDy	EAR141x	0.828194	0.280199	0.835778	0.280199	0.843361	0.280199	0.850944	0.280199	0.858527	0.280199	0.236289
GLUDy	EAR161x	0.828048	0.280199	0.835647	0.280199	0.843247	0.280199	0.850846	0.280199	0.858445	0.280199	0.236257
GLUDy	EAR181x	0.827915	0.280199	0.835529	0.280199	0.843143	0.280199	0.850758	0.280199	0.858372	0.280199	0.236228
GLUDy	EAR140x	0.827035	0.280199	0.834747	0.280199	0.842459	0.280199	0.850171	0.280199	0.857883	0.280199	0.236036
GLUDy	EAR100x	0.827035	0.280199	0.834747	0.280199	0.842459	0.280199	0.850171	0.280199	0.857883	0.280199	0.236036
GLUDy	EAR120x	0.827035	0.280199	0.834747	0.280199	0.842459	0.280199	0.850171	0.280199	0.857883	0.280199	0.236036
GLUDy	EAR160x	0.826955	0.280199	0.834676	0.280199	0.842397	0.280199	0.850117	0.280199	0.857838	0.280199	0.236018
GLUNATF	GLUDy	0.826455	0.280199	0.834232	0.280199	0.842008	0.280199	0.849784	0.280199	0.857561	0.280199	0.235909
GLUDy	PTAr	0.826448	0.280199	0.834225	0.280199	0.842002	0.280199	0.849779	0.280199	0.857556	0.280199	0.235908
ACKr	GLUDy	0.826448	0.280199	0.834225	0.280199	0.842002	0.280199	0.849779	0.280199	0.857556	0.280199	0.235908
CYTK1	GLCabcpp	0.895685	0.258403	0.895769	0.260824	0.895853	0.263246	0.895937	0.265668	0.896022	0.26809	0.23581
CYTK1	HCO3E	0.895685	0.258401	0.89577	0.260823	0.895854	0.263245	0.895938	0.265667	0.896022	0.268089	0.235809
DAPDH	PGI	0.849781	0.255344	0.853003	0.280199	0.8566	0.280199	0.861276	0.280199	0.865523	0.280199	0.23577
MDH	SUCOAS	0.825167	0.280199	0.833087	0.280199	0.841006	0.280199	0.848926	0.280199	0.856845	0.280199	0.235628
GLUDy	HSST_2	0.824947	0.280199	0.832891	0.280199	0.840835	0.280199	0.848779	0.280199	0.856723	0.280199	0.23558
GLUDy	SHSL1	0.824947	0.280199	0.832891	0.280199	0.840835	0.280199	0.848779	0.280199	0.856723	0.280199	0.23558
GLUDy	DHORD2	0.824575	0.280199	0.83256	0.280199	0.840545	0.280199	0.848531	0.280199	0.856516	0.280199	0.235498
MDH	AKGDH	0.824406	0.280199	0.83241	0.280199	0.840414	0.280199	0.848418	0.280199	0.856422	0.280199	0.235461
PYK	SUCOAS	0.824316	0.280199	0.83233	0.280199	0.840344	0.280199	0.848358	0.280199	0.856372	0.280199	0.235442
GLUDy	GLCabcpp	0.824228	0.280199	0.832251	0.280199	0.840275	0.280199	0.848299	0.280199	0.856323	0.280199	0.235422
ADK1	GLUDy	0.82412	0.280199	0.832156	0.280199	0.840192	0.280199	0.848228	0.280199	0.856263	0.280199	0.235399
HCO3E	GLUDy	0.823515	0.280199	0.831618	0.280199	0.839721	0.280199	0.847824	0.280199	0.855927	0.280199	0.235267
GLUDy	TRPS1	0.823469	0.280199	0.831577	0.280199	0.839686	0.280199	0.847794	0.280199	0.855903	0.280199	0.235257
CYTK2	GLUDy	0.823425	0.280199	0.831538	0.280199	0.839651	0.280199	0.847764	0.280199	0.855877	0.280199	0.235247
GLUDy	DGK1	0.823425	0.280199	0.831538	0.280199	0.839651	0.280199	0.847764	0.280199	0.855877	0.280199	0.235247
ADK2	GLUDy	0.823416	0.280199	0.83153	0.280199	0.839644	0.280199	0.847758	0.280199	0.855872	0.280199	0.235245
GLUDy	IGPS	0.823385	0.280199	0.831503	0.280199	0.83962	0.280199	0.847738	0.280199	0.855856	0.280199	0.235238
GLUDy	EAR180x	0.823377	0.280199	0.831495	0.280199	0.839614	0.280199	0.847732	0.280199	0.855851	0.280199	0.235237
GLUDy	URIDK2r	0.823371	0.280199	0.83149	0.280199	0.839609	0.280199	0.847728	0.280199	0.855847	0.280199	0.235235
GLUDy	NAtex	0.823358	0.280199	0.831478	0.280199	0.839599	0.280199	0.847719	0.280199	0.85584	0.280199	0.235232
GLUDy	GLYK	0.82335	0.280199	0.831471	0.280199	0.839593	0.280199	0.847714	0.280199	0.855835	0.280199	0.235231
GLUDy	NDPK1	0.823349	0.280199	0.831471	0.280199	0.839592	0.280199	0.847714	0.280199	0.855835	0.280199	0.235231
GLUDy	R01826	0.823349	0.280199	0.831471	0.280199	0.839592	0.280199	0.847713	0.280199	0.855835	0.280199	0.23523
GLUDy	TMDS2	0.823349	0.280199	0.831471	0.280199	0.839592	0.280199	0.847713	0.280199	0.855835	0.280199	0.23523
GLUDy	IPDPS	0.823349	0.280199	0.831471	0.280199	0.839592	0.280199	0.847713	0.280199	0.855835	0.280199	0.23523
GLUDy	COBALT2tpp	0.823347	0.280199	0.831469	0.280199	0.839591	0.280199	0.847712	0.280199	0.855834	0.280199	0.23523
GLUDy	MN2tpp	0.823338	0.280199	0.83146	0.280199	0.839583	0.280199	0.847706	0.280199	0.855829	0.280199	0.235228
GLUDy	NI2tpp	0.823328	0.280199	0.831452	0.280199	0.839576	0.280199	0.847699	0.280199	0.855823	0.280199	0.235226
GLUDy	ZN2tpp	0.823327	0.280199	0.831451	0.280199	0.839575	0.280199	0.847699	0.280199	0.855823	0.280199	0.235226
GLUDy	VALTA	0.823316	0.280199	0.831441	0.280199	0.839566	0.280199	0.847691	0.280199	0.855816	0.280199	0.235223
AKGDH	PYK	0.82327	0.280199	0.8314	0.280199	0.83953	0.280199	0.847661	0.280199	0.855791	0.280199	0.235213
FEROpp	GLUDy	0.823267	0.280199	0.831397	0.280199	0.839528	0.280199	0.847658	0.280199	0.855789	0.280199	0.235212
GLUDy	RNDR4	0.823222	0.280199	0.831358	0.280199	0.839493	0.280199	0.847629	0.280199	0.855765	0.280199	0.235203
GLUDy	NDPK3	0.823119	0.280199	0.831266	0.280199	0.839413	0.280199	0.847561	0.280199	0.855708	0.280199	0.23518
CYTK1	GLUDy	0.823028	0.280199	0.831185	0.280199	0.839343	0.280199	0.8475	0.280199	0.855657	0.280199	0.23516
GLUDy	MG2t3_2pp	0.822501	0.280199	0.830717	0.280199	0.838933	0.280199	0.847148	0.280199	0.855364	0.280199	0.235045
[truncated: 41,368 more rows]
