# Supplementary material for: Targeted and high-throughput gene knockdown in diverse bacteria using synthetic sRNAs
Source: Nat Commun. 2023 Apr 24;14:2359. doi: 10.1038/s41467-023-38119-y (PMC10126203; doi:10.1038/s41467-023-38119-y)
Supplement: Supplementary file 6 — Supplementary Data 3 [file 41467_2023_38119_MOESM6_ESM.xlsx]

## Sheet: fseof_summary_result
	covariance	pearson	status
ENO	-0.566688	-0.999799	DOWN
PGM	-0.566688	-0.999799	DOWN
ADK2	-0.000645763	-0.999666	DOWN
URIDK2r	-0.000645763	-0.999666	DOWN
NADK	-4.38458e-05	-0.999666	DOWN
PY5PSH	-2.19228e-05	-0.999666	DOWN
NNATr	-0.000223613	-0.999666	DOWN
TDCM_DASH_FREE	-0.000388141	-0.999666	DOWN
APG	-0.00255888	-0.999666	DOWN
ASPO5	-0.000223613	-0.999666	DOWN
NADS1	-0.000223613	-0.999666	DOWN
NNDPR	-0.000223613	-0.999666	DOWN
QULNS	-0.000223613	-0.999666	DOWN
CYTK1	-0.00267521	-0.999666	DOWN
EX_ni2_LPAREN_e_RPAREN_	-0.000172949	-0.999666	DOWN
ALAALAr	-0.00731382	-0.999666	DOWN
G3PD2	-0.0054163	-0.999666	DOWN
EX_so4_LPAREN_e_RPAREN_	-0.0132416	-0.999666	DOWN
EX_fe2_LPAREN_e_RPAREN_	-0.00778258	-0.999666	DOWN
ASP1DC	-5.65613e-05	-0.999666	DOWN
DPCOAK	-5.65613e-05	-0.999666	DOWN
DPR	-5.65613e-05	-0.999666	DOWN
MOHMT	-5.65613e-05	-0.999666	DOWN
PANTS	-5.65613e-05	-0.999666	DOWN
PNTK	-5.65613e-05	-0.999666	DOWN
PPCDC	-5.65613e-05	-0.999666	DOWN
PPNCL2	-5.65613e-05	-0.999666	DOWN
PTPATi	-5.65613e-05	-0.999666	DOWN
EX_pi_LPAREN_e_RPAREN_	-0.0410363	-0.999666	DOWN
PIt2rpp	-0.0410363	-0.999666	DOWN
SERAT	-0.010917	-0.999666	DOWN
NDPK2	-0.0801662	-0.999666	DOWN
HSDy	-0.0486814	-0.999666	DOWN
IPPMIa	-0.031835	-0.999666	DOWN
IPPMIb	-0.031835	-0.999666	DOWN
LEUTAi	-0.031835	-0.999666	DOWN
CAt6pp	-0.00278949	-0.999666	DOWN
EX_ca2_LPAREN_e_RPAREN_	-0.00278949	-0.999666	DOWN
EX_cl	-0.00278949	-0.999666	DOWN
ILETA	-0.0170966	-0.999666	DOWN
KARA2	-0.0170966	-0.999666	DOWN
NAtex	-0.00278949	-0.999666	DOWN
3HAD100	-0.0381901	-0.999666	DOWN
3HAD160	-0.0170443	-0.999666	DOWN
3HAD60	-0.0381901	-0.999666	DOWN
3HAD80	-0.0381901	-0.999666	DOWN
3OAR120	-0.0172944	-0.999666	DOWN
3OAR140	-0.0172944	-0.999666	DOWN
3OAS100	-0.0381901	-0.999666	DOWN
3OAS160	-0.0170443	-0.999666	DOWN
3OAS60	-0.0381901	-0.999666	DOWN
3OAS80	-0.0381901	-0.999666	DOWN
AGPSC	-0.00287313	-0.999666	DOWN
ANPRT	-0.00249421	-0.999666	DOWN
ASAD	-0.0695384	-0.999666	DOWN
ASNS2	-0.0175272	-0.999666	DOWN
ASPK	-0.0695384	-0.999666	DOWN
CU2tpp	-0.00037983	-0.999666	DOWN
EAR160x	-0.0170443	-0.999666	DOWN
EAR60x	-0.0381901	-0.999666	DOWN
EAR80x	-0.0381901	-0.999666	DOWN
IGPS	-0.00249421	-0.999666	DOWN
KARA1	-0.0566522	-0.999666	DOWN
MCOATA	-0.287005	-0.999666	DOWN
OMPDC	-0.0116006	-0.999666	DOWN
PA	-0.00287313	-0.999666	DOWN
PIT	-0.000240173	-0.999666	DOWN
PRAIi	-0.00249421	-0.999666	DOWN
RNA	-0.00429039	-0.999666	DOWN
RNDR2	-0.00075195	-0.999666	DOWN
RNDR3	-0.00075195	-0.999666	DOWN
SULabcpp	-0.0132416	-0.999666	DOWN
TMCM_DASH_FREE	-0.00101254	-0.999666	DOWN
TRPS1	-0.00249421	-0.999666	DOWN
VALTA	-0.0247605	-0.999666	DOWN
ZN2tpp	-0.000182708	-0.999666	DOWN
3HAD120	-0.0172944	-0.999666	DOWN
3HAD121	-0.0208957	-0.999666	DOWN
3HAD140	-0.0172944	-0.999666	DOWN
3HAD141	-0.0208957	-0.999666	DOWN
3HAD161	-0.0204415	-0.999666	DOWN
3HAD180	-0.000349457	-0.999666	DOWN
3HAD181	-0.0200292	-0.999666	DOWN
3HAD40	-0.0381901	-0.999666	DOWN
3OAR121	-0.0208957	-0.999666	DOWN
3OAR141	-0.0208957	-0.999666	DOWN
3OAR161	-0.0204415	-0.999666	DOWN
3OAR181	-0.0200292	-0.999666	DOWN
3OAS120	-0.0172944	-0.999666	DOWN
3OAS121	-0.0208957	-0.999666	DOWN
3OAS140	-0.0172944	-0.999666	DOWN
3OAS141	-0.0208957	-0.999666	DOWN
3OAS161	-0.0204415	-0.999666	DOWN
3OAS180	-0.000349457	-0.999666	DOWN
3OAS181	-0.0200292	-0.999666	DOWN
ACGK	-0.0171872	-0.999666	DOWN
ACHBS	-0.0170966	-0.999666	DOWN
ACLS	-0.0566522	-0.999666	DOWN
ACOTA	-0.0171872	-0.999666	DOWN
AGPR	-0.0171872	-0.999666	DOWN
ARATH	-0.00815174	-0.999666	DOWN
ARGSL	-0.0171872	-0.999666	DOWN
ARGSS	-0.0171872	-0.999666	DOWN
ASPCT	-0.0116006	-0.999666	DOWN
BIOMASS	-0.0825869	-0.999666	DOWN
CDPMEK	-5.97681e-05	-0.999666	DOWN
CHORM	-0.0186382	-0.999666	DOWN
CLPN	-1.57122e-05	-0.999666	DOWN
CLt3_2pp	-0.00139474	-0.999666	DOWN
COBALT2tpp	-1.34844e-05	-0.999666	DOWN
CTPS2	-0.00398338	-0.999666	DOWN
CYSS	-0.010917	-0.999666	DOWN
CYSTL	-0.00686976	-0.999666	DOWN
DAPDC	-0.016915	-0.999666	DOWN
DAPDH	-0.020857	-0.999666	DOWN
DHAD1	-0.0566522	-0.999666	DOWN
DHAD2	-0.0170966	-0.999666	DOWN
DHDPRy	-0.020857	-0.999666	DOWN
DHDPS	-0.020857	-0.999666	DOWN
DHORD2	-0.0116006	-0.999666	DOWN
DHORTS	-0.0116006	-0.999666	DOWN
DMATT	-5.43346e-06	-0.999666	DOWN
DMPPS	-5.43346e-06	-0.999666	DOWN
DNA	-0.000858077	-0.999666	DOWN
DXPRIi	-5.97681e-05	-0.999666	DOWN
DXPS	-5.97681e-05	-0.999666	DOWN
EAR100x	-0.0172944	-0.999666	DOWN
EAR120x	-0.0172944	-0.999666	DOWN
EAR121x	-0.0208957	-0.999666	DOWN
EAR140x	-0.0172944	-0.999666	DOWN
EAR141x	-0.0208957	-0.999666	DOWN
EAR161x	-0.0204415	-0.999666	DOWN
EAR180x	-0.000349457	-0.999666	DOWN
EAR181x	-0.0200292	-0.999666	DOWN
EAR40x	-0.0381901	-0.999666	DOWN
EX_biomass	-0.0825869	-0.999666	DOWN
FE2tpp	-0.00778258	-0.999666	DOWN
FEROpp	-0.00104605	-0.999666	DOWN
FREENTCO	-0.0324438	-0.999666	DOWN
G1PACT	-0.011826	-0.999666	DOWN
G5SADs	-0.0144207	-0.999666	DOWN
G5SD	-0.0144207	-0.999666	DOWN
GF6PTA	-0.011826	-0.999666	DOWN
GLU5K	-0.0144207	-0.999666	DOWN
GLUNATF	-0.0171872	-0.999666	DOWN
GLYK	-1.57122e-05	-0.999666	DOWN
GMPS2	-0.00511141	-0.999666	DOWN
GRTT	-5.43346e-06	-0.999666	DOWN
HSK	-0.0418116	-0.999666	DOWN
HSST_2	-0.00686976	-0.999666	DOWN
IONS	-0.00513888	-0.999666	DOWN
IPDPS	-5.43346e-05	-0.999666	DOWN
IPMD	-0.031835	-0.999666	DOWN
IPPS	-0.031835	-0.999666	DOWN
KAS15	-0.0381901	-0.999666	DOWN
Kt2pp	-0.104605	-0.999666	DOWN
MECDPDH2	-5.97681e-05	-0.999666	DOWN
MECDPS	-5.97681e-05	-0.999666	DOWN
MEPCT	-5.97681e-05	-0.999666	DOWN
MN2tpp	-0.000370534	-0.999666	DOWN
MYCOLI	-0.00875255	-0.999666	DOWN
NI2tpp	-0.000172949	-0.999666	DOWN
OCBT	-0.0171872	-0.999666	DOWN
OMCDC	-0.031835	-0.999666	DOWN
ORPT	-0.0116006	-0.999666	DOWN
P5CR	-0.0144207	-0.999666	DOWN
PEPTH	-0.00815174	-0.999666	DOWN
PIM	-0.000145899	-0.999666	DOWN
PPND	-0.00702899	-0.999666	DOWN
PPNDH	-0.0116092	-0.999666	DOWN
PPTHTH	-0.00240262	-0.999666	DOWN
PROTEIN	-0.04462	-0.999666	DOWN
RNDR1	-0.000645763	-0.999666	DOWN
RNDR4	-0.000645763	-0.999666	DOWN
SADT2	-0.010917	-0.999666	DOWN
SHSL1	-0.00686976	-0.999666	DOWN
SO3TRDRD	-0.010917	-0.999666	DOWN
SOL_POOL	-0.00022125	-0.999666	DOWN
SULRi	-0.010917	-0.999666	DOWN
THRD_L	-0.0170966	-0.999666	DOWN
THRS	-0.0418116	-0.999666	DOWN
TMDS2	-0.000645763	-0.999666	DOWN
TRDR	-0.0137124	-0.999666	DOWN
TRE6PP	-0.00140068	-0.999666	DOWN
TRE6PS	-0.00140068	-0.999666	DOWN
UAAGDS	-0.00394202	-0.999666	DOWN
UAGCVT	-0.00788403	-0.999666	DOWN
UAGDP	-0.011826	-0.999666	DOWN
UAMAGS	-0.00394202	-0.999666	DOWN
UAMAS	-0.00394202	-0.999666	DOWN
UAMDH	-0.00788403	-0.999666	DOWN
UDCPDPS	-5.43346e-06	-0.999666	DOWN
UDPARA	-0.0541292	-0.999666	DOWN
ALATA_L	-0.0749138	-0.999666	DOWN
CBMKr	-0.0287878	-0.999666	DOWN
EX_k_LPAREN_e_RPAREN_	-0.104605	-0.999666	DOWN
3OAR100	-0.0381901	-0.999666	DOWN
3OAR40	-0.0381901	-0.999666	DOWN
3OAR60	-0.0381901	-0.999666	DOWN
3OAR80	-0.0381901	-0.999666	DOWN
PHETA1	-0.0116092	-0.999666	DOWN
UMPK	-0.0155426	-0.999666	DOWN
ALAR	-0.0146276	-0.999666	DOWN
T2DECAI	-0.0208957	-0.999666	DOWN
CDPDAG	-0.00279905	-0.999666	DOWN
TYRTA	-0.00702899	-0.999666	DOWN
3OAR160	-0.0170443	-0.999666	DOWN
UDPG4E	-0.00579711	-0.999666	DOWN
PGAMT	-0.011826	-0.999666	DOWN
GK1	-0.00511141	-0.999666	DOWN
GALUi	-0.00719779	-0.999666	DOWN
PGMT	-0.00719779	-0.999666	DOWN
GLUR	-0.00394202	-0.999666	DOWN
NDPK3	-0.00192326	-0.999666	DOWN
EX_mg2_LPAREN_e_RPAREN_	-0.0046491	-0.999666	DOWN
MG2t3_2pp	-0.0046491	-0.999666	DOWN
NDPK1	-0.0252525	-0.999666	DOWN
EX_mn2_LPAREN_e_RPAREN_	-0.000370534	-0.999666	DOWN
ADSS	-0.00997602	-0.999666	DOWN
CYTK2	-0.00075195	-0.999666	DOWN
DGK1	-0.00075195	-0.999666	DOWN
ADSL1r	-0.00997602	-0.999666	DOWN
PRMICI	-0.0060768	-0.999666	DOWN
ATPPRT	-0.0060768	-0.999666	DOWN
HISTD	-0.0060768	-0.999666	DOWN
HISTP	-0.0060768	-0.999666	DOWN
HSTPT	-0.0060768	-0.999666	DOWN
IG3PS	-0.0060768	-0.999666	DOWN
IGPDH	-0.0060768	-0.999666	DOWN
PRAMPC	-0.0060768	-0.999666	DOWN
PRATPP	-0.0060768	-0.999666	DOWN
EX_cu2_LPAREN_e_RPAREN_	-0.00037983	-0.999666	DOWN
3OAR180	-0.000349457	-0.999666	DOWN
ACKr	-0.010917	-0.999666	DOWN
PTAr	-0.010917	-0.999666	DOWN
EX_zn2_LPAREN_e_RPAREN_	-0.000182708	-0.999666	DOWN
EX_cobalt2_LPAREN_e_RPAREN_	-1.34844e-05	-0.999666	DOWN
PDH	-0.563021	-0.999657	DOWN
GAPD	-0.404744	-0.999476	DOWN
PGK	-0.404744	-0.999476	DOWN
ASPTA	-0.160752	-0.998134	DOWN
CO2tpp	-0.57328	-0.997622	DOWN
EX_co2_LPAREN_e_RPAREN_	-0.57328	-0.997622	DOWN
GLUDy	-0.305497	-0.997525	DOWN
RPE	-0.177072	-0.997048	DOWN
NADH16pp	-1.04258	-0.993574	DOWN
ICDHyr	-0.194135	-0.99348	DOWN
ACONTa	-0.194135	-0.99348	DOWN
ACONTb	-0.194135	-0.99348	DOWN
CS	-0.194135	-0.99348	DOWN
ATPS4rpp	-1.85006	-0.992698	DOWN
EX_o2_LPAREN_e_RPAREN_	-0.567223	-0.992249	DOWN
O2tpp	-0.567223	-0.992249	DOWN
CYTBO3_4pp	-1.13235	-0.992215	DOWN
EX_nh4_LPAREN_e_RPAREN_	-0.198143	-0.981852	DOWN
NH4tpp	-0.198143	-0.981852	DOWN
G6PDH2r	-0.111714	-0.97987	DOWN
GND	-0.111714	-0.97987	DOWN
PGL	-0.111714	-0.97987	DOWN
PFK	-0.040992	-0.972825	DOWN
FBA	-0.040992	-0.972825	DOWN
FUM	-0.122223	-0.963867	DOWN
MDH	-0.122223	-0.963867	DOWN
TPI	-0.0353521	-0.962967	DOWN
ACCOAC	-0.3277	-0.96179	DOWN
GLCptspp	-1.06262	-0.954274	DOWN
SUCDi	-0.0781685	-0.952716	DOWN
AKGDH	-0.0779545	-0.952457	DOWN
EX_h_LPAREN_e_RPAREN_	-0.120588	-0.949404	DOWN
PRPPS	-0.0375103	-0.948295	DOWN
SUCOAS	-0.0710751	-0.942946	DOWN
AICART	-0.0231918	-0.874156	DOWN
IMPC	-0.0231918	-0.874156	DOWN
MTHFC	-0.0403068	-0.841198	DOWN
MTHFD	-0.0403068	-0.841198	DOWN
PPC	-0.44599	-0.799501	DOWN
AIRC2	-0.017115	-0.795765	DOWN
GLUPRT	-0.017115	-0.795765	DOWN
PRAIS	-0.017115	-0.795765	DOWN
PRASCSi	-0.017115	-0.795765	DOWN
PRFGS	-0.017115	-0.795765	DOWN
ADSL2r	-0.017115	-0.795765	DOWN
AIRC3	-0.017115	-0.795765	DOWN
GARFT	-0.017115	-0.795765	DOWN
PRAGSr	-0.017115	-0.795765	DOWN
IMPD	-0.0132158	-0.709793	DOWN
Biotintpp	-1.20007e-07	-0.522233	DOWN
EX_BIOTIN	-1.20007e-07	-0.522233	DOWN
EX_xan_LPAREN_e_RPAREN_	-0.00810437	-0.522233	DOWN
NTD10	-0.00810437	-0.522233	DOWN
RBK	-0.00810437	-0.522233	DOWN
XANtpp	-0.00810437	-0.522233	DOWN
XTSNH	-0.00810437	-0.522233	DOWN
PYRC	-0.0811066	-0.443161	DOWN
HCO3E	-0.131488	-0.334738	DOWN
ACBCP	0.0406915	0.406181	UP
BTNC	0.0406915	0.406181	UP
DDPA	0.459143	0.747036	UP
TKT2	0.183678	0.824131	UP
EX_h2o_LPAREN_e_RPAREN_	0.145279	0.840637	UP
H2Otpp	0.145279	0.840637	UP
GLCabcpp	1.06262	0.954274	UP
HEX1	1.06656	0.954564	UP
PGI	0.124254	0.983198	UP
RPI	0.0653585	0.990351	UP
PGCD	0.161943	0.993778	UP
PSERT	0.161943	0.993778	UP
PSP_L	0.161943	0.993778	UP
GHMT2r	0.197575	0.995425	UP
GLNS	0.401386	0.998118	UP
TALA	0.148915	0.998873	UP
TKT1	0.148915	0.998873	UP
PPKr	0.307858	0.999547	UP
ADK1	0.393715	0.999603	UP
GLYCL	0.250603	0.999635	UP
CHORS	0.474903	0.999999	UP
DHQS	0.474903	0.999999	UP
DHQTi	0.474903	0.999999	UP
SHKK	0.474903	0.999999	UP
PSCVT	0.474903	0.999999	UP
SHK3Dr	0.474903	0.999999	UP
METS	0.489188	1	UP
MTHFR2	0.489188	1	UP
ANS	0.493563	1	UP
METAT	0.496036	1	UP
ADNK1	0.496057	1	UP
EX_mant_c	0.496057	1	UP
R00192	0.496057	1	UP
R10451	0.496057	1	UP
