# Supplementary material for: Targeted and high-throughput gene knockdown in diverse bacteria using synthetic sRNAs
Source: Nat Commun. 2023 Apr 24;14:2359. doi: 10.1038/s41467-023-38119-y (PMC10126203; doi:10.1038/s41467-023-38119-y)
Supplement: Supplementary file 7 — Supplementary Data 4 [file 41467_2023_38119_MOESM7_ESM.xlsx]

## Sheet: Cgl_cds_24nt
description	sequence	5' overhang	Reverse Complement Sequence	3' overhang	Pooled library sequences
lcl|NC_003450.3_cds_NP_599359.1_103 [locus_tag=NCgl0105] [db_xref=GeneID:1021200] [protein=DeoR family sugar metabolism transcriptional regulator] [protein_id=NP_599359.1] [location=complement(118807..119589)] [gbkey=CDS]	ATGGAGCGCGAACAACGACACAAA	TAATACGACTCACTATAGGGGGTCTCTGTGG	TTTGTGTCGTTGTTCGCGCTCCAT	ACATAGAGACCGGTCTTGAGGGGTTTTTTG	TAATACGACTCACTATAGGGGGTCTCTGTGGTTTGTGTCGTTGTTCGCGCTCCATACATAGAGACCGGTCTTGAGGGGTTTTTTG
lcl|NC_003450.3_cds_NP_601295.1_1998 [locus_tag=NCgl2015] [db_xref=GeneID:1020047] [protein=phosphoribosyl isomerase A] [protein_id=NP_601295.1] [location=complement(2211879..2212619)] [gbkey=CDS]	ATGACCTTCACTATTCTTCCTGCA	TAATACGACTCACTATAGGGGGTCTCTGTGG	TGCAGGAAGAATAGTGAAGGTCAT	ACATAGAGACCGGTCTTGAGGGGTTTTTTG	TAATACGACTCACTATAGGGGGTCTCTGTGGTGCAGGAAGAATAGTGAAGGTCATACATAGAGACCGGTCTTGAGGGGTTTTTTG
lcl|NC_003450.3_cds_NP_600111.1_845 [locus_tag=NCgl0848] [db_xref=GeneID:1018877] [protein=acetyltransferase] [protein_id=NP_600111.1] [location=936720..937277] [gbkey=CDS]	TTGAAGCGCCGTGATTTCCGCGCA	TAATACGACTCACTATAGGGGGTCTCTGTGG	TGCGCGGAAATCACGGCGCTTCAA	ACATAGAGACCGGTCTTGAGGGGTTTTTTG	TAATACGACTCACTATAGGGGGTCTCTGTGGTGCGCGGAAATCACGGCGCTTCAAACATAGAGACCGGTCTTGAGGGGTTTTTTG
lcl|NC_003450.3_cds_NP_599903.1_636 [locus_tag=NCgl0641] [db_xref=GeneID:1018670] [protein=exonuclease III] [protein_id=NP_599903.1] [location=686435..687349] [gbkey=CDS]	ATGAGTTTTCACATCACATCCGTC	TAATACGACTCACTATAGGGGGTCTCTGTGG	GACGGATGTGATGTGAAAACTCAT	ACATAGAGACCGGTCTTGAGGGGTTTTTTG	TAATACGACTCACTATAGGGGGTCTCTGTGGGACGGATGTGATGTGAAAACTCATACATAGAGACCGGTCTTGAGGGGTTTTTTG
lcl|NC_003450.3_cds_NP_694659.1_1970 [locus_tag=NCgl1987] [db_xref=GeneID:1020019] [protein=acylphosphatase] [protein_id=NP_694659.1] [location=complement(2183107..2183391)] [gbkey=CDS]	ATGGAGAAAGTTCGTCTGACTGCT	TAATACGACTCACTATAGGGGGTCTCTGTGG	AGCAGTCAGACGAACTTTCTCCAT	ACATAGAGACCGGTCTTGAGGGGTTTTTTG	TAATACGACTCACTATAGGGGGTCTCTGTGGAGCAGTCAGACGAACTTTCTCCATACATAGAGACCGGTCTTGAGGGGTTTTTTG
lcl|NC_003450.3_cds_NP_599618.1_356 [locus_tag=NCgl0359] [db_xref=GeneID:1021096] [protein=hypothetical protein] [protein_id=NP_599618.1] [location=392705..393478] [gbkey=CDS]	ATGACTGTTAGAAATCCCGACCGT	TAATACGACTCACTATAGGGGGTCTCTGTGG	ACGGTCGGGATTTCTAACAGTCAT	ACATAGAGACCGGTCTTGAGGGGTTTTTTG	TAATACGACTCACTATAGGGGGTCTCTGTGGACGGTCGGGATTTCTAACAGTCATACATAGAGACCGGTCTTGAGGGGTTTTTTG
lcl|NC_003450.3_cds_NP_600334.1_1054 [locus_tag=NCgl1061] [db_xref=GeneID:1019091] [protein=2,3,4,5-tetrahydropyridine-2,6-dicarboxylate N-succinyltransferase] [protein_id=NP_600334.1] [location=complement(1152370..1153263)] [gbkey=CDS]	ATGACTACTGCTTCCGCAACCGGA	TAATACGACTCACTATAGGGGGTCTCTGTGG	TCCGGTTGCGGAAGCAGTAGTCAT	ACATAGAGACCGGTCTTGAGGGGTTTTTTG	TAATACGACTCACTATAGGGGGTCTCTGTGGTCCGGTTGCGGAAGCAGTAGTCATACATAGAGACCGGTCTTGAGGGGTTTTTTG
lcl|NC_003450.3_cds_NP_600388.1_1108 [locus_tag=NCgl1115] [db_xref=GeneID:1019145] [protein=hypothetical protein] [protein_id=NP_600388.1] [location=complement(1217440..1217982)] [gbkey=CDS]	ATGAAGAACTTTATTCGGGTACTC	TAATACGACTCACTATAGGGGGTCTCTGTGG	GAGTACCCGAATAAAGTTCTTCAT	ACATAGAGACCGGTCTTGAGGGGTTTTTTG	TAATACGACTCACTATAGGGGGTCTCTGTGGGAGTACCCGAATAAAGTTCTTCATACATAGAGACCGGTCTTGAGGGGTTTTTTG
lcl|NC_003450.3_cds_NP_600845.1_1557 [locus_tag=NCgl1569] [db_xref=GeneID:1019600] [protein=Holliday junction resolvase-like protein] [protein_id=NP_600845.1] [location=complement(1726622..1727170)] [gbkey=CDS]	ATGAAGGTTTCCGCCGATACACCC	TAATACGACTCACTATAGGGGGTCTCTGTGG	GGGTGTATCGGCGGAAACCTTCAT	ACATAGAGACCGGTCTTGAGGGGTTTTTTG	TAATACGACTCACTATAGGGGGTCTCTGTGGGGGTGTATCGGCGGAAACCTTCATACATAGAGACCGGTCTTGAGGGGTTTTTTG
lcl|NC_003450.3_cds_NP_601176.1_1878 [locus_tag=NCgl1895] [db_xref=GeneID:1019927] [protein=metallo-beta-lactamase superfamily hydrolase] [protein_id=NP_601176.1] [location=complement(2077119..2079275)] [gbkey=CDS]	ATGAATGATTCCCGAAATCGCGGC	TAATACGACTCACTATAGGGGGTCTCTGTGG	GCCGCGATTTCGGGAATCATTCAT	ACATAGAGACCGGTCTTGAGGGGTTTTTTG	TAATACGACTCACTATAGGGGGTCTCTGTGGGCCGCGATTTCGGGAATCATTCATACATAGAGACCGGTCTTGAGGGGTTTTTTG
lcl|NC_003450.3_cds_NP_600322.1_1042 [locus_tag=NCgl1049] [db_xref=GeneID:1019079] [protein=arsenate reductase] [protein_id=NP_600322.1] [location=complement(1140898..1141245)] [gbkey=CDS]	ATGAAAGTCACGATTTTCCATAAT	TAATACGACTCACTATAGGGGGTCTCTGTGG	ATTATGGAAAATCGTGACTTTCAT	ACATAGAGACCGGTCTTGAGGGGTTTTTTG	TAATACGACTCACTATAGGGGGTCTCTGTGGATTATGGAAAATCGTGACTTTCATACATAGAGACCGGTCTTGAGGGGTTTTTTG
lcl|NC_003450.3_cds_NP_601631.1_2329 [locus_tag=NCgl2347] [db_xref=GeneID:1020380] [protein=phytoene synthase] [protein_id=NP_601631.1] [location=complement(2573841..2574749)] [gbkey=CDS]	TTGTCTGGATTTCTCGCGGTAAAG	TAATACGACTCACTATAGGGGGTCTCTGTGG	CTTTACCGCGAGAAATCCAGACAA	ACATAGAGACCGGTCTTGAGGGGTTTTTTG	TAATACGACTCACTATAGGGGGTCTCTGTGGCTTTACCGCGAGAAATCCAGACAAACATAGAGACCGGTCTTGAGGGGTTTTTTG
lcl|NC_003450.3_cds_NP_600494.1_1216 [gene=ilvH] [locus_tag=NCgl1223] [db_xref=GeneID:1019253] [protein=acetolactate synthase small subunit] [protein_id=NP_600494.1] [location=1340025..1340543] [gbkey=CDS]	ATGGCTAATTCTGACGTCACCCGC	TAATACGACTCACTATAGGGGGTCTCTGTGG	GCGGGTGACGTCAGAATTAGCCAT	ACATAGAGACCGGTCTTGAGGGGTTTTTTG	TAATACGACTCACTATAGGGGGTCTCTGTGGGCGGGTGACGTCAGAATTAGCCATACATAGAGACCGGTCTTGAGGGGTTTTTTG
lcl|NC_003450.3_cds_NP_601501.1_2204 [locus_tag=NCgl2220] [db_xref=GeneID:1020253] [protein=carboxylesterase type B] [protein_id=NP_601501.1] [location=2436872..2438053] [gbkey=CDS]	ATGTCTGCCACCTCTTCCGTCACC	TAATACGACTCACTATAGGGGGTCTCTGTGG	GGTGACGGAAGAGGTGGCAGACAT	ACATAGAGACCGGTCTTGAGGGGTTTTTTG	TAATACGACTCACTATAGGGGGTCTCTGTGGGGTGACGGAAGAGGTGGCAGACATACATAGAGACCGGTCTTGAGGGGTTTTTTG
lcl|NC_003450.3_cds_NP_601341.2_2042 [locus_tag=NCgl2059] [db_xref=GeneID:1020091] [protein=hypothetical protein] [protein_id=NP_601341.2] [location=2261689..2262693] [gbkey=CDS]	GTGCTAAAACGATTCTCTCACCAC	TAATACGACTCACTATAGGGGGTCTCTGTGG	GTGGTGAGAGAATCGTTTTAGCAC	ACATAGAGACCGGTCTTGAGGGGTTTTTTG	TAATACGACTCACTATAGGGGGTCTCTGTGGGTGGTGAGAGAATCGTTTTAGCACACATAGAGACCGGTCTTGAGGGGTTTTTTG
lcl|NC_003450.3_cds_NP_602245.1_2914 [locus_tag=NCgl2948] [db_xref=GeneID:1020996] [protein=hypothetical protein] [protein_id=NP_602245.1] [location=3253561..3253743] [gbkey=CDS]	ATGACGCCTGCAGGTCCAGCACAA	TAATACGACTCACTATAGGGGGTCTCTGTGG	TTGTGCTGGACCTGCAGGCGTCAT	ACATAGAGACCGGTCTTGAGGGGTTTTTTG	TAATACGACTCACTATAGGGGGTCTCTGTGGTTGTGCTGGACCTGCAGGCGTCATACATAGAGACCGGTCTTGAGGGGTTTTTTG
lcl|NC_003450.3_cds_NP_600241.1_972 [locus_tag=NCgl0975] [db_xref=GeneID:1019004] [protein=coenzyme F420-dependent N5,N10-methylene tetrahydromethanopterin reductase] [protein_id=NP_600241.1] [location=1069959..1071137] [gbkey=CDS]	ATGAGTGAAAACAATCCCACTACC	TAATACGACTCACTATAGGGGGTCTCTGTGG	GGTAGTGGGATTGTTTTCACTCAT	ACATAGAGACCGGTCTTGAGGGGTTTTTTG	TAATACGACTCACTATAGGGGGTCTCTGTGGGGTAGTGGGATTGTTTTCACTCATACATAGAGACCGGTCTTGAGGGGTTTTTTG
lcl|NC_003450.3_cds_NP_601932.1_2618 [locus_tag=NCgl2641] [db_xref=GeneID:1020682] [protein=hypothetical protein] [protein_id=NP_601932.1] [location=complement(2918817..2919482)] [gbkey=CDS]	ATGACTTCGGACATGCAGAATTCT	TAATACGACTCACTATAGGGGGTCTCTGTGG	AGAATTCTGCATGTCCGAAGTCAT	ACATAGAGACCGGTCTTGAGGGGTTTTTTG	TAATACGACTCACTATAGGGGGTCTCTGTGGAGAATTCTGCATGTCCGAAGTCATACATAGAGACCGGTCTTGAGGGGTTTTTTG
lcl|NC_003450.3_cds_NP_601597.2_2297 [locus_tag=NCgl2313] [db_xref=GeneID:1020346] [protein=3-carboxy-cis,cis-muconate cycloisomerase] [protein_id=NP_601597.2] [location=complement(2538614..2539732)] [gbkey=CDS]	ATGAAACCCCATTTTTTGGACTCT	TAATACGACTCACTATAGGGGGTCTCTGTGG	AGAGTCCAAAAAATGGGGTTTCAT	ACATAGAGACCGGTCTTGAGGGGTTTTTTG	TAATACGACTCACTATAGGGGGTCTCTGTGGAGAGTCCAAAAAATGGGGTTTCATACATAGAGACCGGTCTTGAGGGGTTTTTTG
lcl|NC_003450.3_cds_NP_601997.1_2682 [locus_tag=NCgl2707] [db_xref=GeneID:1020748] [protein=hypothetical protein] [protein_id=NP_601997.1] [location=complement(2993284..2993922)] [gbkey=CDS]	ATGAATGATCAGCTGTGGGAAGGC	TAATACGACTCACTATAGGGGGTCTCTGTGG	GCCTTCCCACAGCTGATCATTCAT	ACATAGAGACCGGTCTTGAGGGGTTTTTTG	TAATACGACTCACTATAGGGGGTCTCTGTGGGCCTTCCCACAGCTGATCATTCATACATAGAGACCGGTCTTGAGGGGTTTTTTG
lcl|NC_003450.3_cds_NP_602131.2_2815 [locus_tag=NCgl2843] [db_xref=GeneID:1020886] [protein=alkanal monooxygenase-like protein] [protein_id=NP_602131.2] [location=complement(3143494..3144483)] [gbkey=CDS]	ATGTCTAGTGTAGTCGGGGAAGGC	TAATACGACTCACTATAGGGGGTCTCTGTGG	GCCTTCCCCGACTACACTAGACAT	ACATAGAGACCGGTCTTGAGGGGTTTTTTG	TAATACGACTCACTATAGGGGGTCTCTGTGGGCCTTCCCCGACTACACTAGACATACATAGAGACCGGTCTTGAGGGGTTTTTTG
lcl|NC_003450.3_cds_NP_599796.1_532 [locus_tag=NCgl0535] [db_xref=GeneID:1018564] [protein=hypothetical protein] [protein_id=NP_599796.1] [location=572430..573179] [gbkey=CDS]	ATGGCGAAGAATTCTCGAATCCGA	TAATACGACTCACTATAGGGGGTCTCTGTGG	TCGGATTCGAGAATTCTTCGCCAT	ACATAGAGACCGGTCTTGAGGGGTTTTTTG	TAATACGACTCACTATAGGGGGTCTCTGTGGTCGGATTCGAGAATTCTTCGCCATACATAGAGACCGGTCTTGAGGGGTTTTTTG
lcl|NC_003450.3_cds_NP_602175.1_2844 [locus_tag=NCgl2878] [db_xref=GeneID:1020922] [protein=replicative DNA helicase] [protein_id=NP_602175.1] [location=complement(3181335..3182867)] [gbkey=CDS]	ATGGCTACAGATACACACGCCGCA	TAATACGACTCACTATAGGGGGTCTCTGTGG	TGCGGCGTGTGTATCTGTAGCCAT	ACATAGAGACCGGTCTTGAGGGGTTTTTTG	TAATACGACTCACTATAGGGGGTCTCTGTGGTGCGGCGTGTGTATCTGTAGCCATACATAGAGACCGGTCTTGAGGGGTTTTTTG
lcl|NC_003450.3_cds_NP_600218.1_948 [locus_tag=NCgl0951] [db_xref=GeneID:1018980] [protein=undecaprenyl pyrophosphate synthase] [protein_id=NP_600218.1] [location=1047827..1048504] [gbkey=CDS]	ATGTGTGATGGCAACCGACGCTGG	TAATACGACTCACTATAGGGGGTCTCTGTGG	CCAGCGTCGGTTGCCATCACACAT	ACATAGAGACCGGTCTTGAGGGGTTTTTTG	TAATACGACTCACTATAGGGGGTCTCTGTGGCCAGCGTCGGTTGCCATCACACATACATAGAGACCGGTCTTGAGGGGTTTTTTG
lcl|NC_003450.3_cds_NP_600808.1_1520 [gene=ribH] [locus_tag=NCgl1532] [db_xref=GeneID:1019562] [protein=6,7-dimethyl-8-ribityllumazine synthase] [protein_id=NP_600808.1] [location=complement(1689866..1690345)] [gbkey=CDS]	ATGGCTAAAGAAGGATTGCCGGCA	TAATACGACTCACTATAGGGGGTCTCTGTGG	TGCCGGCAATCCTTCTTTAGCCAT	ACATAGAGACCGGTCTTGAGGGGTTTTTTG	TAATACGACTCACTATAGGGGGTCTCTGTGGTGCCGGCAATCCTTCTTTAGCCATACATAGAGACCGGTCTTGAGGGGTTTTTTG
lcl|NC_003450.3_cds_NP_602177.1_2846 [locus_tag=NCgl2880] [db_xref=GeneID:1020924] [protein=single-stranded DNA-binding protein] [protein_id=NP_602177.1] [location=complement(3183985..3184662)] [gbkey=CDS]	ATGGCAATCGGAGATACTAACATC	TAATACGACTCACTATAGGGGGTCTCTGTGG	GATGTTAGTATCTCCGATTGCCAT	ACATAGAGACCGGTCTTGAGGGGTTTTTTG	TAATACGACTCACTATAGGGGGTCTCTGTGGGATGTTAGTATCTCCGATTGCCATACATAGAGACCGGTCTTGAGGGGTTTTTTG
lcl|NC_003450.3_cds_NP_599677.1_412 [locus_tag=NCgl0415] [db_xref=GeneID:1021442] [protein=hypothetical protein] [protein_id=NP_599677.1] [location=454450..454878] [gbkey=CDS]	GTGTTGTCCATGGACATCCAGCAG	TAATACGACTCACTATAGGGGGTCTCTGTGG	CTGCTGGATGTCCATGGACAACAC	ACATAGAGACCGGTCTTGAGGGGTTTTTTG	TAATACGACTCACTATAGGGGGTCTCTGTGGCTGCTGGATGTCCATGGACAACACACATAGAGACCGGTCTTGAGGGGTTTTTTG
lcl|NC_003450.3_cds_NP_599353.1_98 [locus_tag=NCgl0100] [db_xref=GeneID:1021184] [protein=p-aminobenzoyl-glutamate transporter] [protein_id=NP_599353.1] [location=112470..114086] [gbkey=CDS]	ATGAGCTCAACAACCTCAAAAACC	TAATACGACTCACTATAGGGGGTCTCTGTGG	GGTTTTTGAGGTTGTTGAGCTCAT	ACATAGAGACCGGTCTTGAGGGGTTTTTTG	TAATACGACTCACTATAGGGGGTCTCTGTGGGGTTTTTGAGGTTGTTGAGCTCATACATAGAGACCGGTCTTGAGGGGTTTTTTG
lcl|NC_003450.3_cds_NP_600780.1_1492 [locus_tag=NCgl1504] [db_xref=GeneID:1019534] [protein=transcriptional regulator] [protein_id=NP_600780.1] [location=complement(1652891..1653577)] [gbkey=CDS]	GTGGGAGATGTTGTAAAAGGCAAC	TAATACGACTCACTATAGGGGGTCTCTGTGG	GTTGCCTTTTACAACATCTCCCAC	ACATAGAGACCGGTCTTGAGGGGTTTTTTG	TAATACGACTCACTATAGGGGGTCTCTGTGGGTTGCCTTTTACAACATCTCCCACACATAGAGACCGGTCTTGAGGGGTTTTTTG
lcl|NC_003450.3_cds_NP_601487.1_2190 [locus_tag=NCgl2207] [db_xref=GeneID:1020240] [protein=metalloprotease] [protein_id=NP_601487.1] [location=complement(2420311..2420901)] [gbkey=CDS]	ATGAGCATTGAGGTATTCAACGAA	TAATACGACTCACTATAGGGGGTCTCTGTGG	TTCGTTGAATACCTCAATGCTCAT	ACATAGAGACCGGTCTTGAGGGGTTTTTTG	TAATACGACTCACTATAGGGGGTCTCTGTGGTTCGTTGAATACCTCAATGCTCATACATAGAGACCGGTCTTGAGGGGTTTTTTG
lcl|NC_003450.3_cds_NP_599908.1_641 [locus_tag=NCgl0646] [db_xref=GeneID:1018675] [protein=ABC transporter permease] [protein_id=NP_599908.1] [location=complement(690703..691722)] [gbkey=CDS]	TTGTCGCGCACAGGTGTTTCGAAA	TAATACGACTCACTATAGGGGGTCTCTGTGG	TTTCGAAACACCTGTGCGCGACAA	ACATAGAGACCGGTCTTGAGGGGTTTTTTG	TAATACGACTCACTATAGGGGGTCTCTGTGGTTTCGAAACACCTGTGCGCGACAAACATAGAGACCGGTCTTGAGGGGTTTTTTG
lcl|NC_003450.3_cds_NP_601545.1_2246 [locus_tag=NCgl2262] [db_xref=GeneID:1020295] [protein=threonine efflux protein] [protein_id=NP_601545.1] [location=complement(2485799..2486470)] [gbkey=CDS]	GTGGAGTGGACCGCTTTTGGCACC	TAATACGACTCACTATAGGGGGTCTCTGTGG	GGTGCCAAAAGCGGTCCACTCCAC	ACATAGAGACCGGTCTTGAGGGGTTTTTTG	TAATACGACTCACTATAGGGGGTCTCTGTGGGGTGCCAAAAGCGGTCCACTCCACACATAGAGACCGGTCTTGAGGGGTTTTTTG
lcl|NC_003450.3_cds_NP_599383.1_126 [locus_tag=NCgl0128] [db_xref=GeneID:1021148] [protein=ankyrin repeat-containing protein] [protein_id=NP_599383.1] [location=143575..144642] [gbkey=CDS]	ATGGCCCGCAAGCTGAAGGACAAA	TAATACGACTCACTATAGGGGGTCTCTGTGG	TTTGTCCTTCAGCTTGCGGGCCAT	ACATAGAGACCGGTCTTGAGGGGTTTTTTG	TAATACGACTCACTATAGGGGGTCTCTGTGGTTTGTCCTTCAGCTTGCGGGCCATACATAGAGACCGGTCTTGAGGGGTTTTTTG
lcl|NC_003450.3_cds_NP_599915.1_648 [locus_tag=NCgl0653] [db_xref=GeneID:1018682] [protein=hypothetical protein] [protein_id=NP_599915.1] [location=complement(698919..699182)] [gbkey=CDS]	ATGAGGATTAATTTGCCCCACGCC	TAATACGACTCACTATAGGGGGTCTCTGTGG	GGCGTGGGGCAAATTAATCCTCAT	ACATAGAGACCGGTCTTGAGGGGTTTTTTG	TAATACGACTCACTATAGGGGGTCTCTGTGGGGCGTGGGGCAAATTAATCCTCATACATAGAGACCGGTCTTGAGGGGTTTTTTG
lcl|NC_003450.3_cds_NP_601657.1_2354 [locus_tag=NCgl2372] [db_xref=GeneID:1020405] [protein=hypothetical protein] [protein_id=NP_601657.1] [location=complement(2603943..2604584)] [gbkey=CDS]	ATGAATCGCATACTCGGCCCCGAA	TAATACGACTCACTATAGGGGGTCTCTGTGG	TTCGGGGCCGAGTATGCGATTCAT	ACATAGAGACCGGTCTTGAGGGGTTTTTTG	TAATACGACTCACTATAGGGGGTCTCTGTGGTTCGGGGCCGAGTATGCGATTCATACATAGAGACCGGTCTTGAGGGGTTTTTTG
lcl|NC_003450.3_cds_NP_599776.2_512 [gene=rpsH] [locus_tag=NCgl0515] [db_xref=GeneID:1021538] [protein=30S ribosomal protein S8] [protein_id=NP_599776.2] [location=555331..555729] [gbkey=CDS]	ATGACAATGACTGATCCAATCGCC	TAATACGACTCACTATAGGGGGTCTCTGTGG	GGCGATTGGATCAGTCATTGTCAT	ACATAGAGACCGGTCTTGAGGGGTTTTTTG	TAATACGACTCACTATAGGGGGTCTCTGTGGGGCGATTGGATCAGTCATTGTCATACATAGAGACCGGTCTTGAGGGGTTTTTTG
lcl|NC_003450.3_cds_NP_601293.1_1996 [gene=hisF] [locus_tag=NCgl2013] [db_xref=GeneID:1020045] [protein=imidazole glycerol phosphate synthase subunit HisF] [protein_id=NP_601293.1] [location=complement(2210270..2211046)] [gbkey=CDS]	ATGGGCGTGGCAATTCGAGTTATT	TAATACGACTCACTATAGGGGGTCTCTGTGG	AATAACTCGAATTGCCACGCCCAT	ACATAGAGACCGGTCTTGAGGGGTTTTTTG	TAATACGACTCACTATAGGGGGTCTCTGTGGAATAACTCGAATTGCCACGCCCATACATAGAGACCGGTCTTGAGGGGTTTTTTG
lcl|NC_003450.3_cds_NP_600628.1_1345 [locus_tag=NCgl1355] [db_xref=GeneID:1019385] [protein=HAD family sugar phosphatase] [protein_id=NP_600628.1] [location=1486042..1487028] [gbkey=CDS]	ATGAGTGTAATCACGGAATATGAC	TAATACGACTCACTATAGGGGGTCTCTGTGG	GTCATATTCCGTGATTACACTCAT	ACATAGAGACCGGTCTTGAGGGGTTTTTTG	TAATACGACTCACTATAGGGGGTCTCTGTGGGTCATATTCCGTGATTACACTCATACATAGAGACCGGTCTTGAGGGGTTTTTTG
lcl|NC_003450.3_cds_NP_599407.1_150 [locus_tag=NCgl0152] [db_xref=GeneID:1021045] [protein=hypothetical protein] [protein_id=NP_599407.1] [location=165717..166460] [gbkey=CDS]	GTGAGCGTAATCGAGGGCAAGTAC	TAATACGACTCACTATAGGGGGTCTCTGTGG	GTACTTGCCCTCGATTACGCTCAC	ACATAGAGACCGGTCTTGAGGGGTTTTTTG	TAATACGACTCACTATAGGGGGTCTCTGTGGGTACTTGCCCTCGATTACGCTCACACATAGAGACCGGTCTTGAGGGGTTTTTTG
lcl|NC_003450.3_cds_NP_599922.1_655 [locus_tag=NCgl0660] [db_xref=GeneID:1018689] [protein=hypothetical protein] [protein_id=NP_599922.1] [location=708839..709711] [gbkey=CDS]	ATGATGGACCATGCACACGATTCC	TAATACGACTCACTATAGGGGGTCTCTGTGG	GGAATCGTGTGCATGGTCCATCAT	ACATAGAGACCGGTCTTGAGGGGTTTTTTG	TAATACGACTCACTATAGGGGGTCTCTGTGGGGAATCGTGTGCATGGTCCATCATACATAGAGACCGGTCTTGAGGGGTTTTTTG
lcl|NC_003450.3_cds_NP_599326.1_72 [locus_tag=NCgl0074] [db_xref=GeneID:1021161] [protein=permease] [protein_id=NP_599326.1] [location=complement(82117..83568)] [gbkey=CDS]	ATGTCTTACACATCTTTTAAAGGC	TAATACGACTCACTATAGGGGGTCTCTGTGG	GCCTTTAAAAGATGTGTAAGACAT	ACATAGAGACCGGTCTTGAGGGGTTTTTTG	TAATACGACTCACTATAGGGGGTCTCTGTGGGCCTTTAAAAGATGTGTAAGACATACATAGAGACCGGTCTTGAGGGGTTTTTTG
lcl|NC_003450.3_cds_NP_600413.1_1133 [locus_tag=NCgl1140] [db_xref=GeneID:1019170] [protein=nitrate reductase delta subunit] [protein_id=NP_600413.1] [location=complement(1246505..1247191)] [gbkey=CDS]	ATGCGCACCCATACTGGCAAAATT	TAATACGACTCACTATAGGGGGTCTCTGTGG	AATTTTGCCAGTATGGGTGCGCAT	ACATAGAGACCGGTCTTGAGGGGTTTTTTG	TAATACGACTCACTATAGGGGGTCTCTGTGGAATTTTGCCAGTATGGGTGCGCATACATAGAGACCGGTCTTGAGGGGTTTTTTG
lcl|NC_003450.3_cds_NP_601037.1_1746 [locus_tag=NCgl1760] [db_xref=GeneID:1019792] [protein=hypothetical protein] [protein_id=NP_601037.1] [location=1944127..1944567] [gbkey=CDS]	ATGGACTGGTCGATCATTATTAAT	TAATACGACTCACTATAGGGGGTCTCTGTGG	ATTAATAATGATCGACCAGTCCAT	ACATAGAGACCGGTCTTGAGGGGTTTTTTG	TAATACGACTCACTATAGGGGGTCTCTGTGGATTAATAATGATCGACCAGTCCATACATAGAGACCGGTCTTGAGGGGTTTTTTG
lcl|NC_003450.3_cds_NP_601062.1_1770 [locus_tag=NCgl1784] [db_xref=GeneID:1019816] [protein=hypothetical protein] [protein_id=NP_601062.1] [location=1971672..1973093] [gbkey=CDS]	ATGCGTTATACTCCCCGTACCCAC	TAATACGACTCACTATAGGGGGTCTCTGTGG	GTGGGTACGGGGAGTATAACGCAT	ACATAGAGACCGGTCTTGAGGGGTTTTTTG	TAATACGACTCACTATAGGGGGTCTCTGTGGGTGGGTACGGGGAGTATAACGCATACATAGAGACCGGTCTTGAGGGGTTTTTTG
lcl|NC_003450.3_cds_NP_601136.1_1839 [locus_tag=NCgl1855] [db_xref=GeneID:1019887] [protein=LexA repressor] [protein_id=NP_601136.1] [location=2036749..2037510] [gbkey=CDS]	ATGGCAATCGAAAAGAAGCCAGCA	TAATACGACTCACTATAGGGGGTCTCTGTGG	TGCTGGCTTCTTTTCGATTGCCAT	ACATAGAGACCGGTCTTGAGGGGTTTTTTG	TAATACGACTCACTATAGGGGGTCTCTGTGGTGCTGGCTTCTTTTCGATTGCCATACATAGAGACCGGTCTTGAGGGGTTTTTTG
lcl|NC_003450.3_cds_NP_601785.1_2479 [locus_tag=NCgl2498] [db_xref=GeneID:1020533] [protein=membrane proteins] [protein_id=NP_601785.1] [location=complement(2749160..2749924)] [gbkey=CDS]	GTGTCTGAAGATCGTGAATATATG	TAATACGACTCACTATAGGGGGTCTCTGTGG	CATATATTCACGATCTTCAGACAC	ACATAGAGACCGGTCTTGAGGGGTTTTTTG	TAATACGACTCACTATAGGGGGTCTCTGTGGCATATATTCACGATCTTCAGACACACATAGAGACCGGTCTTGAGGGGTTTTTTG
lcl|NC_003450.3_cds_NP_602086.1_2771 [locus_tag=NCgl2796] [db_xref=GeneID:1020839] [protein=hypothetical protein] [protein_id=NP_602086.1] [location=3097424..3097768] [gbkey=CDS]	ATGATTGAAGTCAGCGACGAACGC	TAATACGACTCACTATAGGGGGTCTCTGTGG	GCGTTCGTCGCTGACTTCAATCAT	ACATAGAGACCGGTCTTGAGGGGTTTTTTG	TAATACGACTCACTATAGGGGGTCTCTGTGGGCGTTCGTCGCTGACTTCAATCATACATAGAGACCGGTCTTGAGGGGTTTTTTG
lcl|NC_003450.3_cds_NP_602272.1_2941 [locus_tag=NCgl2975] [db_xref=GeneID:1021023] [protein=copper chaperone] [protein_id=NP_602272.1] [location=3288686..3288889] [gbkey=CDS]	ATGGCTATCAAGAACTACACCGTC	TAATACGACTCACTATAGGGGGTCTCTGTGG	GACGGTGTAGTTCTTGATAGCCAT	ACATAGAGACCGGTCTTGAGGGGTTTTTTG	TAATACGACTCACTATAGGGGGTCTCTGTGGGACGGTGTAGTTCTTGATAGCCATACATAGAGACCGGTCTTGAGGGGTTTTTTG
lcl|NC_003450.3_cds_NP_600503.1_1222 [locus_tag=NCgl1232] [db_xref=GeneID:1019262] [protein=Co/Zn/Cd efflux system component] [protein_id=NP_600503.1] [location=1345486..1346442] [gbkey=CDS]	ATGGAAAGCCACGATCTTCAGCAG	TAATACGACTCACTATAGGGGGTCTCTGTGG	CTGCTGAAGATCGTGGCTTTCCAT	ACATAGAGACCGGTCTTGAGGGGTTTTTTG	TAATACGACTCACTATAGGGGGTCTCTGTGGCTGCTGAAGATCGTGGCTTTCCATACATAGAGACCGGTCTTGAGGGGTTTTTTG
lcl|NC_003450.3_cds_NP_601914.1_2600 [locus_tag=NCgl2623] [db_xref=GeneID:1020664] [protein=hypothetical protein] [protein_id=NP_601914.1] [location=complement(2890928..2892139)] [gbkey=CDS]	ATGACCGCTCCTGATGTTTACCCA	TAATACGACTCACTATAGGGGGTCTCTGTGG	TGGGTAAACATCAGGAGCGGTCAT	ACATAGAGACCGGTCTTGAGGGGTTTTTTG	TAATACGACTCACTATAGGGGGTCTCTGTGGTGGGTAAACATCAGGAGCGGTCATACATAGAGACCGGTCTTGAGGGGTTTTTTG
lcl|NC_003450.3_cds_NP_599455.1_196 [locus_tag=NCgl0199] [db_xref=GeneID:1021265] [protein=selenocysteine lyase] [protein_id=NP_599455.1] [location=218949..220154] [gbkey=CDS]	ATGCTGTGGCGGTTGAAAGGAGTG	TAATACGACTCACTATAGGGGGTCTCTGTGG	CACTCCTTTCAACCGCCACAGCAT	ACATAGAGACCGGTCTTGAGGGGTTTTTTG	TAATACGACTCACTATAGGGGGTCTCTGTGGCACTCCTTTCAACCGCCACAGCATACATAGAGACCGGTCTTGAGGGGTTTTTTG
lcl|NC_003450.3_cds_NP_600784.1_1496 [locus_tag=NCgl1508] [db_xref=GeneID:1019538] [protein=cytochrome oxidase assembly protein] [protein_id=NP_600784.1] [location=1657638..1658678] [gbkey=CDS]	GTGTCTACTTCAGTTGCTCCCTCA	TAATACGACTCACTATAGGGGGTCTCTGTGG	TGAGGGAGCAACTGAAGTAGACAC	ACATAGAGACCGGTCTTGAGGGGTTTTTTG	TAATACGACTCACTATAGGGGGTCTCTGTGGTGAGGGAGCAACTGAAGTAGACACACATAGAGACCGGTCTTGAGGGGTTTTTTG
lcl|NC_003450.3_cds_NP_599509.1_249 [locus_tag=NCgl0252] [db_xref=GeneID:1021158] [protein=hypothetical protein] [protein_id=NP_599509.1] [location=complement(275954..276247)] [gbkey=CDS]	ATGCGTATGAAATCAATCGCAGCA	TAATACGACTCACTATAGGGGGTCTCTGTGG	TGCTGCGATTGATTTCATACGCAT	ACATAGAGACCGGTCTTGAGGGGTTTTTTG	TAATACGACTCACTATAGGGGGTCTCTGTGGTGCTGCGATTGATTTCATACGCATACATAGAGACCGGTCTTGAGGGGTTTTTTG
lcl|NC_003450.3_cds_NP_601799.2_2491 [locus_tag=NCgl2510] [db_xref=GeneID:1020545] [protein=PLP-dependent aminotransferase] [protein_id=NP_601799.2] [location=complement(2764976..2766136)] [gbkey=CDS]	TTGTCTCTTATGAAGCCAAGCACT	TAATACGACTCACTATAGGGGGTCTCTGTGG	AGTGCTTGGCTTCATAAGAGACAA	ACATAGAGACCGGTCTTGAGGGGTTTTTTG	TAATACGACTCACTATAGGGGGTCTCTGTGGAGTGCTTGGCTTCATAAGAGACAAACATAGAGACCGGTCTTGAGGGGTTTTTTG
lcl|NC_003450.3_cds_NP_600412.1_1132 [locus_tag=NCgl1139] [db_xref=GeneID:1019169] [protein=nitrate reductase gamma subunit] [protein_id=NP_600412.1] [location=complement(1245717..1246496)] [gbkey=CDS]	ATGTCAAACTTTGAAACGTTCCTC	TAATACGACTCACTATAGGGGGTCTCTGTGG	GAGGAACGTTTCAAAGTTTGACAT	ACATAGAGACCGGTCTTGAGGGGTTTTTTG	TAATACGACTCACTATAGGGGGTCTCTGTGGGAGGAACGTTTCAAAGTTTGACATACATAGAGACCGGTCTTGAGGGGTTTTTTG
lcl|NC_003450.3_cds_NP_600228.1_958 [locus_tag=NCgl0961] [db_xref=GeneID:1018990] [protein=allophanate hydrolase subunit 1] [protein_id=NP_600228.1] [location=complement(1057197..1057850)] [gbkey=CDS]	ATGCTCGTTAGGCCATGTGGTGAG	TAATACGACTCACTATAGGGGGTCTCTGTGG	CTCACCACATGGCCTAACGAGCAT	ACATAGAGACCGGTCTTGAGGGGTTTTTTG	TAATACGACTCACTATAGGGGGTCTCTGTGGCTCACCACATGGCCTAACGAGCATACATAGAGACCGGTCTTGAGGGGTTTTTTG
lcl|NC_003450.3_cds_NP_600756.1_1473 [locus_tag=NCgl1483] [db_xref=GeneID:1019513] [protein=transcriptional regulator] [protein_id=NP_600756.1] [location=1629298..1629864] [gbkey=CDS]	GTGTCCGTAGCGGCAGGCGACAAA	TAATACGACTCACTATAGGGGGTCTCTGTGG	TTTGTCGCCTGCCGCTACGGACAC	ACATAGAGACCGGTCTTGAGGGGTTTTTTG	TAATACGACTCACTATAGGGGGTCTCTGTGGTTTGTCGCCTGCCGCTACGGACACACATAGAGACCGGTCTTGAGGGGTTTTTTG
lcl|NC_003450.3_cds_NP_599545.1_285 [locus_tag=NCgl0288] [db_xref=GeneID:1021358] [protein=EndoIII-related endonuclease] [protein_id=NP_599545.1] [location=307955..308737] [gbkey=CDS]	ATGGGTTCCATTACTCCGCAGAAG	TAATACGACTCACTATAGGGGGTCTCTGTGG	CTTCTGCGGAGTAATGGAACCCAT	ACATAGAGACCGGTCTTGAGGGGTTTTTTG	TAATACGACTCACTATAGGGGGTCTCTGTGGCTTCTGCGGAGTAATGGAACCCATACATAGAGACCGGTCTTGAGGGGTTTTTTG
lcl|NC_003450.3_cds_NP_600088.1_822 [locus_tag=NCgl0825] [db_xref=GeneID:1018854] [protein=hypothetical protein] [protein_id=NP_600088.1] [location=918036..919355] [gbkey=CDS]	TTGCTGCGTTTCCTTCCAACCGTG	TAATACGACTCACTATAGGGGGTCTCTGTGG	CACGGTTGGAAGGAAACGCAGCAA	ACATAGAGACCGGTCTTGAGGGGTTTTTTG	TAATACGACTCACTATAGGGGGTCTCTGTGGCACGGTTGGAAGGAAACGCAGCAAACATAGAGACCGGTCTTGAGGGGTTTTTTG
lcl|NC_003450.3_cds_NP_601047.1_1757 [locus_tag=NCgl1771] [db_xref=GeneID:1019803] [protein=hypothetical protein] [protein_id=NP_601047.1] [location=complement(1958447..1959340)] [gbkey=CDS]	ATGAACAAGACTGATGAAGCTTTC	TAATACGACTCACTATAGGGGGTCTCTGTGG	GAAAGCTTCATCAGTCTTGTTCAT	ACATAGAGACCGGTCTTGAGGGGTTTTTTG	TAATACGACTCACTATAGGGGGTCTCTGTGGGAAAGCTTCATCAGTCTTGTTCATACATAGAGACCGGTCTTGAGGGGTTTTTTG
lcl|NC_003450.3_cds_NP_601383.1_2082 [locus_tag=NCgl2099] [db_xref=GeneID:1020131] [protein=hypothetical protein] [protein_id=NP_601383.1] [location=complement(2309171..2309677)] [gbkey=CDS]	GTGCGTTATTTTTACGATACTGAG	TAATACGACTCACTATAGGGGGTCTCTGTGG	CTCAGTATCGTAAAAATAACGCAC	ACATAGAGACCGGTCTTGAGGGGTTTTTTG	TAATACGACTCACTATAGGGGGTCTCTGTGGCTCAGTATCGTAAAAATAACGCACACATAGAGACCGGTCTTGAGGGGTTTTTTG
lcl|NC_003450.3_cds_NP_601393.1_2092 [locus_tag=NCgl2109] [db_xref=GeneID:1020141] [protein=cytochrome b subunit of the bc complex] [protein_id=NP_601393.1] [location=complement(2321470..2323089)] [gbkey=CDS]	ATGAGTCTAGCTACCGTGGGAAAC	TAATACGACTCACTATAGGGGGTCTCTGTGG	GTTTCCCACGGTAGCTAGACTCAT	ACATAGAGACCGGTCTTGAGGGGTTTTTTG	TAATACGACTCACTATAGGGGGTCTCTGTGGGTTTCCCACGGTAGCTAGACTCATACATAGAGACCGGTCTTGAGGGGTTTTTTG
lcl|NC_003450.3_cds_NP_599758.1_494 [locus_tag=NCgl0497] [db_xref=GeneID:1021519] [protein=hypothetical protein] [protein_id=NP_599758.1] [location=complement(538378..538647)] [gbkey=CDS]	ATGGCTCATGAAAACCAAAAAACT	TAATACGACTCACTATAGGGGGTCTCTGTGG	AGTTTTTTGGTTTTCATGAGCCAT	ACATAGAGACCGGTCTTGAGGGGTTTTTTG	TAATACGACTCACTATAGGGGGTCTCTGTGGAGTTTTTTGGTTTTCATGAGCCATACATAGAGACCGGTCTTGAGGGGTTTTTTG
lcl|NC_003450.3_cds_NP_600605.1_1321 [locus_tag=NCgl1332] [db_xref=GeneID:1019362] [protein=ABC transporter ATPase] [protein_id=NP_600605.1] [location=1454115..1455341] [gbkey=CDS]	ATGGCGTCAATCGTCTTTGAAAAC	TAATACGACTCACTATAGGGGGTCTCTGTGG	GTTTTCAAAGACGATTGACGCCAT	ACATAGAGACCGGTCTTGAGGGGTTTTTTG	TAATACGACTCACTATAGGGGGTCTCTGTGGGTTTTCAAAGACGATTGACGCCATACATAGAGACCGGTCTTGAGGGGTTTTTTG
lcl|NC_003450.3_cds_NP_601059.1_1767 [locus_tag=NCgl1781] [db_xref=GeneID:1019813] [protein=hypothetical protein] [protein_id=NP_601059.1] [location=1968264..1969718] [gbkey=CDS]	ATGACCCACACTGATACCCCAGCC	TAATACGACTCACTATAGGGGGTCTCTGTGG	GGCTGGGGTATCAGTGTGGGTCAT	ACATAGAGACCGGTCTTGAGGGGTTTTTTG	TAATACGACTCACTATAGGGGGTCTCTGTGGGGCTGGGGTATCAGTGTGGGTCATACATAGAGACCGGTCTTGAGGGGTTTTTTG
lcl|NC_003450.3_cds_NP_600719.1_1436 [gene=aspA] [locus_tag=NCgl1446] [db_xref=GeneID:1019476] [protein=aspartate ammonia-lyase] [protein_id=NP_600719.1] [location=complement(1583910..1585490)] [gbkey=CDS]	ATGTCTAAGACGAGCAACAAGTCT	TAATACGACTCACTATAGGGGGTCTCTGTGG	AGACTTGTTGCTCGTCTTAGACAT	ACATAGAGACCGGTCTTGAGGGGTTTTTTG	TAATACGACTCACTATAGGGGGTCTCTGTGGAGACTTGTTGCTCGTCTTAGACATACATAGAGACCGGTCTTGAGGGGTTTTTTG
lcl|NC_003450.3_cds_NP_601866.2_2554 [locus_tag=NCgl2577] [db_xref=GeneID:1020616] [protein=hypothetical protein] [protein_id=NP_601866.2] [location=complement(2835281..2835970)] [gbkey=CDS]	GTGTTCTGTGTGGGAACGCCGAGA	TAATACGACTCACTATAGGGGGTCTCTGTGG	TCTCGGCGTTCCCACACAGAACAC	ACATAGAGACCGGTCTTGAGGGGTTTTTTG	TAATACGACTCACTATAGGGGGTCTCTGTGGTCTCGGCGTTCCCACACAGAACACACATAGAGACCGGTCTTGAGGGGTTTTTTG
lcl|NC_003450.3_cds_NP_601525.1_2227 [locus_tag=NCgl2243] [db_xref=GeneID:1020276] [protein=sugar kinase] [protein_id=NP_601525.1] [location=2463242..2464147] [gbkey=CDS]	ATGAATAATCGAATTGTCGTAGTC	TAATACGACTCACTATAGGGGGTCTCTGTGG	GACTACGACAATTCGATTATTCAT	ACATAGAGACCGGTCTTGAGGGGTTTTTTG	TAATACGACTCACTATAGGGGGTCTCTGTGGGACTACGACAATTCGATTATTCATACATAGAGACCGGTCTTGAGGGGTTTTTTG
lcl|NC_003450.3_cds_NP_602069.1_2754 [locus_tag=NCgl2779] [db_xref=GeneID:1020820] [protein=esterase] [protein_id=NP_602069.1] [location=complement(3075538..3076563)] [gbkey=CDS]	ATGTCCGTATTTACACGAGCTGGC	TAATACGACTCACTATAGGGGGTCTCTGTGG	GCCAGCTCGTGTAAATACGGACAT	ACATAGAGACCGGTCTTGAGGGGTTTTTTG	TAATACGACTCACTATAGGGGGTCTCTGTGGGCCAGCTCGTGTAAATACGGACATACATAGAGACCGGTCTTGAGGGGTTTTTTG
lcl|NC_003450.3_cds_NP_599698.1_433 [locus_tag=NCgl0436] [db_xref=GeneID:1021460] [protein=hypothetical protein] [protein_id=NP_599698.1] [location=complement(474994..475401)] [gbkey=CDS]	ATGTCAACTACCAGGGAAATTGCA	TAATACGACTCACTATAGGGGGTCTCTGTGG	TGCAATTTCCCTGGTAGTTGACAT	ACATAGAGACCGGTCTTGAGGGGTTTTTTG	TAATACGACTCACTATAGGGGGTCTCTGTGGTGCAATTTCCCTGGTAGTTGACATACATAGAGACCGGTCTTGAGGGGTTTTTTG
lcl|NC_003450.3_cds_NP_602214.1_2883 [locus_tag=NCgl2917] [db_xref=GeneID:1020961] [protein=virulence associated protein] [protein_id=NP_602214.1] [location=complement(3223087..3223452)] [gbkey=CDS]	ATGCCGGTGCAGGACGCAGGCGAA	TAATACGACTCACTATAGGGGGTCTCTGTGG	TTCGCCTGCGTCCTGCACCGGCAT	ACATAGAGACCGGTCTTGAGGGGTTTTTTG	TAATACGACTCACTATAGGGGGTCTCTGTGGTTCGCCTGCGTCCTGCACCGGCATACATAGAGACCGGTCTTGAGGGGTTTTTTG
lcl|NC_003450.3_cds_NP_600655.1_1372 [locus_tag=NCgl1382] [db_xref=GeneID:1019412] [protein=hypothetical protein] [protein_id=NP_600655.1] [location=complement(1515405..1515794)] [gbkey=CDS]	GTGGATTTTGAGTTGGGTAAACGC	TAATACGACTCACTATAGGGGGTCTCTGTGG	GCGTTTACCCAACTCAAAATCCAC	ACATAGAGACCGGTCTTGAGGGGTTTTTTG	TAATACGACTCACTATAGGGGGTCTCTGTGGGCGTTTACCCAACTCAAAATCCACACATAGAGACCGGTCTTGAGGGGTTTTTTG
lcl|NC_003450.3_cds_NP_600265.1_994 [locus_tag=NCgl0996] [db_xref=GeneID:1019025] [protein=hypothetical protein] [protein_id=NP_600265.1] [location=1094693..1094914] [gbkey=CDS]	ATGATCTTTTCAGAAGAGATTCTC	TAATACGACTCACTATAGGGGGTCTCTGTGG	GAGAATCTCTTCTGAAAAGATCAT	ACATAGAGACCGGTCTTGAGGGGTTTTTTG	TAATACGACTCACTATAGGGGGTCTCTGTGGGAGAATCTCTTCTGAAAAGATCATACATAGAGACCGGTCTTGAGGGGTTTTTTG
lcl|NC_003450.3_cds_NP_600377.1_1097 [locus_tag=NCgl1104] [db_xref=GeneID:1019134] [protein=cytochrome bd-type quinol oxidase, subunit 1] [protein_id=NP_600377.1] [location=complement(1202091..1203632)] [gbkey=CDS]	GTGGATGTCGTCGACATCGCACGG	TAATACGACTCACTATAGGGGGTCTCTGTGG	CCGTGCGATGTCGACGACATCCAC	ACATAGAGACCGGTCTTGAGGGGTTTTTTG	TAATACGACTCACTATAGGGGGTCTCTGTGGCCGTGCGATGTCGACGACATCCACACATAGAGACCGGTCTTGAGGGGTTTTTTG
lcl|NC_003450.3_cds_NP_600468.1_1190 [locus_tag=NCgl1197] [db_xref=GeneID:1019227] [protein=hypothetical protein] [protein_id=NP_600468.1] [location=complement(1310432..1311097)] [gbkey=CDS]	ATGTCATTCCTGATCCGCGTCCTG	TAATACGACTCACTATAGGGGGTCTCTGTGG	CAGGACGCGGATCAGGAATGACAT	ACATAGAGACCGGTCTTGAGGGGTTTTTTG	TAATACGACTCACTATAGGGGGTCTCTGTGGCAGGACGCGGATCAGGAATGACATACATAGAGACCGGTCTTGAGGGGTTTTTTG
lcl|NC_003450.3_cds_NP_600068.1_802 [locus_tag=NCgl0805] [db_xref=GeneID:1018834] [protein=hypothetical protein] [protein_id=NP_600068.1] [location=complement(895593..896642)] [gbkey=CDS]	ATGCTCGACAATAGTTTTTACACC	TAATACGACTCACTATAGGGGGTCTCTGTGG	GGTGTAAAAACTATTGTCGAGCAT	ACATAGAGACCGGTCTTGAGGGGTTTTTTG	TAATACGACTCACTATAGGGGGTCTCTGTGGGGTGTAAAAACTATTGTCGAGCATACATAGAGACCGGTCTTGAGGGGTTTTTTG
lcl|NC_003450.3_cds_NP_600486.1_1208 [locus_tag=NCgl1215] [db_xref=GeneID:1019245] [protein=chromosome replication initiation inhibitor protein] [protein_id=NP_600486.1] [location=1329015..1329887] [gbkey=CDS]	ATGAACCCCATTCAACTGGACACT	TAATACGACTCACTATAGGGGGTCTCTGTGG	AGTGTCCAGTTGAATGGGGTTCAT	ACATAGAGACCGGTCTTGAGGGGTTTTTTG	TAATACGACTCACTATAGGGGGTCTCTGTGGAGTGTCCAGTTGAATGGGGTTCATACATAGAGACCGGTCTTGAGGGGTTTTTTG
lcl|NC_003450.3_cds_NP_600855.1_1567 [locus_tag=NCgl1579] [db_xref=GeneID:1019610] [protein=hypothetical protein] [protein_id=NP_600855.1] [location=1741893..1742609] [gbkey=CDS]	ATGACGGAAAGTCCTGATCTAGCA	TAATACGACTCACTATAGGGGGTCTCTGTGG	TGCTAGATCAGGACTTTCCGTCAT	ACATAGAGACCGGTCTTGAGGGGTTTTTTG	TAATACGACTCACTATAGGGGGTCTCTGTGGTGCTAGATCAGGACTTTCCGTCATACATAGAGACCGGTCTTGAGGGGTTTTTTG
lcl|NC_003450.3_cds_NP_601989.1_2674 [locus_tag=NCgl2699] [db_xref=GeneID:1020740] [protein=transcriptional regulator] [protein_id=NP_601989.1] [location=complement(2982021..2982461)] [gbkey=CDS]	ATGGCATCCACACCGAAAAAATCC	TAATACGACTCACTATAGGGGGTCTCTGTGG	GGATTTTTTCGGTGTGGATGCCAT	ACATAGAGACCGGTCTTGAGGGGTTTTTTG	TAATACGACTCACTATAGGGGGTCTCTGTGGGGATTTTTTCGGTGTGGATGCCATACATAGAGACCGGTCTTGAGGGGTTTTTTG
lcl|NC_003450.3_cds_NP_601283.1_1986 [locus_tag=NCgl2003] [db_xref=GeneID:1020035] [protein=metal-dependent amidase/aminoacylase/carboxypeptidase] [protein_id=NP_601283.1] [location=2199808..2201073] [gbkey=CDS]	ATGAGCCGCATTTCAGAACTTCTA	TAATACGACTCACTATAGGGGGTCTCTGTGG	TAGAAGTTCTGAAATGCGGCTCAT	ACATAGAGACCGGTCTTGAGGGGTTTTTTG	TAATACGACTCACTATAGGGGGTCTCTGTGGTAGAAGTTCTGAAATGCGGCTCATACATAGAGACCGGTCTTGAGGGGTTTTTTG
lcl|NC_003450.3_cds_NP_599953.1_687 [locus_tag=NCgl0692] [db_xref=GeneID:1018721] [protein=hypothetical protein] [protein_id=NP_599953.1] [location=742409..742831] [gbkey=CDS]	ATGGGAATTAAACGTTTGGACAAC	TAATACGACTCACTATAGGGGGTCTCTGTGG	GTTGTCCAAACGTTTAATTCCCAT	ACATAGAGACCGGTCTTGAGGGGTTTTTTG	TAATACGACTCACTATAGGGGGTCTCTGTGGGTTGTCCAAACGTTTAATTCCCATACATAGAGACCGGTCTTGAGGGGTTTTTTG
lcl|NC_003450.3_cds_NP_694676.1_2882 [locus_tag=NCgl2916] [db_xref=GeneID:1020960] [protein=hypothetical protein] [protein_id=NP_694676.1] [location=3222723..3223154] [gbkey=CDS]	ATGTGGAAACCACTGCTTATCGCC	TAATACGACTCACTATAGGGGGTCTCTGTGG	GGCGATAAGCAGTGGTTTCCACAT	ACATAGAGACCGGTCTTGAGGGGTTTTTTG	TAATACGACTCACTATAGGGGGTCTCTGTGGGGCGATAAGCAGTGGTTTCCACATACATAGAGACCGGTCTTGAGGGGTTTTTTG
lcl|NC_003450.3_cds_NP_601996.1_2681 [locus_tag=NCgl2706] [db_xref=GeneID:1020747] [protein=hypothetical protein] [protein_id=NP_601996.1] [location=complement(2989952..2993287)] [gbkey=CDS]	GTGACCAGCGAACAAGCTTTAGAT	TAATACGACTCACTATAGGGGGTCTCTGTGG	ATCTAAAGCTTGTTCGCTGGTCAC	ACATAGAGACCGGTCTTGAGGGGTTTTTTG	TAATACGACTCACTATAGGGGGTCTCTGTGGATCTAAAGCTTGTTCGCTGGTCACACATAGAGACCGGTCTTGAGGGGTTTTTTG
lcl|NC_003450.3_cds_NP_599511.1_251 [locus_tag=NCgl0254] [db_xref=GeneID:1021322] [protein=branched-chain amino acid ABC transporter permease] [protein_id=NP_599511.1] [location=276865..277584] [gbkey=CDS]	GTGTCGCCATCCAAGGCAGCCCTG	TAATACGACTCACTATAGGGGGTCTCTGTGG	CAGGGCTGCCTTGGATGGCGACAC	ACATAGAGACCGGTCTTGAGGGGTTTTTTG	TAATACGACTCACTATAGGGGGTCTCTGTGGCAGGGCTGCCTTGGATGGCGACACACATAGAGACCGGTCTTGAGGGGTTTTTTG
lcl|NC_003450.3_cds_NP_601201.1_1903 [locus_tag=NCgl1920] [db_xref=GeneID:1019952] [protein=hypothetical protein] [protein_id=NP_601201.1] [location=2107652..2108389] [gbkey=CDS]	ATGCTTATTGTGTTGCCTCCCTCA	TAATACGACTCACTATAGGGGGTCTCTGTGG	TGAGGGAGGCAACACAATAAGCAT	ACATAGAGACCGGTCTTGAGGGGTTTTTTG	TAATACGACTCACTATAGGGGGTCTCTGTGGTGAGGGAGGCAACACAATAAGCATACATAGAGACCGGTCTTGAGGGGTTTTTTG
lcl|NC_003450.3_cds_NP_601794.1_2488 [locus_tag=NCgl2507] [db_xref=GeneID:1020542] [protein=protease II] [protein_id=NP_601794.1] [location=complement(2759530..2761650)] [gbkey=CDS]	ATGTCTGAACGCCTAAACGCTCCG	TAATACGACTCACTATAGGGGGTCTCTGTGG	CGGAGCGTTTAGGCGTTCAGACAT	ACATAGAGACCGGTCTTGAGGGGTTTTTTG	TAATACGACTCACTATAGGGGGTCTCTGTGGCGGAGCGTTTAGGCGTTCAGACATACATAGAGACCGGTCTTGAGGGGTTTTTTG
lcl|NC_003450.3_cds_NP_601166.1_1868 [locus_tag=NCgl1884] [db_xref=GeneID:1019916] [protein=ABC transporter ATPase] [protein_id=NP_601166.1] [location=2067177..2067869] [gbkey=CDS]	ATGCCCGAGATCATTTTTGACAAC	TAATACGACTCACTATAGGGGGTCTCTGTGG	GTTGTCAAAAATGATCTCGGGCAT	ACATAGAGACCGGTCTTGAGGGGTTTTTTG	TAATACGACTCACTATAGGGGGTCTCTGTGGGTTGTCAAAAATGATCTCGGGCATACATAGAGACCGGTCTTGAGGGGTTTTTTG
lcl|NC_003450.3_cds_NP_602288.2_2956 [gene=gidB] [locus_tag=NCgl2990] [db_xref=GeneID:1021040] [protein=16S rRNA methyltransferase GidB] [protein_id=NP_602288.2] [location=complement(3305862..3306533)] [gbkey=CDS]	GTGTTGTACCGCTCGATATCTTGC	TAATACGACTCACTATAGGGGGTCTCTGTGG	GCAAGATATCGAGCGGTACAACAC	ACATAGAGACCGGTCTTGAGGGGTTTTTTG	TAATACGACTCACTATAGGGGGTCTCTGTGGGCAAGATATCGAGCGGTACAACACACATAGAGACCGGTCTTGAGGGGTTTTTTG
lcl|NC_003450.3_cds_NP_601336.2_2037 [locus_tag=NCgl2054] [db_xref=GeneID:1020086] [protein=diaminopimelate decarboxylase] [protein_id=NP_601336.2] [location=complement(2255736..2257025)] [gbkey=CDS]	TTGGAACCCTGGGCGGAAAAGCTC	TAATACGACTCACTATAGGGGGTCTCTGTGG	GAGCTTTTCCGCCCAGGGTTCCAA	ACATAGAGACCGGTCTTGAGGGGTTTTTTG	TAATACGACTCACTATAGGGGGTCTCTGTGGGAGCTTTTCCGCCCAGGGTTCCAAACATAGAGACCGGTCTTGAGGGGTTTTTTG
lcl|NC_003450.3_cds_NP_601751.1_2445 [locus_tag=NCgl2463] [db_xref=GeneID:1020498] [protein=Na+/H+-dicarboxylate symporter] [protein_id=NP_601751.1] [location=complement(2698192..2699580)] [gbkey=CDS]	ATGGCTAACGCCACCGCACAGAAG	TAATACGACTCACTATAGGGGGTCTCTGTGG	CTTCTGTGCGGTGGCGTTAGCCAT	ACATAGAGACCGGTCTTGAGGGGTTTTTTG	TAATACGACTCACTATAGGGGGTCTCTGTGGCTTCTGTGCGGTGGCGTTAGCCATACATAGAGACCGGTCTTGAGGGGTTTTTTG
lcl|NC_003450.3_cds_NP_601784.1_2478 [locus_tag=NCgl2497] [db_xref=GeneID:1020532] [protein=acyl-CoA thioesterase] [protein_id=NP_601784.1] [location=2748096..2749115] [gbkey=CDS]	ATGTCTGATAATCCGCATGAGAAT	TAATACGACTCACTATAGGGGGTCTCTGTGG	ATTCTCATGCGGATTATCAGACAT	ACATAGAGACCGGTCTTGAGGGGTTTTTTG	TAATACGACTCACTATAGGGGGTCTCTGTGGATTCTCATGCGGATTATCAGACATACATAGAGACCGGTCTTGAGGGGTTTTTTG
lcl|NC_003450.3_cds_NP_601813.2_2504 [locus_tag=NCgl2523] [db_xref=GeneID:1020559] [protein=transcriptional regulator] [protein_id=NP_601813.2] [location=2780440..2780973] [gbkey=CDS]	ATGCGCACTAGTAAAAAAGAGATG	TAATACGACTCACTATAGGGGGTCTCTGTGG	CATCTCTTTTTTACTAGTGCGCAT	ACATAGAGACCGGTCTTGAGGGGTTTTTTG	TAATACGACTCACTATAGGGGGTCTCTGTGGCATCTCTTTTTTACTAGTGCGCATACATAGAGACCGGTCTTGAGGGGTTTTTTG
lcl|NC_003450.3_cds_NP_599552.1_292 [locus_tag=NCgl0295] [db_xref=GeneID:1021364] [protein=hypothetical protein] [protein_id=NP_599552.1] [location=314944..316005] [gbkey=CDS]	ATGAACACCATCACACACCAAGCA	TAATACGACTCACTATAGGGGGTCTCTGTGG	TGCTTGGTGTGTGATGGTGTTCAT	ACATAGAGACCGGTCTTGAGGGGTTTTTTG	TAATACGACTCACTATAGGGGGTCTCTGTGGTGCTTGGTGTGTGATGGTGTTCATACATAGAGACCGGTCTTGAGGGGTTTTTTG
lcl|NC_003450.3_cds_NP_602133.1_2816 [locus_tag=NCgl2844] [db_xref=GeneID:1020887] [protein=23S RNA-specific pseudouridylate synthase] [protein_id=NP_602133.1] [location=3144662..3145630] [gbkey=CDS]	ATGAAAGCGCCGCTACCCATCCGC	TAATACGACTCACTATAGGGGGTCTCTGTGG	GCGGATGGGTAGCGGCGCTTTCAT	ACATAGAGACCGGTCTTGAGGGGTTTTTTG	TAATACGACTCACTATAGGGGGTCTCTGTGGGCGGATGGGTAGCGGCGCTTTCATACATAGAGACCGGTCTTGAGGGGTTTTTTG
lcl|NC_003450.3_cds_NP_599481.1_222 [locus_tag=NCgl0225] [db_xref=GeneID:1021295] [protein=cytosine/adenosine deaminase] [protein_id=NP_599481.1] [location=243434..243913] [gbkey=CDS]	GTGGGCGTTTTACCTGTGCAGGCG	TAATACGACTCACTATAGGGGGTCTCTGTGG	CGCCTGCACAGGTAAAACGCCCAC	ACATAGAGACCGGTCTTGAGGGGTTTTTTG	TAATACGACTCACTATAGGGGGTCTCTGTGGCGCCTGCACAGGTAAAACGCCCACACATAGAGACCGGTCTTGAGGGGTTTTTTG
lcl|NC_003450.3_cds_NP_599262.1_10 [locus_tag=NCgl0010] [db_xref=GeneID:1021222] [protein=hypothetical protein] [protein_id=NP_599262.1] [location=complement(11260..11523)] [gbkey=CDS]	ATGAAGGGCTTAAGCGCGGAAAAT	TAATACGACTCACTATAGGGGGTCTCTGTGG	ATTTTCCGCGCTTAAGCCCTTCAT	ACATAGAGACCGGTCTTGAGGGGTTTTTTG	TAATACGACTCACTATAGGGGGTCTCTGTGGATTTTCCGCGCTTAAGCCCTTCATACATAGAGACCGGTCTTGAGGGGTTTTTTG
lcl|NC_003450.3_cds_NP_601773.1_2467 [locus_tag=NCgl2486] [db_xref=GeneID:1020521] [protein=ABC transporter periplasmic component] [protein_id=NP_601773.1] [location=complement(2736412..2737539)] [gbkey=CDS]	GTGAACCTCACTCTTAAGCGCTCC	TAATACGACTCACTATAGGGGGTCTCTGTGG	GGAGCGCTTAAGAGTGAGGTTCAC	ACATAGAGACCGGTCTTGAGGGGTTTTTTG	TAATACGACTCACTATAGGGGGTCTCTGTGGGGAGCGCTTAAGAGTGAGGTTCACACATAGAGACCGGTCTTGAGGGGTTTTTTG
lcl|NC_003450.3_cds_NP_600143.1_875 [locus_tag=NCgl0878] [db_xref=GeneID:1018907] [protein=hypothetical protein] [protein_id=NP_600143.1] [location=970020..970352] [gbkey=CDS]	GTGGTGGTCGTGATTTTGATTAAT	TAATACGACTCACTATAGGGGGTCTCTGTGG	ATTAATCAAAATCACGACCACCAC	ACATAGAGACCGGTCTTGAGGGGTTTTTTG	TAATACGACTCACTATAGGGGGTCTCTGTGGATTAATCAAAATCACGACCACCACACATAGAGACCGGTCTTGAGGGGTTTTTTG
lcl|NC_003450.3_cds_NP_599594.1_333 [locus_tag=NCgl0336] [db_xref=GeneID:1021400] [protein=esterase] [protein_id=NP_599594.1] [location=complement(362054..363151)] [gbkey=CDS]	ATGAAGCTTCTTCGCCGCATCGCT	TAATACGACTCACTATAGGGGGTCTCTGTGG	AGCGATGCGGCGAAGAAGCTTCAT	ACATAGAGACCGGTCTTGAGGGGTTTTTTG	TAATACGACTCACTATAGGGGGTCTCTGTGGAGCGATGCGGCGAAGAAGCTTCATACATAGAGACCGGTCTTGAGGGGTTTTTTG
lcl|NC_003450.3_cds_NP_600288.1_1008 [locus_tag=NCgl1015] [db_xref=GeneID:1019044] [protein=PEP phosphonomutase] [protein_id=NP_600288.1] [location=1108993..1109757] [gbkey=CDS]	ATGTCTGACCTGAAGTCACTTGCC	TAATACGACTCACTATAGGGGGTCTCTGTGG	GGCAAGTGACTTCAGGTCAGACAT	ACATAGAGACCGGTCTTGAGGGGTTTTTTG	TAATACGACTCACTATAGGGGGTCTCTGTGGGGCAAGTGACTTCAGGTCAGACATACATAGAGACCGGTCTTGAGGGGTTTTTTG
lcl|NC_003450.3_cds_NP_601042.1_1752 [locus_tag=NCgl1766] [db_xref=GeneID:1019798] [protein=hypothetical protein] [protein_id=NP_601042.1] [location=complement(1947067..1948650)] [gbkey=CDS]	ATGAAACTGTTTTCCAAGGCTGCA	TAATACGACTCACTATAGGGGGTCTCTGTGG	TGCAGCCTTGGAAAACAGTTTCAT	ACATAGAGACCGGTCTTGAGGGGTTTTTTG	TAATACGACTCACTATAGGGGGTCTCTGTGGTGCAGCCTTGGAAAACAGTTTCATACATAGAGACCGGTCTTGAGGGGTTTTTTG
lcl|NC_003450.3_cds_NP_602123.1_2807 [locus_tag=NCgl2835] [db_xref=GeneID:1020878] [protein=two-component system, sensory transduction histidine kinase] [protein_id=NP_602123.1] [location=complement(3136591..3137925)] [gbkey=CDS]	ATGCAGTCAAGCCTAGATCGTGTG	TAATACGACTCACTATAGGGGGTCTCTGTGG	CACACGATCTAGGCTTGACTGCAT	ACATAGAGACCGGTCTTGAGGGGTTTTTTG	TAATACGACTCACTATAGGGGGTCTCTGTGGCACACGATCTAGGCTTGACTGCATACATAGAGACCGGTCTTGAGGGGTTTTTTG
lcl|NC_003450.3_cds_NP_602180.1_2848 [locus_tag=NCgl2882] [db_xref=GeneID:1020926] [protein=hypothetical protein] [protein_id=NP_602180.1] [location=complement(3185346..3185537)] [gbkey=CDS]	TTGAGCACAACAGTTTTGCTGGTC	TAATACGACTCACTATAGGGGGTCTCTGTGG	GACCAGCAAAACTGTTGTGCTCAA	ACATAGAGACCGGTCTTGAGGGGTTTTTTG	TAATACGACTCACTATAGGGGGTCTCTGTGGGACCAGCAAAACTGTTGTGCTCAAACATAGAGACCGGTCTTGAGGGGTTTTTTG
lcl|NC_003450.3_cds_NP_600470.1_1192 [gene=gatA] [locus_tag=NCgl1199] [db_xref=GeneID:1019229] [protein=aspartyl/glutamyl-tRNA amidotransferase subunit A] [protein_id=NP_600470.1] [location=1311625..1313118] [gbkey=CDS]	ATGACCAACAAGTACCTGGTTGAA	TAATACGACTCACTATAGGGGGTCTCTGTGG	TTCAACCAGGTACTTGTTGGTCAT	ACATAGAGACCGGTCTTGAGGGGTTTTTTG	TAATACGACTCACTATAGGGGGTCTCTGTGGTTCAACCAGGTACTTGTTGGTCATACATAGAGACCGGTCTTGAGGGGTTTTTTG
lcl|NC_003450.3_cds_NP_600418.1_1138 [locus_tag=NCgl1145] [db_xref=GeneID:1019175] [protein=serine protease] [protein_id=NP_600418.1] [location=complement(1254734..1256674)] [gbkey=CDS]	GTGGCCCCAGCGCCAGCTTTTTTC	TAATACGACTCACTATAGGGGGTCTCTGTGG	GAAAAAAGCTGGCGCTGGGGCCAC	ACATAGAGACCGGTCTTGAGGGGTTTTTTG	TAATACGACTCACTATAGGGGGTCTCTGTGGGAAAAAAGCTGGCGCTGGGGCCACACATAGAGACCGGTCTTGAGGGGTTTTTTG
lcl|NC_003450.3_cds_NP_601521.1_2223 [locus_tag=NCgl2239] [db_xref=GeneID:1020272] [protein=ABC transporter permease] [protein_id=NP_601521.1] [location=2459372..2460340] [gbkey=CDS]	GTGAGTAAAACAATCGCTTGGACT	TAATACGACTCACTATAGGGGGTCTCTGTGG	AGTCCAAGCGATTGTTTTACTCAC	ACATAGAGACCGGTCTTGAGGGGTTTTTTG	TAATACGACTCACTATAGGGGGTCTCTGTGGAGTCCAAGCGATTGTTTTACTCACACATAGAGACCGGTCTTGAGGGGTTTTTTG
lcl|NC_003450.3_cds_NP_601144.1_1846 [locus_tag=NCgl1862] [db_xref=GeneID:1019894] [protein=hypothetical protein] [protein_id=NP_601144.1] [location=2045762..2046031] [gbkey=CDS]	ATGGCTTCCAAGACTGTAACCGTC	TAATACGACTCACTATAGGGGGTCTCTGTGG	GACGGTTACAGTCTTGGAAGCCAT	ACATAGAGACCGGTCTTGAGGGGTTTTTTG	TAATACGACTCACTATAGGGGGTCTCTGTGGGACGGTTACAGTCTTGGAAGCCATACATAGAGACCGGTCTTGAGGGGTTTTTTG
lcl|NC_003450.3_cds_NP_601832.1_2523 [locus_tag=NCgl2542] [db_xref=GeneID:1020578] [protein=transposase] [protein_id=NP_601832.1] [location=2799593..2801038] [gbkey=CDS]	ATGCCTAAACCCCTACCCCCAGAA	TAATACGACTCACTATAGGGGGTCTCTGTGG	TTCTGGGGGTAGGGGTTTAGGCAT	ACATAGAGACCGGTCTTGAGGGGTTTTTTG	TAATACGACTCACTATAGGGGGTCTCTGTGGTTCTGGGGGTAGGGGTTTAGGCATACATAGAGACCGGTCTTGAGGGGTTTTTTG
lcl|NC_003450.3_cds_NP_600490.1_1212 [locus_tag=NCgl1219] [db_xref=GeneID:1019249] [protein=dihydroxy-acid dehydratase] [protein_id=NP_600490.1] [location=complement(1333439..1335280)] [gbkey=CDS]	ATGATCCCACTTCGTTCAAAAGTC	TAATACGACTCACTATAGGGGGTCTCTGTGG	GACTTTTGAACGAAGTGGGATCAT	ACATAGAGACCGGTCTTGAGGGGTTTTTTG	TAATACGACTCACTATAGGGGGTCTCTGTGGGACTTTTGAACGAAGTGGGATCATACATAGAGACCGGTCTTGAGGGGTTTTTTG
lcl|NC_003450.3_cds_NP_600086.1_820 [locus_tag=NCgl0823] [db_xref=GeneID:1018852] [protein=transcriptional regulator] [protein_id=NP_600086.1] [location=complement(916365..916874)] [gbkey=CDS]	ATGTCCATAAAACATGCACTCTTG	TAATACGACTCACTATAGGGGGTCTCTGTGG	CAAGAGTGCATGTTTTATGGACAT	ACATAGAGACCGGTCTTGAGGGGTTTTTTG	TAATACGACTCACTATAGGGGGTCTCTGTGGCAAGAGTGCATGTTTTATGGACATACATAGAGACCGGTCTTGAGGGGTTTTTTG
lcl|NC_003450.3_cds_NP_599739.1_474 [locus_tag=NCgl0477] [db_xref=GeneID:1021500] [protein=30S ribosomal protein S7] [protein_id=NP_599739.1] [location=523069..523536] [gbkey=CDS]	ATGCGTAAATCAGCAGCTCCTAAG	TAATACGACTCACTATAGGGGGTCTCTGTGG	CTTAGGAGCTGCTGATTTACGCAT	ACATAGAGACCGGTCTTGAGGGGTTTTTTG	TAATACGACTCACTATAGGGGGTCTCTGTGGCTTAGGAGCTGCTGATTTACGCATACATAGAGACCGGTCTTGAGGGGTTTTTTG
lcl|NC_003450.3_cds_NP_601118.1_1821 [locus_tag=NCgl1837] [db_xref=GeneID:1019869] [protein=hypothetical protein] [protein_id=NP_601118.1] [location=complement(2014159..2015496)] [gbkey=CDS]	ATGTCTGACTCAGCGCCAACGACA	TAATACGACTCACTATAGGGGGTCTCTGTGG	TGTCGTTGGCGCTGAGTCAGACAT	ACATAGAGACCGGTCTTGAGGGGTTTTTTG	TAATACGACTCACTATAGGGGGTCTCTGTGGTGTCGTTGGCGCTGAGTCAGACATACATAGAGACCGGTCTTGAGGGGTTTTTTG
lcl|NC_003450.3_cds_NP_599562.1_302 [locus_tag=NCgl0305] [db_xref=GeneID:1021377] [protein=hypothetical protein] [protein_id=NP_599562.1] [location=325904..326617] [gbkey=CDS]	ATGCTGAACGGGTTCGTGACCAAA	TAATACGACTCACTATAGGGGGTCTCTGTGG	TTTGGTCACGAACCCGTTCAGCAT	ACATAGAGACCGGTCTTGAGGGGTTTTTTG	TAATACGACTCACTATAGGGGGTCTCTGTGGTTTGGTCACGAACCCGTTCAGCATACATAGAGACCGGTCTTGAGGGGTTTTTTG
lcl|NC_003450.3_cds_NP_600184.1_915 [locus_tag=NCgl0918] [db_xref=GeneID:1018947] [protein=hypothetical protein] [protein_id=NP_600184.1] [location=complement(1014340..1014765)] [gbkey=CDS]	ATGAAACGAATGGCCCTTATCGGC	TAATACGACTCACTATAGGGGGTCTCTGTGG	GCCGATAAGGGCCATTCGTTTCAT	ACATAGAGACCGGTCTTGAGGGGTTTTTTG	TAATACGACTCACTATAGGGGGTCTCTGTGGGCCGATAAGGGCCATTCGTTTCATACATAGAGACCGGTCTTGAGGGGTTTTTTG
lcl|NC_003450.3_cds_NP_599733.1_468 [gene=rpoB] [locus_tag=NCgl0471] [db_xref=GeneID:1021495] [protein=DNA-directed RNA polymerase subunit beta] [protein_id=NP_599733.1] [location=512931..516410] [gbkey=CDS]	TTGGCAGTCTCCCGCCAGACCAAG	TAATACGACTCACTATAGGGGGTCTCTGTGG	CTTGGTCTGGCGGGAGACTGCCAA	ACATAGAGACCGGTCTTGAGGGGTTTTTTG	TAATACGACTCACTATAGGGGGTCTCTGTGGCTTGGTCTGGCGGGAGACTGCCAAACATAGAGACCGGTCTTGAGGGGTTTTTTG
lcl|NC_003450.3_cds_NP_600325.1_1045 [locus_tag=NCgl1052] [db_xref=GeneID:1019082] [protein=hypothetical protein] [protein_id=NP_600325.1] [location=complement(1143023..1143739)] [gbkey=CDS]	GTGACAAAGACACTCCCCCGACTG	TAATACGACTCACTATAGGGGGTCTCTGTGG	CAGTCGGGGGAGTGTCTTTGTCAC	ACATAGAGACCGGTCTTGAGGGGTTTTTTG	TAATACGACTCACTATAGGGGGTCTCTGTGGCAGTCGGGGGAGTGTCTTTGTCACACATAGAGACCGGTCTTGAGGGGTTTTTTG
lcl|NC_003450.3_cds_NP_599972.1_705 [locus_tag=NCgl0710] [db_xref=GeneID:1018739] [protein=nucleoside-diphosphate-sugar pyrophosphorylase] [protein_id=NP_599972.1] [location=780086..781174] [gbkey=CDS]	ATGACTTTAACTGACAACAGCAAA	TAATACGACTCACTATAGGGGGTCTCTGTGG	TTTGCTGTTGTCAGTTAAAGTCAT	ACATAGAGACCGGTCTTGAGGGGTTTTTTG	TAATACGACTCACTATAGGGGGTCTCTGTGGTTTGCTGTTGTCAGTTAAAGTCATACATAGAGACCGGTCTTGAGGGGTTTTTTG
lcl|NC_003450.3_cds_NP_601572.1_2272 [locus_tag=NCgl2288] [db_xref=GeneID:1020321] [protein=hypothetical protein] [protein_id=NP_601572.1] [location=complement(2512407..2512727)] [gbkey=CDS]	ATGCGAAACTCTAAGTCTGGCCTG	TAATACGACTCACTATAGGGGGTCTCTGTGG	CAGGCCAGACTTAGAGTTTCGCAT	ACATAGAGACCGGTCTTGAGGGGTTTTTTG	TAATACGACTCACTATAGGGGGTCTCTGTGGCAGGCCAGACTTAGAGTTTCGCATACATAGAGACCGGTCTTGAGGGGTTTTTTG
lcl|NC_003450.3_cds_NP_600263.1_992 [locus_tag=NCgl0994] [db_xref=GeneID:1019023] [protein=diguanylate cyclase] [protein_id=NP_600263.1] [location=1090163..1093219] [gbkey=CDS]	ATGACGATTGCTGTGAATACGACC	TAATACGACTCACTATAGGGGGTCTCTGTGG	GGTCGTATTCACAGCAATCGTCAT	ACATAGAGACCGGTCTTGAGGGGTTTTTTG	TAATACGACTCACTATAGGGGGTCTCTGTGGGGTCGTATTCACAGCAATCGTCATACATAGAGACCGGTCTTGAGGGGTTTTTTG
lcl|NC_003450.3_cds_NP_602007.2_2692 [locus_tag=NCgl2717] [db_xref=GeneID:1020758] [protein=phosphoadenosine phosphosulfate reductase] [protein_id=NP_602007.2] [location=complement(3002451..3003146)] [gbkey=CDS]	TTGTCACCAGAGGTAGCAAAACAT	TAATACGACTCACTATAGGGGGTCTCTGTGG	ATGTTTTGCTACCTCTGGTGACAA	ACATAGAGACCGGTCTTGAGGGGTTTTTTG	TAATACGACTCACTATAGGGGGTCTCTGTGGATGTTTTGCTACCTCTGGTGACAAACATAGAGACCGGTCTTGAGGGGTTTTTTG
lcl|NC_003450.3_cds_NP_601191.1_1893 [gene=infB] [locus_tag=NCgl1910] [db_xref=GeneID:1019942] [protein=translation initiation factor IF-2] [protein_id=NP_601191.1] [location=complement(2093709..2096723)] [gbkey=CDS]	GTGCCCGGAAAGCTACGTGTACAT	TAATACGACTCACTATAGGGGGTCTCTGTGG	ATGTACACGTAGCTTTCCGGGCAC	ACATAGAGACCGGTCTTGAGGGGTTTTTTG	TAATACGACTCACTATAGGGGGTCTCTGTGGATGTACACGTAGCTTTCCGGGCACACATAGAGACCGGTCTTGAGGGGTTTTTTG
lcl|NC_003450.3_cds_NP_601852.2_2540 [locus_tag=NCgl2563] [db_xref=GeneID:1020601] [protein=ABC transporter permease] [protein_id=NP_601852.2] [location=2822388..2823341] [gbkey=CDS]	TTGAGACTTGTCGGCCGACGGCTC	TAATACGACTCACTATAGGGGGTCTCTGTGG	GAGCCGTCGGCCGACAAGTCTCAA	ACATAGAGACCGGTCTTGAGGGGTTTTTTG	TAATACGACTCACTATAGGGGGTCTCTGTGGGAGCCGTCGGCCGACAAGTCTCAAACATAGAGACCGGTCTTGAGGGGTTTTTTG
lcl|NC_003450.3_cds_NP_600457.1_1179 [locus_tag=NCgl1186] [db_xref=GeneID:1019216] [protein=uncharacterized protein related to capsule biosynthesis enzyme] [protein_id=NP_600457.1] [location=complement(1298997..1300145)] [gbkey=CDS]	ATGACCCCCACTGCCGATATCTGG	TAATACGACTCACTATAGGGGGTCTCTGTGG	CCAGATATCGGCAGTGGGGGTCAT	ACATAGAGACCGGTCTTGAGGGGTTTTTTG	TAATACGACTCACTATAGGGGGTCTCTGTGGCCAGATATCGGCAGTGGGGGTCATACATAGAGACCGGTCTTGAGGGGTTTTTTG
lcl|NC_003450.3_cds_NP_600126.2_859 [locus_tag=NCgl0862] [db_xref=GeneID:1018891] [protein=hypothetical protein] [protein_id=NP_600126.2] [location=953973..954269] [gbkey=CDS]	TTGGAAGCCGAAGCACCTGTAGAG	TAATACGACTCACTATAGGGGGTCTCTGTGG	CTCTACAGGTGCTTCGGCTTCCAA	ACATAGAGACCGGTCTTGAGGGGTTTTTTG	TAATACGACTCACTATAGGGGGTCTCTGTGGCTCTACAGGTGCTTCGGCTTCCAAACATAGAGACCGGTCTTGAGGGGTTTTTTG
lcl|NC_003450.3_cds_NP_694632.1_113 [locus_tag=NCgl0115] [db_xref=GeneID:1021056] [protein=3-methyladenine DNA glycosylase] [protein_id=NP_694632.1] [location=complement(129486..130118)] [gbkey=CDS]	ATGTACGCCTTGGTTACTTTTGCG	TAATACGACTCACTATAGGGGGTCTCTGTGG	CGCAAAAGTAACCAAGGCGTACAT	ACATAGAGACCGGTCTTGAGGGGTTTTTTG	TAATACGACTCACTATAGGGGGTCTCTGTGGCGCAAAAGTAACCAAGGCGTACATACATAGAGACCGGTCTTGAGGGGTTTTTTG
lcl|NC_003450.3_cds_NP_600659.1_1376 [locus_tag=NCgl1386] [db_xref=GeneID:1019416] [protein=hypothetical protein] [protein_id=NP_600659.1] [location=1520190..1520948] [gbkey=CDS]	GTGAGTGCACTCCGTAAAACATCC	TAATACGACTCACTATAGGGGGTCTCTGTGG	GGATGTTTTACGGAGTGCACTCAC	ACATAGAGACCGGTCTTGAGGGGTTTTTTG	TAATACGACTCACTATAGGGGGTCTCTGTGGGGATGTTTTACGGAGTGCACTCACACATAGAGACCGGTCTTGAGGGGTTTTTTG
lcl|NC_003450.3_cds_NP_600837.1_1549 [locus_tag=NCgl1561] [db_xref=GeneID:1019592] [protein=chorismate synthase] [protein_id=NP_600837.1] [location=complement(1719666..1720898)] [gbkey=CDS]	ATGCTAGGCATGCTTCGATGGACT	TAATACGACTCACTATAGGGGGTCTCTGTGG	AGTCCATCGAAGCATGCCTAGCAT	ACATAGAGACCGGTCTTGAGGGGTTTTTTG	TAATACGACTCACTATAGGGGGTCTCTGTGGAGTCCATCGAAGCATGCCTAGCATACATAGAGACCGGTCTTGAGGGGTTTTTTG
lcl|NC_003450.3_cds_NP_601583.2_2283 [locus_tag=NCgl2299] [db_xref=GeneID:1020332] [protein=transcriptional regulator] [protein_id=NP_601583.2] [location=complement(2524338..2524916)] [gbkey=CDS]	GTGACTCTACGATCTGCATTACTT	TAATACGACTCACTATAGGGGGTCTCTGTGG	AAGTAATGCAGATCGTAGAGTCAC	ACATAGAGACCGGTCTTGAGGGGTTTTTTG	TAATACGACTCACTATAGGGGGTCTCTGTGGAAGTAATGCAGATCGTAGAGTCACACATAGAGACCGGTCTTGAGGGGTTTTTTG
lcl|NC_003450.3_cds_NP_600077.1_811 [locus_tag=NCgl0814] [db_xref=GeneID:1018843] [protein=hypothetical protein] [protein_id=NP_600077.1] [location=905389..905799] [gbkey=CDS]	ATGAGACTAATACTCAACCTGATT	TAATACGACTCACTATAGGGGGTCTCTGTGG	AATCAGGTTGAGTATTAGTCTCAT	ACATAGAGACCGGTCTTGAGGGGTTTTTTG	TAATACGACTCACTATAGGGGGTCTCTGTGGAATCAGGTTGAGTATTAGTCTCATACATAGAGACCGGTCTTGAGGGGTTTTTTG
lcl|NC_003450.3_cds_NP_600050.1_784 [locus_tag=NCgl0787] [db_xref=GeneID:1018816] [protein=hypothetical protein] [protein_id=NP_600050.1] [location=complement(869376..869903)] [gbkey=CDS]	ATGGCAAGCCGGAAGACCAAGCGT	TAATACGACTCACTATAGGGGGTCTCTGTGG	ACGCTTGGTCTTCCGGCTTGCCAT	ACATAGAGACCGGTCTTGAGGGGTTTTTTG	TAATACGACTCACTATAGGGGGTCTCTGTGGACGCTTGGTCTTCCGGCTTGCCATACATAGAGACCGGTCTTGAGGGGTTTTTTG
lcl|NC_003450.3_cds_NP_600217.1_947 [locus_tag=NCgl0950] [db_xref=GeneID:1018979] [protein=phospho-2-dehydro-3-deoxyheptonate aldolase] [protein_id=NP_600217.1] [location=1046610..1047710] [gbkey=CDS]	ATGAGTTCTCCAGTCTCACTCGAA	TAATACGACTCACTATAGGGGGTCTCTGTGG	TTCGAGTGAGACTGGAGAACTCAT	ACATAGAGACCGGTCTTGAGGGGTTTTTTG	TAATACGACTCACTATAGGGGGTCTCTGTGGTTCGAGTGAGACTGGAGAACTCATACATAGAGACCGGTCTTGAGGGGTTTTTTG
lcl|NC_003450.3_cds_NP_601876.2_2564 [locus_tag=NCgl2587] [db_xref=GeneID:1020626] [protein=AraC family transcriptional regulator] [protein_id=NP_601876.2] [location=2848770..2849783] [gbkey=CDS]	ATGACTGCTCAACCAGCCCACGAG	TAATACGACTCACTATAGGGGGTCTCTGTGG	CTCGTGGGCTGGTTGAGCAGTCAT	ACATAGAGACCGGTCTTGAGGGGTTTTTTG	TAATACGACTCACTATAGGGGGTCTCTGTGGCTCGTGGGCTGGTTGAGCAGTCATACATAGAGACCGGTCTTGAGGGGTTTTTTG
lcl|NC_003450.3_cds_NP_602101.1_2785 [locus_tag=NCgl2811] [db_xref=GeneID:1020854] [protein=hypothetical protein] [protein_id=NP_602101.1] [location=3113620..3115398] [gbkey=CDS]	ATGGTTTCGCTCCCCAGACTAGCG	TAATACGACTCACTATAGGGGGTCTCTGTGG	CGCTAGTCTGGGGAGCGAAACCAT	ACATAGAGACCGGTCTTGAGGGGTTTTTTG	TAATACGACTCACTATAGGGGGTCTCTGTGGCGCTAGTCTGGGGAGCGAAACCATACATAGAGACCGGTCTTGAGGGGTTTTTTG
lcl|NC_003450.3_cds_NP_601605.1_2305 [locus_tag=NCgl2321] [db_xref=GeneID:1020354] [protein=benzoate dioxygenase small subunit] [protein_id=NP_601605.1] [location=2546828..2547322] [gbkey=CDS]	ATGTCTGAAATCACCCGCTCTGAG	TAATACGACTCACTATAGGGGGTCTCTGTGG	CTCAGAGCGGGTGATTTCAGACAT	ACATAGAGACCGGTCTTGAGGGGTTTTTTG	TAATACGACTCACTATAGGGGGTCTCTGTGGCTCAGAGCGGGTGATTTCAGACATACATAGAGACCGGTCTTGAGGGGTTTTTTG
lcl|NC_003450.3_cds_NP_599638.1_376 [locus_tag=NCgl0379] [db_xref=GeneID:1021423] [protein=ABC transporter permease] [protein_id=NP_599638.1] [location=413637..414713] [gbkey=CDS]	ATGGTTGTGAAGGAGGTTGACGTC	TAATACGACTCACTATAGGGGGTCTCTGTGG	GACGTCAACCTCCTTCACAACCAT	ACATAGAGACCGGTCTTGAGGGGTTTTTTG	TAATACGACTCACTATAGGGGGTCTCTGTGGGACGTCAACCTCCTTCACAACCATACATAGAGACCGGTCTTGAGGGGTTTTTTG
lcl|NC_003450.3_cds_NP_599803.1_539 [gene=truA] [locus_tag=NCgl0542] [db_xref=GeneID:1018571] [protein=tRNA pseudouridine synthase A] [protein_id=NP_599803.1] [location=577042..577926] [gbkey=CDS]	ATGGACAATTCAACGGTGCGAATC	TAATACGACTCACTATAGGGGGTCTCTGTGG	GATTCGCACCGTTGAATTGTCCAT	ACATAGAGACCGGTCTTGAGGGGTTTTTTG	TAATACGACTCACTATAGGGGGTCTCTGTGGGATTCGCACCGTTGAATTGTCCATACATAGAGACCGGTCTTGAGGGGTTTTTTG
lcl|NC_003450.3_cds_NP_600890.2_1600 [locus_tag=NCgl1614] [db_xref=GeneID:1019645] [protein=histone acetyltransferase HPA2] [protein_id=NP_600890.2] [location=complement(1781016..1781585)] [gbkey=CDS]	TTGCTTGTGAATTACGTTGTTCAG	TAATACGACTCACTATAGGGGGTCTCTGTGG	CTGAACAACGTAATTCACAAGCAA	ACATAGAGACCGGTCTTGAGGGGTTTTTTG	TAATACGACTCACTATAGGGGGTCTCTGTGGCTGAACAACGTAATTCACAAGCAAACATAGAGACCGGTCTTGAGGGGTTTTTTG
lcl|NC_003450.3_cds_NP_602035.1_2720 [locus_tag=NCgl2745] [db_xref=GeneID:1020786] [protein=hypothetical protein] [protein_id=NP_602035.1] [location=complement(3029700..3030062)] [gbkey=CDS]	ATGTCCGTATGTGAAGCCCACAAC	TAATACGACTCACTATAGGGGGTCTCTGTGG	GTTGTGGGCTTCACATACGGACAT	ACATAGAGACCGGTCTTGAGGGGTTTTTTG	TAATACGACTCACTATAGGGGGTCTCTGTGGGTTGTGGGCTTCACATACGGACATACATAGAGACCGGTCTTGAGGGGTTTTTTG
lcl|NC_003450.3_cds_NP_600715.1_1432 [locus_tag=NCgl1442] [db_xref=GeneID:1019472] [protein=aminopeptidase] [protein_id=NP_600715.1] [location=complement(1579446..1580708)] [gbkey=CDS]	ATGCATGTAACTGACGATTTCTTA	TAATACGACTCACTATAGGGGGTCTCTGTGG	TAAGAAATCGTCAGTTACATGCAT	ACATAGAGACCGGTCTTGAGGGGTTTTTTG	TAATACGACTCACTATAGGGGGTCTCTGTGGTAAGAAATCGTCAGTTACATGCATACATAGAGACCGGTCTTGAGGGGTTTTTTG
lcl|NC_003450.3_cds_NP_602080.1_2765 [gene=glpK] [locus_tag=NCgl2790] [db_xref=GeneID:1020833] [protein=glycerol kinase] [protein_id=NP_602080.1] [location=complement(3090758..3092287)] [gbkey=CDS]	ATGAGAATCTCAAAGGCCAATGCG	TAATACGACTCACTATAGGGGGTCTCTGTGG	CGCATTGGCCTTTGAGATTCTCAT	ACATAGAGACCGGTCTTGAGGGGTTTTTTG	TAATACGACTCACTATAGGGGGTCTCTGTGGCGCATTGGCCTTTGAGATTCTCATACATAGAGACCGGTCTTGAGGGGTTTTTTG
lcl|NC_003450.3_cds_NP_600824.1_1536 [locus_tag=NCgl1548] [db_xref=GeneID:1019578] [protein=carbamoyl phosphate synthase small subunit] [protein_id=NP_600824.1] [location=complement(1707703..1708884)] [gbkey=CDS]	GTGAGTAAAGACACCACCACCTAC	TAATACGACTCACTATAGGGGGTCTCTGTGG	GTAGGTGGTGGTGTCTTTACTCAC	ACATAGAGACCGGTCTTGAGGGGTTTTTTG	TAATACGACTCACTATAGGGGGTCTCTGTGGGTAGGTGGTGGTGTCTTTACTCACACATAGAGACCGGTCTTGAGGGGTTTTTTG
lcl|NC_003450.3_cds_NP_602038.2_2723 [locus_tag=NCgl2748] [db_xref=GeneID:1020789] [protein=transposase] [protein_id=NP_602038.2] [location=3032662..3033867] [gbkey=CDS]	ATGGGCCCTTATTATGGGCCACGC	TAATACGACTCACTATAGGGGGTCTCTGTGG	GCGTGGCCCATAATAAGGGCCCAT	ACATAGAGACCGGTCTTGAGGGGTTTTTTG	TAATACGACTCACTATAGGGGGTCTCTGTGGGCGTGGCCCATAATAAGGGCCCATACATAGAGACCGGTCTTGAGGGGTTTTTTG
lcl|NC_003450.3_cds_NP_601456.1_2159 [locus_tag=NCgl2176] [db_xref=GeneID:1020209] [protein=hypothetical protein] [protein_id=NP_601456.1] [location=2388839..2389873] [gbkey=CDS]	ATGGCATTTGCAGACATTGTGCGC	TAATACGACTCACTATAGGGGGTCTCTGTGG	GCGCACAATGTCTGCAAATGCCAT	ACATAGAGACCGGTCTTGAGGGGTTTTTTG	TAATACGACTCACTATAGGGGGTCTCTGTGGGCGCACAATGTCTGCAAATGCCATACATAGAGACCGGTCTTGAGGGGTTTTTTG
lcl|NC_003450.3_cds_NP_601917.1_2603 [locus_tag=NCgl2626] [db_xref=GeneID:1020667] [protein=hypothetical protein] [protein_id=NP_601917.1] [location=complement(2895070..2897526)] [gbkey=CDS]	ATGGCTAGCGAATACCAAATTCTC	TAATACGACTCACTATAGGGGGTCTCTGTGG	GAGAATTTGGTATTCGCTAGCCAT	ACATAGAGACCGGTCTTGAGGGGTTTTTTG	TAATACGACTCACTATAGGGGGTCTCTGTGGGAGAATTTGGTATTCGCTAGCCATACATAGAGACCGGTCTTGAGGGGTTTTTTG
lcl|NC_003450.3_cds_NP_599980.1_713 [locus_tag=NCgl0718] [db_xref=GeneID:1018747] [protein=hypothetical protein] [protein_id=NP_599980.1] [location=788196..788549] [gbkey=CDS]	ATGGGTGCATGGGACGATGCAATC	TAATACGACTCACTATAGGGGGTCTCTGTGG	GATTGCATCGTCCCATGCACCCAT	ACATAGAGACCGGTCTTGAGGGGTTTTTTG	TAATACGACTCACTATAGGGGGTCTCTGTGGGATTGCATCGTCCCATGCACCCATACATAGAGACCGGTCTTGAGGGGTTTTTTG
lcl|NC_003450.3_cds_NP_599516.1_256 [locus_tag=NCgl0259] [db_xref=GeneID:1021323] [protein=protein-tyrosine-phosphatase] [protein_id=NP_599516.1] [location=279893..280282] [gbkey=CDS]	ATGAAATCAGTTTTGTTTGTGTGC	TAATACGACTCACTATAGGGGGTCTCTGTGG	GCACACAAACAAAACTGATTTCAT	ACATAGAGACCGGTCTTGAGGGGTTTTTTG	TAATACGACTCACTATAGGGGGTCTCTGTGGGCACACAAACAAAACTGATTTCATACATAGAGACCGGTCTTGAGGGGTTTTTTG
lcl|NC_003450.3_cds_NP_601772.2_2466 [locus_tag=NCgl2485] [db_xref=GeneID:1020520] [protein=ABC transporter permease] [protein_id=NP_601772.2] [location=complement(2735200..2736216)] [gbkey=CDS]	GTGCAGGCACATCCTGTAGCAGTT	TAATACGACTCACTATAGGGGGTCTCTGTGG	AACTGCTACAGGATGTGCCTGCAC	ACATAGAGACCGGTCTTGAGGGGTTTTTTG	TAATACGACTCACTATAGGGGGTCTCTGTGGAACTGCTACAGGATGTGCCTGCACACATAGAGACCGGTCTTGAGGGGTTTTTTG
lcl|NC_003450.3_cds_NP_600374.1_1094 [locus_tag=NCgl1101] [db_xref=GeneID:1019131] [protein=ABC transporter ATPase and permease] [protein_id=NP_600374.1] [location=complement(1197987..1199543)] [gbkey=CDS]	ATGAACACCCTGGTAAAACTTCGT	TAATACGACTCACTATAGGGGGTCTCTGTGG	ACGAAGTTTTACCAGGGTGTTCAT	ACATAGAGACCGGTCTTGAGGGGTTTTTTG	TAATACGACTCACTATAGGGGGTCTCTGTGGACGAAGTTTTACCAGGGTGTTCATACATAGAGACCGGTCTTGAGGGGTTTTTTG
lcl|NC_003450.3_cds_NP_601128.1_1831 [locus_tag=NCgl1847] [db_xref=GeneID:1019879] [protein=hypothetical protein] [protein_id=NP_601128.1] [location=complement(2023945..2025270)] [gbkey=CDS]	GTGAATTTCGCCAAGTCTAAACTC	TAATACGACTCACTATAGGGGGTCTCTGTGG	GAGTTTAGACTTGGCGAAATTCAC	ACATAGAGACCGGTCTTGAGGGGTTTTTTG	TAATACGACTCACTATAGGGGGTCTCTGTGGGAGTTTAGACTTGGCGAAATTCACACATAGAGACCGGTCTTGAGGGGTTTTTTG
lcl|NC_003450.3_cds_NP_599405.1_148 [locus_tag=NCgl0150] [db_xref=GeneID:1021164] [protein=hypothetical protein] [protein_id=NP_599405.1] [location=162983..163606] [gbkey=CDS]	ATGAGTGGCACCGCCATCATGTAC	TAATACGACTCACTATAGGGGGTCTCTGTGG	GTACATGATGGCGGTGCCACTCAT	ACATAGAGACCGGTCTTGAGGGGTTTTTTG	TAATACGACTCACTATAGGGGGTCTCTGTGGGTACATGATGGCGGTGCCACTCATACATAGAGACCGGTCTTGAGGGGTTTTTTG
lcl|NC_003450.3_cds_NP_599510.2_250 [locus_tag=NCgl0253] [db_xref=GeneID:1021319] [protein=transcriptional regulator] [protein_id=NP_599510.2] [location=complement(276299..276763)] [gbkey=CDS]	GTGCAATATATGAAGCTAGATTCC	TAATACGACTCACTATAGGGGGTCTCTGTGG	GGAATCTAGCTTCATATATTGCAC	ACATAGAGACCGGTCTTGAGGGGTTTTTTG	TAATACGACTCACTATAGGGGGTCTCTGTGGGGAATCTAGCTTCATATATTGCACACATAGAGACCGGTCTTGAGGGGTTTTTTG
lcl|NC_003450.3_cds_NP_601565.1_2265 [locus_tag=NCgl2281] [db_xref=GeneID:1020314] [protein=ribonuclease E] [protein_id=NP_601565.1] [location=complement(2504829..2507894)] [gbkey=CDS]	GTGCCAAATAACAAGGCAGTAGAA	TAATACGACTCACTATAGGGGGTCTCTGTGG	TTCTACTGCCTTGTTATTTGGCAC	ACATAGAGACCGGTCTTGAGGGGTTTTTTG	TAATACGACTCACTATAGGGGGTCTCTGTGGTTCTACTGCCTTGTTATTTGGCACACATAGAGACCGGTCTTGAGGGGTTTTTTG
lcl|NC_003450.3_cds_NP_599523.1_263 [locus_tag=NCgl0266] [db_xref=GeneID:1021334] [protein=hypothetical protein] [protein_id=NP_599523.1] [location=286382..287860] [gbkey=CDS]	ATGTCTGCCGCTGCTTCTCGATCA	TAATACGACTCACTATAGGGGGTCTCTGTGG	TGATCGAGAAGCAGCGGCAGACAT	ACATAGAGACCGGTCTTGAGGGGTTTTTTG	TAATACGACTCACTATAGGGGGTCTCTGTGGTGATCGAGAAGCAGCGGCAGACATACATAGAGACCGGTCTTGAGGGGTTTTTTG
lcl|NC_003450.3_cds_NP_601880.1_2568 [locus_tag=NCgl2591] [db_xref=GeneID:1020630] [protein=hypothetical protein] [protein_id=NP_601880.1] [location=2855796..2857520] [gbkey=CDS]	ATGCGTTCCTTTCAATCGATCCTT	TAATACGACTCACTATAGGGGGTCTCTGTGG	AAGGATCGATTGAAAGGAACGCAT	ACATAGAGACCGGTCTTGAGGGGTTTTTTG	TAATACGACTCACTATAGGGGGTCTCTGTGGAAGGATCGATTGAAAGGAACGCATACATAGAGACCGGTCTTGAGGGGTTTTTTG
lcl|NC_003450.3_cds_NP_600410.1_1130 [locus_tag=NCgl1137] [db_xref=GeneID:1019167] [protein=homoserine kinase] [protein_id=NP_600410.1] [location=1243855..1244784] [gbkey=CDS]	ATGGCAATTGAACTGAACGTCGGT	TAATACGACTCACTATAGGGGGTCTCTGTGG	ACCGACGTTCAGTTCAATTGCCAT	ACATAGAGACCGGTCTTGAGGGGTTTTTTG	TAATACGACTCACTATAGGGGGTCTCTGTGGACCGACGTTCAGTTCAATTGCCATACATAGAGACCGGTCTTGAGGGGTTTTTTG
lcl|NC_003450.3_cds_NP_599967.1_700 [locus_tag=NCgl0705] [db_xref=GeneID:1018734] [protein=helicase] [protein_id=NP_599967.1] [location=complement(763234..769536)] [gbkey=CDS]	ATGTCCTCACTCATTCCTGTCCAT	TAATACGACTCACTATAGGGGGTCTCTGTGG	ATGGACAGGAATGAGTGAGGACAT	ACATAGAGACCGGTCTTGAGGGGTTTTTTG	TAATACGACTCACTATAGGGGGTCTCTGTGGATGGACAGGAATGAGTGAGGACATACATAGAGACCGGTCTTGAGGGGTTTTTTG
lcl|NC_003450.3_cds_NP_600772.1_1484 [locus_tag=NCgl1496] [db_xref=GeneID:1019526] [protein=transposase] [protein_id=NP_600772.1] [location=1645661..1646371] [gbkey=CDS]	ATGGGCATCTTCTCCGGTCGGCAG	TAATACGACTCACTATAGGGGGTCTCTGTGG	CTGCCGACCGGAGAAGATGCCCAT	ACATAGAGACCGGTCTTGAGGGGTTTTTTG	TAATACGACTCACTATAGGGGGTCTCTGTGGCTGCCGACCGGAGAAGATGCCCATACATAGAGACCGGTCTTGAGGGGTTTTTTG
lcl|NC_003450.3_cds_NP_601557.2_2258 [locus_tag=NCgl2274] [db_xref=GeneID:1020307] [protein=gamma-glutamyl kinase] [protein_id=NP_601557.2] [location=complement(2496668..2497777)] [gbkey=CDS]	ATGCGTGAGCGCATCTCCAACGCT	TAATACGACTCACTATAGGGGGTCTCTGTGG	AGCGTTGGAGATGCGCTCACGCAT	ACATAGAGACCGGTCTTGAGGGGTTTTTTG	TAATACGACTCACTATAGGGGGTCTCTGTGGAGCGTTGGAGATGCGCTCACGCATACATAGAGACCGGTCTTGAGGGGTTTTTTG
lcl|NC_003450.3_cds_NP_601767.1_2461 [locus_tag=NCgl2480] [db_xref=GeneID:1020515] [protein=acetyl-CoA hydrolase] [protein_id=NP_601767.1] [location=complement(2729376..2730884)] [gbkey=CDS]	ATGTCTGATCGCATTGCTTCAGAA	TAATACGACTCACTATAGGGGGTCTCTGTGG	TTCTGAAGCAATGCGATCAGACAT	ACATAGAGACCGGTCTTGAGGGGTTTTTTG	TAATACGACTCACTATAGGGGGTCTCTGTGGTTCTGAAGCAATGCGATCAGACATACATAGAGACCGGTCTTGAGGGGTTTTTTG
lcl|NC_003450.3_cds_NP_601143.1_1845 [locus_tag=NCgl1861] [db_xref=GeneID:1019893] [protein=phosphotransferase system, fructose-specific IIC component] [protein_id=NP_601143.1] [location=2043508..2045574] [gbkey=CDS]	ATGAATAGCGTAAATAATTCCTCG	TAATACGACTCACTATAGGGGGTCTCTGTGG	CGAGGAATTATTTACGCTATTCAT	ACATAGAGACCGGTCTTGAGGGGTTTTTTG	TAATACGACTCACTATAGGGGGTCTCTGTGGCGAGGAATTATTTACGCTATTCATACATAGAGACCGGTCTTGAGGGGTTTTTTG
lcl|NC_003450.3_cds_NP_599680.1_415 [locus_tag=NCgl0418] [db_xref=GeneID:1021048] [protein=hypothetical protein] [protein_id=NP_599680.1] [location=456641..457153] [gbkey=CDS]	ATGCCAAGCATGTTCCCATCACCC	TAATACGACTCACTATAGGGGGTCTCTGTGG	GGGTGATGGGAACATGCTTGGCAT	ACATAGAGACCGGTCTTGAGGGGTTTTTTG	TAATACGACTCACTATAGGGGGTCTCTGTGGGGGTGATGGGAACATGCTTGGCATACATAGAGACCGGTCTTGAGGGGTTTTTTG
lcl|NC_003450.3_cds_NP_599427.1_170 [locus_tag=NCgl0172] [db_xref=GeneID:1021112] [protein=hypothetical protein] [protein_id=NP_599427.1] [location=186877..187305] [gbkey=CDS]	ATGAAAAGCTTTACGCACACTGCT	TAATACGACTCACTATAGGGGGTCTCTGTGG	AGCAGTGTGCGTAAAGCTTTTCAT	ACATAGAGACCGGTCTTGAGGGGTTTTTTG	TAATACGACTCACTATAGGGGGTCTCTGTGGAGCAGTGTGCGTAAAGCTTTTCATACATAGAGACCGGTCTTGAGGGGTTTTTTG
lcl|NC_003450.3_cds_NP_599807.1_543 [locus_tag=NCgl0546] [db_xref=GeneID:1018575] [protein=hypothetical protein] [protein_id=NP_599807.1] [location=581406..582665] [gbkey=CDS]	ATGGCTGAAGGCATGTTGATGCCC	TAATACGACTCACTATAGGGGGTCTCTGTGG	GGGCATCAACATGCCTTCAGCCAT	ACATAGAGACCGGTCTTGAGGGGTTTTTTG	TAATACGACTCACTATAGGGGGTCTCTGTGGGGGCATCAACATGCCTTCAGCCATACATAGAGACCGGTCTTGAGGGGTTTTTTG
lcl|NC_003450.3_cds_NP_600324.1_1044 [locus_tag=NCgl1051] [db_xref=GeneID:1019081] [protein=hypothetical protein] [protein_id=NP_600324.1] [location=complement(1142476..1143015)] [gbkey=CDS]	ATGACTGATCTTCATCCCGTAAAG	TAATACGACTCACTATAGGGGGTCTCTGTGG	CTTTACGGGATGAAGATCAGTCAT	ACATAGAGACCGGTCTTGAGGGGTTTTTTG	TAATACGACTCACTATAGGGGGTCTCTGTGGCTTTACGGGATGAAGATCAGTCATACATAGAGACCGGTCTTGAGGGGTTTTTTG
lcl|NC_003450.3_cds_NP_599865.1_601 [locus_tag=NCgl0604] [db_xref=GeneID:1018633] [protein=deoxyribodipyrimidine photolyase] [protein_id=NP_599865.1] [location=complement(642553..644001)] [gbkey=CDS]	ATGAATGCAAACGCAAGGGTGTTT	TAATACGACTCACTATAGGGGGTCTCTGTGG	AAACACCCTTGCGTTTGCATTCAT	ACATAGAGACCGGTCTTGAGGGGTTTTTTG	TAATACGACTCACTATAGGGGGTCTCTGTGGAAACACCCTTGCGTTTGCATTCATACATAGAGACCGGTCTTGAGGGGTTTTTTG
lcl|NC_003450.3_cds_NP_600498.1_1218 [locus_tag=NCgl1228] [db_xref=GeneID:1019258] [protein=ABC-type transport system periplasmic component] [protein_id=NP_600498.1] [location=complement(1342791..1343675)] [gbkey=CDS]	GTGACACATATCCTCTTCGACAGC	TAATACGACTCACTATAGGGGGTCTCTGTGG	GCTGTCGAAGAGGATATGTGTCAC	ACATAGAGACCGGTCTTGAGGGGTTTTTTG	TAATACGACTCACTATAGGGGGTCTCTGTGGGCTGTCGAAGAGGATATGTGTCACACATAGAGACCGGTCTTGAGGGGTTTTTTG
lcl|NC_003450.3_cds_NP_601377.1_2076 [locus_tag=NCgl2093] [db_xref=GeneID:1020125] [protein=hypothetical protein] [protein_id=NP_601377.1] [location=2300650..2302179] [gbkey=CDS]	ATGACACTTTTTCAACGTTTAACC	TAATACGACTCACTATAGGGGGTCTCTGTGG	GGTTAAACGTTGAAAAAGTGTCAT	ACATAGAGACCGGTCTTGAGGGGTTTTTTG	TAATACGACTCACTATAGGGGGTCTCTGTGGGGTTAAACGTTGAAAAAGTGTCATACATAGAGACCGGTCTTGAGGGGTTTTTTG
lcl|NC_003450.3_cds_NP_600049.1_783 [locus_tag=NCgl0786] [db_xref=GeneID:1018815] [protein=cold shock protein] [protein_id=NP_600049.1] [location=868938..869321] [gbkey=CDS]	GTGCCTGTCGGAACAGTGAAGTGG	TAATACGACTCACTATAGGGGGTCTCTGTGG	CCACTTCACTGTTCCGACAGGCAC	ACATAGAGACCGGTCTTGAGGGGTTTTTTG	TAATACGACTCACTATAGGGGGTCTCTGTGGCCACTTCACTGTTCCGACAGGCACACATAGAGACCGGTCTTGAGGGGTTTTTTG
lcl|NC_003450.3_cds_NP_600354.1_1074 [locus_tag=NCgl1081] [db_xref=GeneID:1019111] [protein=hypothetical protein] [protein_id=NP_600354.1] [location=1170693..1171190] [gbkey=CDS]	ATGACTCAACCACGGCCCGATGCC	TAATACGACTCACTATAGGGGGTCTCTGTGG	GGCATCGGGCCGTGGTTGAGTCAT	ACATAGAGACCGGTCTTGAGGGGTTTTTTG	TAATACGACTCACTATAGGGGGTCTCTGTGGGGCATCGGGCCGTGGTTGAGTCATACATAGAGACCGGTCTTGAGGGGTTTTTTG
lcl|NC_003450.3_cds_NP_601804.1_2495 [locus_tag=NCgl2514] [db_xref=GeneID:1020550] [protein=dipeptide/tripeptide permease] [protein_id=NP_601804.1] [location=complement(2769154..2770539)] [gbkey=CDS]	ATGTGGGAGCGATTCAGCTTCTAC	TAATACGACTCACTATAGGGGGTCTCTGTGG	GTAGAAGCTGAATCGCTCCCACAT	ACATAGAGACCGGTCTTGAGGGGTTTTTTG	TAATACGACTCACTATAGGGGGTCTCTGTGGGTAGAAGCTGAATCGCTCCCACATACATAGAGACCGGTCTTGAGGGGTTTTTTG
lcl|NC_003450.3_cds_NP_599696.1_431 [locus_tag=NCgl0434] [db_xref=GeneID:1021448] [protein=hypothetical protein] [protein_id=NP_599696.1] [location=472948..473814] [gbkey=CDS]	ATGTGGGTTGGTTATGCGGTTCGA	TAATACGACTCACTATAGGGGGTCTCTGTGG	TCGAACCGCATAACCAACCCACAT	ACATAGAGACCGGTCTTGAGGGGTTTTTTG	TAATACGACTCACTATAGGGGGTCTCTGTGGTCGAACCGCATAACCAACCCACATACATAGAGACCGGTCTTGAGGGGTTTTTTG
lcl|NC_003450.3_cds_NP_601131.1_1834 [locus_tag=NCgl1850] [db_xref=GeneID:1019882] [protein=transcriptional regulator] [protein_id=NP_601131.1] [location=2029177..2030160] [gbkey=CDS]	ATGAGCAATAAAGAGTACCGGCCC	TAATACGACTCACTATAGGGGGTCTCTGTGG	GGGCCGGTACTCTTTATTGCTCAT	ACATAGAGACCGGTCTTGAGGGGTTTTTTG	TAATACGACTCACTATAGGGGGTCTCTGTGGGGGCCGGTACTCTTTATTGCTCATACATAGAGACCGGTCTTGAGGGGTTTTTTG
lcl|NC_003450.3_cds_NP_599971.1_704 [locus_tag=NCgl0709] [db_xref=GeneID:1018738] [protein=glycosyltransferase] [protein_id=NP_599971.1] [location=779041..779913] [gbkey=CDS]	GTGATCACAGTGACCTATTCACCA	TAATACGACTCACTATAGGGGGTCTCTGTGG	TGGTGAATAGGTCACTGTGATCAC	ACATAGAGACCGGTCTTGAGGGGTTTTTTG	TAATACGACTCACTATAGGGGGTCTCTGTGGTGGTGAATAGGTCACTGTGATCACACATAGAGACCGGTCTTGAGGGGTTTTTTG
lcl|NC_003450.3_cds_NP_599361.1_105 [locus_tag=NCgl0107] [db_xref=GeneID:1021197] [protein=phosphohistidine phosphatase SixA] [protein_id=NP_599361.1] [location=complement(120410..120922)] [gbkey=CDS]	ATGTCTCCCACACATCGCCTCGTC	TAATACGACTCACTATAGGGGGTCTCTGTGG	GACGAGGCGATGTGTGGGAGACAT	ACATAGAGACCGGTCTTGAGGGGTTTTTTG	TAATACGACTCACTATAGGGGGTCTCTGTGGGACGAGGCGATGTGTGGGAGACATACATAGAGACCGGTCTTGAGGGGTTTTTTG
lcl|NC_003450.3_cds_NP_601892.1_2580 [locus_tag=NCgl2603] [db_xref=GeneID:1020643] [protein=cell division protein] [protein_id=NP_601892.1] [location=complement(2867167..2869728)] [gbkey=CDS]	ATGAAAAACAAGAAATACCTGCAG	TAATACGACTCACTATAGGGGGTCTCTGTGG	CTGCAGGTATTTCTTGTTTTTCAT	ACATAGAGACCGGTCTTGAGGGGTTTTTTG	TAATACGACTCACTATAGGGGGTCTCTGTGGCTGCAGGTATTTCTTGTTTTTCATACATAGAGACCGGTCTTGAGGGGTTTTTTG
lcl|NC_003450.3_cds_NP_599768.2_504 [locus_tag=NCgl0507] [db_xref=GeneID:1021531] [protein=formate dehydrogenase] [protein_id=NP_599768.2] [location=complement(544754..546889)] [gbkey=CDS]	TTGCTCACCATGAATAAACCAGGC	TAATACGACTCACTATAGGGGGTCTCTGTGG	GCCTGGTTTATTCATGGTGAGCAA	ACATAGAGACCGGTCTTGAGGGGTTTTTTG	TAATACGACTCACTATAGGGGGTCTCTGTGGGCCTGGTTTATTCATGGTGAGCAAACATAGAGACCGGTCTTGAGGGGTTTTTTG
lcl|NC_003450.3_cds_NP_600668.1_1385 [locus_tag=NCgl1395] [db_xref=GeneID:1019425] [protein=siderophore-interacting protein] [protein_id=NP_600668.1] [location=1529486..1530223] [gbkey=CDS]	ATGGGCAAGGGATTTACCGGCGCT	TAATACGACTCACTATAGGGGGTCTCTGTGG	AGCGCCGGTAAATCCCTTGCCCAT	ACATAGAGACCGGTCTTGAGGGGTTTTTTG	TAATACGACTCACTATAGGGGGTCTCTGTGGAGCGCCGGTAAATCCCTTGCCCATACATAGAGACCGGTCTTGAGGGGTTTTTTG
lcl|NC_003450.3_cds_NP_601365.1_2066 [gene=murE] [locus_tag=NCgl2083] [db_xref=GeneID:1020115] [protein=UDP-N-acetylmuramoylalanyl-D-glutamate--2,6-diaminopimelate ligase] [protein_id=NP_601365.1] [location=complement(2289521..2291086)] [gbkey=CDS]	ATGGCAACCACGTTGCTGGACCTC	TAATACGACTCACTATAGGGGGTCTCTGTGG	GAGGTCCAGCAACGTGGTTGCCAT	ACATAGAGACCGGTCTTGAGGGGTTTTTTG	TAATACGACTCACTATAGGGGGTCTCTGTGGGAGGTCCAGCAACGTGGTTGCCATACATAGAGACCGGTCTTGAGGGGTTTTTTG
lcl|NC_003450.3_cds_NP_601292.1_1995 [gene=hisI] [locus_tag=NCgl2012] [db_xref=GeneID:1020044] [protein=phosphoribosyl-AMP cyclohydrolase] [protein_id=NP_601292.1] [location=complement(2209917..2210273)] [gbkey=CDS]	ATGAGTGACAATCCACAAGAGTAT	TAATACGACTCACTATAGGGGGTCTCTGTGG	ATACTCTTGTGGATTGTCACTCAT	ACATAGAGACCGGTCTTGAGGGGTTTTTTG	TAATACGACTCACTATAGGGGGTCTCTGTGGATACTCTTGTGGATTGTCACTCATACATAGAGACCGGTCTTGAGGGGTTTTTTG
lcl|NC_003450.3_cds_NP_600008.1_743 [locus_tag=NCgl0746] [db_xref=GeneID:1018775] [protein=hypothetical protein] [protein_id=NP_600008.1] [location=complement(821287..822087)] [gbkey=CDS]	ATGACACACATCGCTTTAGCCAAC	TAATACGACTCACTATAGGGGGTCTCTGTGG	GTTGGCTAAAGCGATGTGTGTCAT	ACATAGAGACCGGTCTTGAGGGGTTTTTTG	TAATACGACTCACTATAGGGGGTCTCTGTGGGTTGGCTAAAGCGATGTGTGTCATACATAGAGACCGGTCTTGAGGGGTTTTTTG
lcl|NC_003450.3_cds_NP_600723.1_1440 [locus_tag=NCgl1450] [db_xref=GeneID:1019480] [protein=methionine synthase I cobalamin-binding subunit] [protein_id=NP_600723.1] [location=complement(1587570..1591235)] [gbkey=CDS]	ATGTCTACTTCAGTTACTTCACCA	TAATACGACTCACTATAGGGGGTCTCTGTGG	TGGTGAAGTAACTGAAGTAGACAT	ACATAGAGACCGGTCTTGAGGGGTTTTTTG	TAATACGACTCACTATAGGGGGTCTCTGTGGTGGTGAAGTAACTGAAGTAGACATACATAGAGACCGGTCTTGAGGGGTTTTTTG
lcl|NC_003450.3_cds_NP_600904.1_1614 [locus_tag=NCgl1628] [db_xref=GeneID:1019660] [protein=hypothetical protein] [protein_id=NP_600904.1] [location=1797350..1797772] [gbkey=CDS]	ATGGAGCGAGGCCTTAGCAAGCAC	TAATACGACTCACTATAGGGGGTCTCTGTGG	GTGCTTGCTAAGGCCTCGCTCCAT	ACATAGAGACCGGTCTTGAGGGGTTTTTTG	TAATACGACTCACTATAGGGGGTCTCTGTGGGTGCTTGCTAAGGCCTCGCTCCATACATAGAGACCGGTCTTGAGGGGTTTTTTG
lcl|NC_003450.3_cds_NP_599268.1_16 [locus_tag=NCgl0016] [db_xref=GeneID:1021428] [protein=hypothetical protein] [protein_id=NP_599268.1] [location=17260..17673] [gbkey=CDS]	ATGAACGAGATTCCAGAATGGTTG	TAATACGACTCACTATAGGGGGTCTCTGTGG	CAACCATTCTGGAATCTCGTTCAT	ACATAGAGACCGGTCTTGAGGGGTTTTTTG	TAATACGACTCACTATAGGGGGTCTCTGTGGCAACCATTCTGGAATCTCGTTCATACATAGAGACCGGTCTTGAGGGGTTTTTTG
lcl|NC_003450.3_cds_NP_599748.1_484 [gene=rplC] [locus_tag=NCgl0487] [db_xref=GeneID:1021508] [protein=50S ribosomal protein L3] [protein_id=NP_599748.1] [location=533437..534093] [gbkey=CDS]	ATGAGTGAAAACGAGATCAAGGGC	TAATACGACTCACTATAGGGGGTCTCTGTGG	GCCCTTGATCTCGTTTTCACTCAT	ACATAGAGACCGGTCTTGAGGGGTTTTTTG	TAATACGACTCACTATAGGGGGTCTCTGTGGGCCCTTGATCTCGTTTTCACTCATACATAGAGACCGGTCTTGAGGGGTTTTTTG
lcl|NC_003450.3_cds_NP_600175.1_907 [locus_tag=NCgl0910] [db_xref=GeneID:1018939] [protein=hypothetical protein] [protein_id=NP_600175.1] [location=1003953..1004786] [gbkey=CDS]	ATGACCACGTCACACACCGCCCGC	TAATACGACTCACTATAGGGGGTCTCTGTGG	GCGGGCGGTGTGTGACGTGGTCAT	ACATAGAGACCGGTCTTGAGGGGTTTTTTG	TAATACGACTCACTATAGGGGGTCTCTGTGGGCGGGCGGTGTGTGACGTGGTCATACATAGAGACCGGTCTTGAGGGGTTTTTTG
lcl|NC_003450.3_cds_NP_601442.1_2142 [locus_tag=NCgl2159] [db_xref=GeneID:1020192] [protein=protein-tyrosine-phosphatase] [protein_id=NP_601442.1] [location=2375215..2375688] [gbkey=CDS]	GTGGAAATTGTTTTCGTATGCACC	TAATACGACTCACTATAGGGGGTCTCTGTGG	GGTGCATACGAAAACAATTTCCAC	ACATAGAGACCGGTCTTGAGGGGTTTTTTG	TAATACGACTCACTATAGGGGGTCTCTGTGGGGTGCATACGAAAACAATTTCCACACATAGAGACCGGTCTTGAGGGGTTTTTTG
lcl|NC_003450.3_cds_NP_601477.1_2180 [locus_tag=NCgl2197] [db_xref=GeneID:1020230] [protein=hypothetical protein] [protein_id=NP_601477.1] [location=complement(2410278..2410862)] [gbkey=CDS]	ATGACTTCGAAGGATCTGATTGTG	TAATACGACTCACTATAGGGGGTCTCTGTGG	CACAATCAGATCCTTCGAAGTCAT	ACATAGAGACCGGTCTTGAGGGGTTTTTTG	TAATACGACTCACTATAGGGGGTCTCTGTGGCACAATCAGATCCTTCGAAGTCATACATAGAGACCGGTCTTGAGGGGTTTTTTG
lcl|NC_003450.3_cds_NP_599403.1_146 [locus_tag=NCgl0148] [db_xref=GeneID:1020640] [protein=hypothetical protein] [protein_id=NP_599403.1] [location=complement(161360..162268)] [gbkey=CDS]	ATGGCTGAAAACAACACCCCACAA	TAATACGACTCACTATAGGGGGTCTCTGTGG	TTGTGGGGTGTTGTTTTCAGCCAT	ACATAGAGACCGGTCTTGAGGGGTTTTTTG	TAATACGACTCACTATAGGGGGTCTCTGTGGTTGTGGGGTGTTGTTTTCAGCCATACATAGAGACCGGTCTTGAGGGGTTTTTTG
lcl|NC_003450.3_cds_NP_600611.1_1327 [locus_tag=NCgl1338] [db_xref=GeneID:1019368] [protein=acyltransferase] [protein_id=NP_600611.1] [location=1462134..1463519] [gbkey=CDS]	ATGACGTCGAAAAGCATTAGCGGC	TAATACGACTCACTATAGGGGGTCTCTGTGG	GCCGCTAATGCTTTTCGACGTCAT	ACATAGAGACCGGTCTTGAGGGGTTTTTTG	TAATACGACTCACTATAGGGGGTCTCTGTGGGCCGCTAATGCTTTTCGACGTCATACATAGAGACCGGTCTTGAGGGGTTTTTTG
lcl|NC_003450.3_cds_NP_601012.1_1721 [locus_tag=NCgl1735] [db_xref=GeneID:1019767] [protein=hypothetical protein] [protein_id=NP_601012.1] [location=complement(1919643..1920161)] [gbkey=CDS]	GTGTCAGGCGGTTTGCTTGTTGCT	TAATACGACTCACTATAGGGGGTCTCTGTGG	AGCAACAAGCAAACCGCCTGACAC	ACATAGAGACCGGTCTTGAGGGGTTTTTTG	TAATACGACTCACTATAGGGGGTCTCTGTGGAGCAACAAGCAAACCGCCTGACACACATAGAGACCGGTCTTGAGGGGTTTTTTG
lcl|NC_003450.3_cds_NP_601727.1_2421 [locus_tag=NCgl2440] [db_xref=GeneID:1020475] [protein=transcriptional regulator] [protein_id=NP_601727.1] [location=2675492..2676244] [gbkey=CDS]	ATGACCCCAGCAAACGAAAGTCCT	TAATACGACTCACTATAGGGGGTCTCTGTGG	AGGACTTTCGTTTGCTGGGGTCAT	ACATAGAGACCGGTCTTGAGGGGTTTTTTG	TAATACGACTCACTATAGGGGGTCTCTGTGGAGGACTTTCGTTTGCTGGGGTCATACATAGAGACCGGTCTTGAGGGGTTTTTTG
lcl|NC_003450.3_cds_NP_602255.1_2924 [locus_tag=NCgl2958] [db_xref=GeneID:1021006] [protein=dehydrogenase] [protein_id=NP_602255.1] [location=3265185..3266270] [gbkey=CDS]	ATGAAAAACATCACCATCGGAATG	TAATACGACTCACTATAGGGGGTCTCTGTGG	CATTCCGATGGTGATGTTTTTCAT	ACATAGAGACCGGTCTTGAGGGGTTTTTTG	TAATACGACTCACTATAGGGGGTCTCTGTGGCATTCCGATGGTGATGTTTTTCATACATAGAGACCGGTCTTGAGGGGTTTTTTG
lcl|NC_003450.3_cds_NP_600802.1_1514 [locus_tag=NCgl1526] [db_xref=GeneID:1019556] [protein=glyceraldehyde-3-phosphate dehydrogenase] [protein_id=NP_600802.1] [location=complement(1682621..1683625)] [gbkey=CDS]	ATGACCATTCGTGTTGGTATTAAC	TAATACGACTCACTATAGGGGGTCTCTGTGG	GTTAATACCAACACGAATGGTCAT	ACATAGAGACCGGTCTTGAGGGGTTTTTTG	TAATACGACTCACTATAGGGGGTCTCTGTGGGTTAATACCAACACGAATGGTCATACATAGAGACCGGTCTTGAGGGGTTTTTTG
lcl|NC_003450.3_cds_NP_601380.1_2079 [locus_tag=NCgl2096] [db_xref=GeneID:1020128] [protein=hypothetical protein] [protein_id=NP_601380.1] [location=2304984..2306222] [gbkey=CDS]	GTGGTTCCCTCGTTGCAGCAATGG	TAATACGACTCACTATAGGGGGTCTCTGTGG	CCATTGCTGCAACGAGGGAACCAC	ACATAGAGACCGGTCTTGAGGGGTTTTTTG	TAATACGACTCACTATAGGGGGTCTCTGTGGCCATTGCTGCAACGAGGGAACCACACATAGAGACCGGTCTTGAGGGGTTTTTTG
lcl|NC_003450.3_cds_NP_599745.1_481 [locus_tag=NCgl0484] [db_xref=GeneID:1021504] [protein=ABC transporter permease] [protein_id=NP_599745.1] [location=complement(530745..531791)] [gbkey=CDS]	ATGACGGCGGTGGCGGTAGAGAAG	TAATACGACTCACTATAGGGGGTCTCTGTGG	CTTCTCTACCGCCACCGCCGTCAT	ACATAGAGACCGGTCTTGAGGGGTTTTTTG	TAATACGACTCACTATAGGGGGTCTCTGTGGCTTCTCTACCGCCACCGCCGTCATACATAGAGACCGGTCTTGAGGGGTTTTTTG
lcl|NC_003450.3_cds_NP_601204.1_1906 [locus_tag=NCgl1923] [db_xref=GeneID:1019955] [protein=uroporphyrinogen-III methylase] [protein_id=NP_601204.1] [location=complement(2110431..2111183)] [gbkey=CDS]	ATGACGATTTCCCAAGAAAACCAG	TAATACGACTCACTATAGGGGGTCTCTGTGG	CTGGTTTTCTTGGGAAATCGTCAT	ACATAGAGACCGGTCTTGAGGGGTTTTTTG	TAATACGACTCACTATAGGGGGTCTCTGTGGCTGGTTTTCTTGGGAAATCGTCATACATAGAGACCGGTCTTGAGGGGTTTTTTG
lcl|NC_003450.3_cds_NP_600562.1_1280 [locus_tag=NCgl1290] [db_xref=GeneID:1019320] [protein=hypothetical protein] [protein_id=NP_600562.1] [location=complement(1407164..1407535)] [gbkey=CDS]	ATGCGAAAGACTTATGTTTTTCTA	TAATACGACTCACTATAGGGGGTCTCTGTGG	TAGAAAAACATAAGTCTTTCGCAT	ACATAGAGACCGGTCTTGAGGGGTTTTTTG	TAATACGACTCACTATAGGGGGTCTCTGTGGTAGAAAAACATAAGTCTTTCGCATACATAGAGACCGGTCTTGAGGGGTTTTTTG
lcl|NC_003450.3_cds_NP_599546.1_286 [locus_tag=NCgl0289] [db_xref=GeneID:1021366] [protein=thiol-disulfide isomerase] [protein_id=NP_599546.1] [location=308745..309305] [gbkey=CDS]	ATGACAAGCAGTGCAAAGTGGTCC	TAATACGACTCACTATAGGGGGTCTCTGTGG	GGACCACTTTGCACTGCTTGTCAT	ACATAGAGACCGGTCTTGAGGGGTTTTTTG	TAATACGACTCACTATAGGGGGTCTCTGTGGGGACCACTTTGCACTGCTTGTCATACATAGAGACCGGTCTTGAGGGGTTTTTTG
lcl|NC_003450.3_cds_NP_601272.1_1975 [locus_tag=NCgl1992] [db_xref=GeneID:1020024] [protein=Co/Zn/Cd efflux system component] [protein_id=NP_601272.1] [location=complement(2187689..2188306)] [gbkey=CDS]	ATGAGCGAAGCTTTTGATGCAACC	TAATACGACTCACTATAGGGGGTCTCTGTGG	GGTTGCATCAAAAGCTTCGCTCAT	ACATAGAGACCGGTCTTGAGGGGTTTTTTG	TAATACGACTCACTATAGGGGGTCTCTGTGGGGTTGCATCAAAAGCTTCGCTCATACATAGAGACCGGTCTTGAGGGGTTTTTTG
lcl|NC_003450.3_cds_NP_602026.1_2711 [locus_tag=NCgl2736] [db_xref=GeneID:1020777] [protein=inosine-uridine nucleoside N-ribohydrolase] [protein_id=NP_602026.1] [location=complement(3022996..3023901)] [gbkey=CDS]	ATGATTCCTGTTCTCATCGACTGC	TAATACGACTCACTATAGGGGGTCTCTGTGG	GCAGTCGATGAGAACAGGAATCAT	ACATAGAGACCGGTCTTGAGGGGTTTTTTG	TAATACGACTCACTATAGGGGGTCTCTGTGGGCAGTCGATGAGAACAGGAATCATACATAGAGACCGGTCTTGAGGGGTTTTTTG
lcl|NC_003450.3_cds_NP_600600.1_1316 [locus_tag=NCgl1327] [db_xref=GeneID:1019357] [protein=hypothetical protein] [protein_id=NP_600600.1] [location=complement(1449116..1449928)] [gbkey=CDS]	ATGACATTGCTCTTGAAGCCAATT	TAATACGACTCACTATAGGGGGTCTCTGTGG	AATTGGCTTCAAGAGCAATGTCAT	ACATAGAGACCGGTCTTGAGGGGTTTTTTG	TAATACGACTCACTATAGGGGGTCTCTGTGGAATTGGCTTCAAGAGCAATGTCATACATAGAGACCGGTCTTGAGGGGTTTTTTG
lcl|NC_003450.3_cds_NP_599693.1_428 [locus_tag=NCgl0431] [db_xref=GeneID:1021457] [protein=hypothetical protein] [protein_id=NP_599693.1] [location=complement(471118..471420)] [gbkey=CDS]	GTGGGTAGGCTTTTGCTGATTATT	TAATACGACTCACTATAGGGGGTCTCTGTGG	AATAATCAGCAAAAGCCTACCCAC	ACATAGAGACCGGTCTTGAGGGGTTTTTTG	TAATACGACTCACTATAGGGGGTCTCTGTGGAATAATCAGCAAAAGCCTACCCACACATAGAGACCGGTCTTGAGGGGTTTTTTG
lcl|NC_003450.3_cds_NP_599933.1_666 [locus_tag=NCgl0671] [db_xref=GeneID:1018700] [protein=thiosulfate sulfurtransferase] [protein_id=NP_599933.1] [location=complement(720544..721449)] [gbkey=CDS]	ATGGCAGCACCGTTCGACCCATTC	TAATACGACTCACTATAGGGGGTCTCTGTGG	GAATGGGTCGAACGGTGCTGCCAT	ACATAGAGACCGGTCTTGAGGGGTTTTTTG	TAATACGACTCACTATAGGGGGTCTCTGTGGGAATGGGTCGAACGGTGCTGCCATACATAGAGACCGGTCTTGAGGGGTTTTTTG
lcl|NC_003450.3_cds_NP_601965.1_2651 [locus_tag=NCgl2674] [db_xref=GeneID:1020715] [protein=hypothetical protein] [protein_id=NP_601965.1] [location=complement(2955521..2956636)] [gbkey=CDS]	GTGGCATGGCCATCCAACGCCAAA	TAATACGACTCACTATAGGGGGTCTCTGTGG	TTTGGCGTTGGATGGCCATGCCAC	ACATAGAGACCGGTCTTGAGGGGTTTTTTG	TAATACGACTCACTATAGGGGGTCTCTGTGGTTTGGCGTTGGATGGCCATGCCACACATAGAGACCGGTCTTGAGGGGTTTTTTG
lcl|NC_003450.3_cds_NP_600237.1_968 [locus_tag=NCgl0971] [db_xref=GeneID:1019000] [protein=hypothetical protein] [protein_id=NP_600237.1] [location=complement(1065301..1065867)] [gbkey=CDS]	ATGAGCAAGATCGCCATCATCACC	TAATACGACTCACTATAGGGGGTCTCTGTGG	GGTGATGATGGCGATCTTGCTCAT	ACATAGAGACCGGTCTTGAGGGGTTTTTTG	TAATACGACTCACTATAGGGGGTCTCTGTGGGGTGATGATGGCGATCTTGCTCATACATAGAGACCGGTCTTGAGGGGTTTTTTG
lcl|NC_003450.3_cds_NP_599644.1_382 [locus_tag=NCgl0385] [db_xref=GeneID:1021426] [protein=hypothetical protein] [protein_id=NP_599644.1] [location=complement(419254..419757)] [gbkey=CDS]	ATGGCAACGCGTACAGAAAACACC	TAATACGACTCACTATAGGGGGTCTCTGTGG	GGTGTTTTCTGTACGCGTTGCCAT	ACATAGAGACCGGTCTTGAGGGGTTTTTTG	TAATACGACTCACTATAGGGGGTCTCTGTGGGGTGTTTTCTGTACGCGTTGCCATACATAGAGACCGGTCTTGAGGGGTTTTTTG
lcl|NC_003450.3_cds_NP_599435.1_177 [locus_tag=NCgl0180] [db_xref=GeneID:1021245] [protein=PAS/PAC domain-containing protein] [protein_id=NP_599435.1] [location=complement(194601..195038)] [gbkey=CDS]	ATGGTCGATTTTGACACCATCGCA	TAATACGACTCACTATAGGGGGTCTCTGTGG	TGCGATGGTGTCAAAATCGACCAT	ACATAGAGACCGGTCTTGAGGGGTTTTTTG	TAATACGACTCACTATAGGGGGTCTCTGTGGTGCGATGGTGTCAAAATCGACCATACATAGAGACCGGTCTTGAGGGGTTTTTTG
lcl|NC_003450.3_cds_NP_601768.2_2462 [locus_tag=NCgl2481] [db_xref=GeneID:1020516] [protein=TIM-barrel containing enzyme] [protein_id=NP_601768.2] [location=2731377..2732522] [gbkey=CDS]	GTGACTTTAAAAATCGGCCCCTTT	TAATACGACTCACTATAGGGGGTCTCTGTGG	AAAGGGGCCGATTTTTAAAGTCAC	ACATAGAGACCGGTCTTGAGGGGTTTTTTG	TAATACGACTCACTATAGGGGGTCTCTGTGGAAAGGGGCCGATTTTTAAAGTCACACATAGAGACCGGTCTTGAGGGGTTTTTTG
lcl|NC_003450.3_cds_NP_599480.1_221 [locus_tag=NCgl0224] [db_xref=GeneID:1021296] [protein=hypothetical protein] [protein_id=NP_599480.1] [location=242940..243434] [gbkey=CDS]	ATGAACACTGAAGAGGATGGCCTG	TAATACGACTCACTATAGGGGGTCTCTGTGG	CAGGCCATCCTCTTCAGTGTTCAT	ACATAGAGACCGGTCTTGAGGGGTTTTTTG	TAATACGACTCACTATAGGGGGTCTCTGTGGCAGGCCATCCTCTTCAGTGTTCATACATAGAGACCGGTCTTGAGGGGTTTTTTG
lcl|NC_003450.3_cds_NP_599542.1_282 [locus_tag=NCgl0285] [db_xref=GeneID:1021353] [protein=Zn-dependent hydrolase] [protein_id=NP_599542.1] [location=305858..306703] [gbkey=CDS]	GTGACTAAGCTTGAGCGCATGGAG	TAATACGACTCACTATAGGGGGTCTCTGTGG	CTCCATGCGCTCAAGCTTAGTCAC	ACATAGAGACCGGTCTTGAGGGGTTTTTTG	TAATACGACTCACTATAGGGGGTCTCTGTGGCTCCATGCGCTCAAGCTTAGTCACACATAGAGACCGGTCTTGAGGGGTTTTTTG
lcl|NC_003450.3_cds_NP_600161.1_893 [locus_tag=NCgl0896] [db_xref=GeneID:1018925] [protein=ABC transporter ATP-binding protein] [protein_id=NP_600161.1] [location=989980..990708] [gbkey=CDS]	ATGAGCCTTAAAATCACCAACCTC	TAATACGACTCACTATAGGGGGTCTCTGTGG	GAGGTTGGTGATTTTAAGGCTCAT	ACATAGAGACCGGTCTTGAGGGGTTTTTTG	TAATACGACTCACTATAGGGGGTCTCTGTGGGAGGTTGGTGATTTTAAGGCTCATACATAGAGACCGGTCTTGAGGGGTTTTTTG
lcl|NC_003450.3_cds_NP_600604.1_1320 [locus_tag=NCgl1331] [db_xref=GeneID:1019361] [protein=ABC transporter periplasmic component] [protein_id=NP_600604.1] [location=1452758..1454074] [gbkey=CDS]	ATGGCTCAGATTTCTCGTCGTCAC	TAATACGACTCACTATAGGGGGTCTCTGTGG	GTGACGACGAGAAATCTGAGCCAT	ACATAGAGACCGGTCTTGAGGGGTTTTTTG	TAATACGACTCACTATAGGGGGTCTCTGTGGGTGACGACGAGAAATCTGAGCCATACATAGAGACCGGTCTTGAGGGGTTTTTTG
lcl|NC_003450.3_cds_NP_601885.1_2573 [locus_tag=NCgl2596] [db_xref=GeneID:1020635] [protein=hypothetical protein] [protein_id=NP_601885.1] [location=complement(2862927..2863622)] [gbkey=CDS]	ATGCAGGCTCCTCGCCTTCGCGTT	TAATACGACTCACTATAGGGGGTCTCTGTGG	AACGCGAAGGCGAGGAGCCTGCAT	ACATAGAGACCGGTCTTGAGGGGTTTTTTG	TAATACGACTCACTATAGGGGGTCTCTGTGGAACGCGAAGGCGAGGAGCCTGCATACATAGAGACCGGTCTTGAGGGGTTTTTTG
lcl|NC_003450.3_cds_NP_601130.1_1833 [locus_tag=NCgl1849] [db_xref=GeneID:1019881] [protein=helicase] [protein_id=NP_601130.1] [location=2026494..2029046] [gbkey=CDS]	GTGTGGTTGATTGTGAACCTTTCT	TAATACGACTCACTATAGGGGGTCTCTGTGG	AGAAAGGTTCACAATCAACCACAC	ACATAGAGACCGGTCTTGAGGGGTTTTTTG	TAATACGACTCACTATAGGGGGTCTCTGTGGAGAAAGGTTCACAATCAACCACACACATAGAGACCGGTCTTGAGGGGTTTTTTG
lcl|NC_003450.3_cds_NP_600431.1_1152 [locus_tag=NCgl1159] [db_xref=GeneID:1019189] [protein=ATP synthase F0F1 subunit A] [protein_id=NP_600431.1] [location=1272340..1273152] [gbkey=CDS]	ATGAAGGGCGAATTCCACGCCCCC	TAATACGACTCACTATAGGGGGTCTCTGTGG	GGGGGCGTGGAATTCGCCCTTCAT	ACATAGAGACCGGTCTTGAGGGGTTTTTTG	TAATACGACTCACTATAGGGGGTCTCTGTGGGGGGGCGTGGAATTCGCCCTTCATACATAGAGACCGGTCTTGAGGGGTTTTTTG
lcl|NC_003450.3_cds_NP_599669.1_404 [locus_tag=NCgl0407] [db_xref=GeneID:1021439] [protein=sugar phosphate isomerase/epimerase] [protein_id=NP_599669.1] [location=444185..446041] [gbkey=CDS]	ATGCGTACATCCATTGCCACTGTT	TAATACGACTCACTATAGGGGGTCTCTGTGG	AACAGTGGCAATGGATGTACGCAT	ACATAGAGACCGGTCTTGAGGGGTTTTTTG	TAATACGACTCACTATAGGGGGTCTCTGTGGAACAGTGGCAATGGATGTACGCATACATAGAGACCGGTCTTGAGGGGTTTTTTG
lcl|NC_003450.3_cds_NP_601620.1_2320 [locus_tag=NCgl2336] [db_xref=GeneID:1020369] [protein=hypothetical protein] [protein_id=NP_601620.1] [location=2562964..2563851] [gbkey=CDS]	GTGGTTGAAATCTTGCCATCAAAA	TAATACGACTCACTATAGGGGGTCTCTGTGG	TTTTGATGGCAAGATTTCAACCAC	ACATAGAGACCGGTCTTGAGGGGTTTTTTG	TAATACGACTCACTATAGGGGGTCTCTGTGGTTTTGATGGCAAGATTTCAACCACACATAGAGACCGGTCTTGAGGGGTTTTTTG
lcl|NC_003450.3_cds_NP_599465.1_206 [locus_tag=NCgl0209] [db_xref=GeneID:1021277] [protein=molybdopterin biosynthesis enzyme] [protein_id=NP_599465.1] [location=complement(227700..228884)] [gbkey=CDS]	ATGTCTCGTTCGCCGGAGCAACAT	TAATACGACTCACTATAGGGGGTCTCTGTGG	ATGTTGCTCCGGCGAACGAGACAT	ACATAGAGACCGGTCTTGAGGGGTTTTTTG	TAATACGACTCACTATAGGGGGTCTCTGTGGATGTTGCTCCGGCGAACGAGACATACATAGAGACCGGTCTTGAGGGGTTTTTTG
lcl|NC_003450.3_cds_NP_599484.1_225 [locus_tag=NCgl0228] [db_xref=GeneID:1021305] [protein=RND superfamily drug exporter] [protein_id=NP_599484.1] [location=244902..247307] [gbkey=CDS]	GTGGCGAAATTGCTATTCAGGTTG	TAATACGACTCACTATAGGGGGTCTCTGTGG	CAACCTGAATAGCAATTTCGCCAC	ACATAGAGACCGGTCTTGAGGGGTTTTTTG	TAATACGACTCACTATAGGGGGTCTCTGTGGCAACCTGAATAGCAATTTCGCCACACATAGAGACCGGTCTTGAGGGGTTTTTTG
lcl|NC_003450.3_cds_NP_600607.3_1323 [locus_tag=NCgl1334] [db_xref=GeneID:1019364] [protein=rRNA methylase] [protein_id=NP_600607.3] [location=1456103..1456951] [gbkey=CDS]	TTGACCGCACGGTTAACTGTTAGT	TAATACGACTCACTATAGGGGGTCTCTGTGG	ACTAACAGTTAACCGTGCGGTCAA	ACATAGAGACCGGTCTTGAGGGGTTTTTTG	TAATACGACTCACTATAGGGGGTCTCTGTGGACTAACAGTTAACCGTGCGGTCAAACATAGAGACCGGTCTTGAGGGGTTTTTTG
lcl|NC_003450.3_cds_NP_599977.1_710 [locus_tag=NCgl0715] [db_xref=GeneID:1018744] [protein=hypothetical protein] [protein_id=NP_599977.1] [location=784635..785642] [gbkey=CDS]	GTGGTGCAAGTGGACAATACCTTT	TAATACGACTCACTATAGGGGGTCTCTGTGG	AAAGGTATTGTCCACTTGCACCAC	ACATAGAGACCGGTCTTGAGGGGTTTTTTG	TAATACGACTCACTATAGGGGGTCTCTGTGGAAAGGTATTGTCCACTTGCACCACACATAGAGACCGGTCTTGAGGGGTTTTTTG
lcl|NC_003450.3_cds_NP_601183.1_1885 [locus_tag=NCgl1902] [db_xref=GeneID:1019934] [protein=inosine-uridine nucleoside N-ribohydrolase] [protein_id=NP_601183.1] [location=complement(2085876..2086826)] [gbkey=CDS]	ATGAGCAAAAAAGCCATCCTTGAT	TAATACGACTCACTATAGGGGGTCTCTGTGG	ATCAAGGATGGCTTTTTTGCTCAT	ACATAGAGACCGGTCTTGAGGGGTTTTTTG	TAATACGACTCACTATAGGGGGTCTCTGTGGATCAAGGATGGCTTTTTTGCTCATACATAGAGACCGGTCTTGAGGGGTTTTTTG
lcl|NC_003450.3_cds_NP_600239.1_970 [locus_tag=NCgl0973] [db_xref=GeneID:1019002] [protein=acyl-CoA dehydrogenase] [protein_id=NP_600239.1] [location=1067570..1068652] [gbkey=CDS]	ATGATCTCACCGCAAACAATCATC	TAATACGACTCACTATAGGGGGTCTCTGTGG	GATGATTGTTTGCGGTGAGATCAT	ACATAGAGACCGGTCTTGAGGGGTTTTTTG	TAATACGACTCACTATAGGGGGTCTCTGTGGGATGATTGTTTGCGGTGAGATCATACATAGAGACCGGTCTTGAGGGGTTTTTTG
lcl|NC_003450.3_cds_NP_601567.1_2267 [locus_tag=NCgl2283] [db_xref=GeneID:1020316] [protein=pirin] [protein_id=NP_601567.1] [location=2508923..2509534] [gbkey=CDS]	ATGTCAAACGCAGAAATTAATCCC	TAATACGACTCACTATAGGGGGTCTCTGTGG	GGGATTAATTTCTGCGTTTGACAT	ACATAGAGACCGGTCTTGAGGGGTTTTTTG	TAATACGACTCACTATAGGGGGTCTCTGTGGGGGATTAATTTCTGCGTTTGACATACATAGAGACCGGTCTTGAGGGGTTTTTTG
lcl|NC_003450.3_cds_NP_599630.1_368 [gene=purU] [locus_tag=NCgl0371] [db_xref=GeneID:1021130] [protein=formyltetrahydrofolate deformylase] [protein_id=NP_599630.1] [location=complement(404505..405419)] [gbkey=CDS]	ATGACCCCGAGTTCTCCTGAAGTT	TAATACGACTCACTATAGGGGGTCTCTGTGG	AACTTCAGGAGAACTCGGGGTCAT	ACATAGAGACCGGTCTTGAGGGGTTTTTTG	TAATACGACTCACTATAGGGGGTCTCTGTGGAACTTCAGGAGAACTCGGGGTCATACATAGAGACCGGTCTTGAGGGGTTTTTTG
lcl|NC_003450.3_cds_NP_600603.1_1319 [locus_tag=NCgl1330] [db_xref=GeneID:1019360] [protein=ABC transporter permease] [protein_id=NP_600603.1] [location=1451820..1452656] [gbkey=CDS]	ATGATCTCGACTGATAGAAACGTT	TAATACGACTCACTATAGGGGGTCTCTGTGG	AACGTTTCTATCAGTCGAGATCAT	ACATAGAGACCGGTCTTGAGGGGTTTTTTG	TAATACGACTCACTATAGGGGGTCTCTGTGGAACGTTTCTATCAGTCGAGATCATACATAGAGACCGGTCTTGAGGGGTTTTTTG
lcl|NC_003450.3_cds_NP_599606.1_345 [locus_tag=NCgl0348] [db_xref=GeneID:1021196] [protein=transposase] [protein_id=NP_599606.1] [location=377683..377835] [gbkey=CDS]	ATGAGTGTGTCTGCCACGGCTAAA	TAATACGACTCACTATAGGGGGTCTCTGTGG	TTTAGCCGTGGCAGACACACTCAT	ACATAGAGACCGGTCTTGAGGGGTTTTTTG	TAATACGACTCACTATAGGGGGTCTCTGTGGTTTAGCCGTGGCAGACACACTCATACATAGAGACCGGTCTTGAGGGGTTTTTTG
lcl|NC_003450.3_cds_NP_599708.1_443 [locus_tag=NCgl0446] [db_xref=GeneID:1021469] [protein=1,4-dihydroxy-2-naphthoyl-CoA synthase] [protein_id=NP_599708.1] [location=complement(484103..485062)] [gbkey=CDS]	ATGAGCAACTACAGCACCGACAAC	TAATACGACTCACTATAGGGGGTCTCTGTGG	GTTGTCGGTGCTGTAGTTGCTCAT	ACATAGAGACCGGTCTTGAGGGGTTTTTTG	TAATACGACTCACTATAGGGGGTCTCTGTGGGTTGTCGGTGCTGTAGTTGCTCATACATAGAGACCGGTCTTGAGGGGTTTTTTG
lcl|NC_003450.3_cds_NP_600816.1_1528 [locus_tag=NCgl1540] [db_xref=GeneID:1019570] [protein=primosome assembly protein PriA] [protein_id=NP_600816.1] [location=complement(1697081..1699147)] [gbkey=CDS]	ATGGCAAAAACCCGCGTCCCCGCT	TAATACGACTCACTATAGGGGGTCTCTGTGG	AGCGGGGACGCGGGTTTTTGCCAT	ACATAGAGACCGGTCTTGAGGGGTTTTTTG	TAATACGACTCACTATAGGGGGTCTCTGTGGAGCGGGGACGCGGGTTTTTGCCATACATAGAGACCGGTCTTGAGGGGTTTTTTG
lcl|NC_003450.3_cds_NP_600238.1_969 [locus_tag=NCgl0972] [db_xref=GeneID:1019001] [protein=reductase] [protein_id=NP_600238.1] [location=1066110..1067573] [gbkey=CDS]	ATGGCCACGGCCGAGAACACAACA	TAATACGACTCACTATAGGGGGTCTCTGTGG	TGTTGTGTTCTCGGCCGTGGCCAT	ACATAGAGACCGGTCTTGAGGGGTTTTTTG	TAATACGACTCACTATAGGGGGTCTCTGTGGTGTTGTGTTCTCGGCCGTGGCCATACATAGAGACCGGTCTTGAGGGGTTTTTTG
lcl|NC_003450.3_cds_NP_599348.1_93 [locus_tag=NCgl0095] [db_xref=GeneID:1021179] [protein=hypothetical protein] [protein_id=NP_599348.1] [location=complement(105170..105751)] [gbkey=CDS]	TTGGCAGCTGATGTAGCCACCAGC	TAATACGACTCACTATAGGGGGTCTCTGTGG	GCTGGTGGCTACATCAGCTGCCAA	ACATAGAGACCGGTCTTGAGGGGTTTTTTG	TAATACGACTCACTATAGGGGGTCTCTGTGGGCTGGTGGCTACATCAGCTGCCAAACATAGAGACCGGTCTTGAGGGGTTTTTTG
lcl|NC_003450.3_cds_NP_601373.1_2072 [locus_tag=NCgl2089] [db_xref=GeneID:1020121] [protein=hypothetical protein] [protein_id=NP_601373.1] [location=complement(2297229..2297654)] [gbkey=CDS]	ATGGGTGACGTAATTTCAGCAACA	TAATACGACTCACTATAGGGGGTCTCTGTGG	TGTTGCTGAAATTACGTCACCCAT	ACATAGAGACCGGTCTTGAGGGGTTTTTTG	TAATACGACTCACTATAGGGGGTCTCTGTGGTGTTGCTGAAATTACGTCACCCATACATAGAGACCGGTCTTGAGGGGTTTTTTG
lcl|NC_003450.3_cds_NP_601579.1_2279 [locus_tag=NCgl2295] [db_xref=GeneID:1020328] [protein=molecular chaperone] [protein_id=NP_601579.1] [location=2520210..2521664] [gbkey=CDS]	ATGCGTTTTGGACTTGACTTGGGA	TAATACGACTCACTATAGGGGGTCTCTGTGG	TCCCAAGTCAAGTCCAAAACGCAT	ACATAGAGACCGGTCTTGAGGGGTTTTTTG	TAATACGACTCACTATAGGGGGTCTCTGTGGTCCCAAGTCAAGTCCAAAACGCATACATAGAGACCGGTCTTGAGGGGTTTTTTG
lcl|NC_003450.3_cds_NP_600746.1_1463 [locus_tag=NCgl1473] [db_xref=GeneID:1019503] [protein=hypothetical protein] [protein_id=NP_600746.1] [location=1616527..1617303] [gbkey=CDS]	ATGGTGTTTTCTATGCATGACAAA	TAATACGACTCACTATAGGGGGTCTCTGTGG	TTTGTCATGCATAGAAAACACCAT	ACATAGAGACCGGTCTTGAGGGGTTTTTTG	TAATACGACTCACTATAGGGGGTCTCTGTGGTTTGTCATGCATAGAAAACACCATACATAGAGACCGGTCTTGAGGGGTTTTTTG
lcl|NC_003450.3_cds_NP_600495.1_1217 [locus_tag=NCgl1224] [db_xref=GeneID:1019254] [protein=ketol-acid reductoisomerase] [protein_id=NP_600495.1] [location=1340724..1341740] [gbkey=CDS]	ATGGCTATTGAACTGCTTTATGAT	TAATACGACTCACTATAGGGGGTCTCTGTGG	ATCATAAAGCAGTTCAATAGCCAT	ACATAGAGACCGGTCTTGAGGGGTTTTTTG	TAATACGACTCACTATAGGGGGTCTCTGTGGATCATAAAGCAGTTCAATAGCCATACATAGAGACCGGTCTTGAGGGGTTTTTTG
lcl|NC_003450.3_cds_NP_599614.1_352 [locus_tag=NCgl0355] [db_xref=GeneID:1021410] [protein=dihydrolipoamide dehydrogenase] [protein_id=NP_599614.1] [location=387692..389101] [gbkey=CDS]	GTGACTGAACATTATGACGTAGTA	TAATACGACTCACTATAGGGGGTCTCTGTGG	TACTACGTCATAATGTTCAGTCAC	ACATAGAGACCGGTCTTGAGGGGTTTTTTG	TAATACGACTCACTATAGGGGGTCTCTGTGGTACTACGTCATAATGTTCAGTCACACATAGAGACCGGTCTTGAGGGGTTTTTTG
lcl|NC_003450.3_cds_NP_599893.1_626 [locus_tag=NCgl0631] [db_xref=GeneID:1018660] [protein=malate/L-lactate dehydrogenase] [protein_id=NP_599893.1] [location=complement(675079..676122)] [gbkey=CDS]	ATGCCAGAAGTCACTGTCAACGCC	TAATACGACTCACTATAGGGGGTCTCTGTGG	GGCGTTGACAGTGACTTCTGGCAT	ACATAGAGACCGGTCTTGAGGGGTTTTTTG	TAATACGACTCACTATAGGGGGTCTCTGTGGGGCGTTGACAGTGACTTCTGGCATACATAGAGACCGGTCTTGAGGGGTTTTTTG
lcl|NC_003450.3_cds_NP_602089.2_2774 [locus_tag=NCgl2800] [db_xref=GeneID:1020843] [protein=amidase] [protein_id=NP_602089.2] [location=3099557..3100702] [gbkey=CDS]	GTGTCCATGTCTGTTGCTCAATTA	TAATACGACTCACTATAGGGGGTCTCTGTGG	TAATTGAGCAACAGACATGGACAC	ACATAGAGACCGGTCTTGAGGGGTTTTTTG	TAATACGACTCACTATAGGGGGTCTCTGTGGTAATTGAGCAACAGACATGGACACACATAGAGACCGGTCTTGAGGGGTTTTTTG
lcl|NC_003450.3_cds_NP_601743.1_2437 [locus_tag=NCgl2455] [db_xref=GeneID:1020490] [protein=hypothetical protein] [protein_id=NP_601743.1] [location=2690438..2690764] [gbkey=CDS]	ATGATCTTTCTTTATGCAGCTCTC	TAATACGACTCACTATAGGGGGTCTCTGTGG	GAGAGCTGCATAAAGAAAGATCAT	ACATAGAGACCGGTCTTGAGGGGTTTTTTG	TAATACGACTCACTATAGGGGGTCTCTGTGGGAGAGCTGCATAAAGAAAGATCATACATAGAGACCGGTCTTGAGGGGTTTTTTG
lcl|NC_003450.3_cds_NP_602125.1_2809 [locus_tag=NCgl2837] [db_xref=GeneID:1020880] [protein=hypothetical protein] [protein_id=NP_602125.1] [location=complement(3138479..3138631)] [gbkey=CDS]	ATGTATTCACTTCTGTGGCACTAT	TAATACGACTCACTATAGGGGGTCTCTGTGG	ATAGTGCCACAGAAGTGAATACAT	ACATAGAGACCGGTCTTGAGGGGTTTTTTG	TAATACGACTCACTATAGGGGGTCTCTGTGGATAGTGCCACAGAAGTGAATACATACATAGAGACCGGTCTTGAGGGGTTTTTTG
lcl|NC_003450.3_cds_NP_601100.1_1803 [locus_tag=NCgl1819] [db_xref=GeneID:1019851] [protein=hypothetical protein] [protein_id=NP_601100.1] [location=1996768..1997115] [gbkey=CDS]	ATGTCTTCATTCACACGTCGTCTC	TAATACGACTCACTATAGGGGGTCTCTGTGG	GAGACGACGTGTGAATGAAGACAT	ACATAGAGACCGGTCTTGAGGGGTTTTTTG	TAATACGACTCACTATAGGGGGTCTCTGTGGGAGACGACGTGTGAATGAAGACATACATAGAGACCGGTCTTGAGGGGTTTTTTG
lcl|NC_003450.3_cds_NP_599941.1_674 [locus_tag=NCgl0679] [db_xref=GeneID:1018708] [protein=biotin--protein ligase] [protein_id=NP_599941.1] [location=730493..731302] [gbkey=CDS]	ATGAACGTTGACATTTCACGATCC	TAATACGACTCACTATAGGGGGTCTCTGTGG	GGATCGTGAAATGTCAACGTTCAT	ACATAGAGACCGGTCTTGAGGGGTTTTTTG	TAATACGACTCACTATAGGGGGTCTCTGTGGGGATCGTGAAATGTCAACGTTCATACATAGAGACCGGTCTTGAGGGGTTTTTTG
lcl|NC_003450.3_cds_NP_601215.1_1917 [locus_tag=NCgl1934] [db_xref=GeneID:1019966] [protein=two-component system, response regulator] [protein_id=NP_601215.1] [location=complement(2123216..2123848)] [gbkey=CDS]	GTGATCCGTATTCTGTTGGCTGAT	TAATACGACTCACTATAGGGGGTCTCTGTGG	ATCAGCCAACAGAATACGGATCAC	ACATAGAGACCGGTCTTGAGGGGTTTTTTG	TAATACGACTCACTATAGGGGGTCTCTGTGGATCAGCCAACAGAATACGGATCACACATAGAGACCGGTCTTGAGGGGTTTTTTG
lcl|NC_003450.3_cds_NP_599305.1_50 [locus_tag=NCgl0052] [db_xref=GeneID:1021241] [protein=hypothetical protein] [protein_id=NP_599305.1] [location=complement(55626..56372)] [gbkey=CDS]	ATGACCGCCGTTTTGCTCCTCACT	TAATACGACTCACTATAGGGGGTCTCTGTGG	AGTGAGGAGCAAAACGGCGGTCAT	ACATAGAGACCGGTCTTGAGGGGTTTTTTG	TAATACGACTCACTATAGGGGGTCTCTGTGGAGTGAGGAGCAAAACGGCGGTCATACATAGAGACCGGTCTTGAGGGGTTTTTTG
lcl|NC_003450.3_cds_NP_600082.1_816 [locus_tag=NCgl0819] [db_xref=GeneID:1018848] [protein=hypothetical protein] [protein_id=NP_600082.1] [location=complement(910852..911157)] [gbkey=CDS]	ATGACTAATGCAGGTGACAACTTC	TAATACGACTCACTATAGGGGGTCTCTGTGG	GAAGTTGTCACCTGCATTAGTCAT	ACATAGAGACCGGTCTTGAGGGGTTTTTTG	TAATACGACTCACTATAGGGGGTCTCTGTGGGAAGTTGTCACCTGCATTAGTCATACATAGAGACCGGTCTTGAGGGGTTTTTTG
lcl|NC_003450.3_cds_NP_601101.1_1804 [locus_tag=NCgl1820] [db_xref=GeneID:1019852] [protein=hypothetical protein] [protein_id=NP_601101.1] [location=1997168..1997506] [gbkey=CDS]	ATGTCTTCATTCACACGTCGTCTC	TAATACGACTCACTATAGGGGGTCTCTGTGG	GAGACGACGTGTGAATGAAGACAT	ACATAGAGACCGGTCTTGAGGGGTTTTTTG	TAATACGACTCACTATAGGGGGTCTCTGTGGGAGACGACGTGTGAATGAAGACATACATAGAGACCGGTCTTGAGGGGTTTTTTG
lcl|NC_003450.3_cds_NP_599841.1_577 [locus_tag=NCgl0580] [db_xref=GeneID:1018609] [protein=hypothetical protein] [protein_id=NP_599841.1] [location=complement(618090..618995)] [gbkey=CDS]	ATGAATAAACAGTCCGCTGCAGTG	TAATACGACTCACTATAGGGGGTCTCTGTGG	CACTGCAGCGGACTGTTTATTCAT	ACATAGAGACCGGTCTTGAGGGGTTTTTTG	TAATACGACTCACTATAGGGGGTCTCTGTGGCACTGCAGCGGACTGTTTATTCATACATAGAGACCGGTCTTGAGGGGTTTTTTG
lcl|NC_003450.3_cds_NP_600060.1_794 [locus_tag=NCgl0797] [db_xref=GeneID:1018826] [protein=acetyl-CoA carboxylase beta subunit] [protein_id=NP_600060.1] [location=complement(879639..881093)] [gbkey=CDS]	ATGGTGTGGGGCATGGAACACACT	TAATACGACTCACTATAGGGGGTCTCTGTGG	AGTGTGTTCCATGCCCCACACCAT	ACATAGAGACCGGTCTTGAGGGGTTTTTTG	TAATACGACTCACTATAGGGGGTCTCTGTGGAGTGTGTTCCATGCCCCACACCATACATAGAGACCGGTCTTGAGGGGTTTTTTG
lcl|NC_003450.3_cds_NP_601690.1_2384 [locus_tag=NCgl2403] [db_xref=GeneID:1020436] [protein=bacterioferritin comigratory protein] [protein_id=NP_601690.1] [location=2633592..2634068] [gbkey=CDS]	ATGACTGAAGTGAAGCGCCTTGAC	TAATACGACTCACTATAGGGGGTCTCTGTGG	GTCAAGGCGCTTCACTTCAGTCAT	ACATAGAGACCGGTCTTGAGGGGTTTTTTG	TAATACGACTCACTATAGGGGGTCTCTGTGGGTCAAGGCGCTTCACTTCAGTCATACATAGAGACCGGTCTTGAGGGGTTTTTTG
lcl|NC_003450.3_cds_NP_602187.1_2855 [locus_tag=NCgl2889] [db_xref=GeneID:1020933] [protein=hypothetical protein] [protein_id=NP_602187.1] [location=complement(3191920..3192243)] [gbkey=CDS]	ATGAGCATCGTTAAGATCAACGCA	TAATACGACTCACTATAGGGGGTCTCTGTGG	TGCGTTGATCTTAACGATGCTCAT	ACATAGAGACCGGTCTTGAGGGGTTTTTTG	TAATACGACTCACTATAGGGGGTCTCTGTGGTGCGTTGATCTTAACGATGCTCATACATAGAGACCGGTCTTGAGGGGTTTTTTG
lcl|NC_003450.3_cds_NP_601193.1_1895 [gene=nusA] [locus_tag=NCgl1912] [db_xref=GeneID:1019944] [protein=transcription elongation factor NusA] [protein_id=NP_601193.1] [location=complement(2097377..2098375)] [gbkey=CDS]	GTGAATATTGATGTCCAGGCTTTA	TAATACGACTCACTATAGGGGGTCTCTGTGG	TAAAGCCTGGACATCAATATTCAC	ACATAGAGACCGGTCTTGAGGGGTTTTTTG	TAATACGACTCACTATAGGGGGTCTCTGTGGTAAAGCCTGGACATCAATATTCACACATAGAGACCGGTCTTGAGGGGTTTTTTG
lcl|NC_003450.3_cds_NP_601389.1_2088 [locus_tag=NCgl2105] [db_xref=GeneID:1020137] [protein=glucose kinase] [protein_id=NP_601389.1] [location=complement(2316580..2317551)] [gbkey=CDS]	ATGCCACAAAAACCGGCCAGTTTC	TAATACGACTCACTATAGGGGGTCTCTGTGG	GAAACTGGCCGGTTTTTGTGGCAT	ACATAGAGACCGGTCTTGAGGGGTTTTTTG	TAATACGACTCACTATAGGGGGTCTCTGTGGGAAACTGGCCGGTTTTTGTGGCATACATAGAGACCGGTCTTGAGGGGTTTTTTG
lcl|NC_003450.3_cds_NP_601531.1_2232 [locus_tag=NCgl2248] [db_xref=GeneID:1020281] [protein=isocitrate lyase] [protein_id=NP_601531.1] [location=2470741..2472039] [gbkey=CDS]	ATGTCAAACGTTGGAAAGCCACGT	TAATACGACTCACTATAGGGGGTCTCTGTGG	ACGTGGCTTTCCAACGTTTGACAT	ACATAGAGACCGGTCTTGAGGGGTTTTTTG	TAATACGACTCACTATAGGGGGTCTCTGTGGACGTGGCTTTCCAACGTTTGACATACATAGAGACCGGTCTTGAGGGGTTTTTTG
lcl|NC_003450.3_cds_NP_600474.1_1196 [locus_tag=NCgl1203] [db_xref=GeneID:1019233] [protein=transcriptional regulator] [protein_id=NP_600474.1] [location=1316338..1317447] [gbkey=CDS]	ATGGCTTCCGAAACCTCCAGCCCG	TAATACGACTCACTATAGGGGGTCTCTGTGG	CGGGCTGGAGGTTTCGGAAGCCAT	ACATAGAGACCGGTCTTGAGGGGTTTTTTG	TAATACGACTCACTATAGGGGGTCTCTGTGGCGGGCTGGAGGTTTCGGAAGCCATACATAGAGACCGGTCTTGAGGGGTTTTTTG
lcl|NC_003450.3_cds_NP_600626.1_1342 [locus_tag=NCgl1353] [db_xref=GeneID:1019383] [protein=universal stress protein UspA] [protein_id=NP_600626.1] [location=complement(1477926..1478393)] [gbkey=CDS]	ATGAAGACAATCATTACTGGCGTT	TAATACGACTCACTATAGGGGGTCTCTGTGG	AACGCCAGTAATGATTGTCTTCAT	ACATAGAGACCGGTCTTGAGGGGTTTTTTG	TAATACGACTCACTATAGGGGGTCTCTGTGGAACGCCAGTAATGATTGTCTTCATACATAGAGACCGGTCTTGAGGGGTTTTTTG
lcl|NC_003450.3_cds_NP_601706.1_2399 [locus_tag=NCgl2418] [db_xref=GeneID:1020451] [protein=transposase] [protein_id=NP_601706.1] [location=complement(2654077..2654658)] [gbkey=CDS]	ATGACTGAACGTGGTGTGCCAGTC	TAATACGACTCACTATAGGGGGTCTCTGTGG	GACTGGCACACCACGTTCAGTCAT	ACATAGAGACCGGTCTTGAGGGGTTTTTTG	TAATACGACTCACTATAGGGGGTCTCTGTGGGACTGGCACACCACGTTCAGTCATACATAGAGACCGGTCTTGAGGGGTTTTTTG
lcl|NC_003450.3_cds_NP_599322.1_67 [locus_tag=NCgl0069] [db_xref=GeneID:1021075] [protein=phosphoglycerate dehydrogenase or related dehydrogenase] [protein_id=NP_599322.1] [location=complement(72814..73728)] [gbkey=CDS]	ATGAAAATCTTTGTTGGTTTTGGC	TAATACGACTCACTATAGGGGGTCTCTGTGG	GCCAAAACCAACAAAGATTTTCAT	ACATAGAGACCGGTCTTGAGGGGTTTTTTG	TAATACGACTCACTATAGGGGGTCTCTGTGGGCCAAAACCAACAAAGATTTTCATACATAGAGACCGGTCTTGAGGGGTTTTTTG
lcl|NC_003450.3_cds_NP_600761.1_1477 [locus_tag=NCgl1487] [db_xref=GeneID:1019517] [protein=hypothetical protein] [protein_id=NP_600761.1] [location=1631939..1633327] [gbkey=CDS]	ATGGATGATTTTTCTGCATCGCTA	TAATACGACTCACTATAGGGGGTCTCTGTGG	TAGCGATGCAGAAAAATCATCCAT	ACATAGAGACCGGTCTTGAGGGGTTTTTTG	TAATACGACTCACTATAGGGGGTCTCTGTGGTAGCGATGCAGAAAAATCATCCATACATAGAGACCGGTCTTGAGGGGTTTTTTG
lcl|NC_003450.3_cds_NP_601217.1_1919 [locus_tag=NCgl1936] [db_xref=GeneID:1019968] [protein=ABC transporter permease] [protein_id=NP_601217.1] [location=2125089..2126048] [gbkey=CDS]	ATGTTTCAAGGACTAAAAGAACTC	TAATACGACTCACTATAGGGGGTCTCTGTGG	GAGTTCTTTTAGTCCTTGAAACAT	ACATAGAGACCGGTCTTGAGGGGTTTTTTG	TAATACGACTCACTATAGGGGGTCTCTGTGGGAGTTCTTTTAGTCCTTGAAACATACATAGAGACCGGTCTTGAGGGGTTTTTTG
lcl|NC_003450.3_cds_NP_599543.1_283 [locus_tag=NCgl0286] [db_xref=GeneID:1021325] [protein=cAMP-binding domain-containing protein] [protein_id=NP_599543.1] [location=complement(306779..307462)] [gbkey=CDS]	GTGGAAGGTGTACAGGAGATCCTG	TAATACGACTCACTATAGGGGGTCTCTGTGG	CAGGATCTCCTGTACACCTTCCAC	ACATAGAGACCGGTCTTGAGGGGTTTTTTG	TAATACGACTCACTATAGGGGGTCTCTGTGGCAGGATCTCCTGTACACCTTCCACACATAGAGACCGGTCTTGAGGGGTTTTTTG
lcl|NC_003450.3_cds_NP_601689.1_2383 [locus_tag=NCgl2402] [db_xref=GeneID:1020435] [protein=hypothetical protein] [protein_id=NP_601689.1] [location=complement(2633144..2633419)] [gbkey=CDS]	GTGGCACGCAACATTGAAGACATC	TAATACGACTCACTATAGGGGGTCTCTGTGG	GATGTCTTCAATGTTGCGTGCCAC	ACATAGAGACCGGTCTTGAGGGGTTTTTTG	TAATACGACTCACTATAGGGGGTCTCTGTGGGATGTCTTCAATGTTGCGTGCCACACATAGAGACCGGTCTTGAGGGGTTTTTTG
lcl|NC_003450.3_cds_NP_602084.1_2769 [locus_tag=NCgl2794] [db_xref=GeneID:1020837] [protein=transcriptional regulator] [protein_id=NP_602084.1] [location=3095491..3096291] [gbkey=CDS]	ATGCCTGACCAACCGCTCAACCAG	TAATACGACTCACTATAGGGGGTCTCTGTGG	CTGGTTGAGCGGTTGGTCAGGCAT	ACATAGAGACCGGTCTTGAGGGGTTTTTTG	TAATACGACTCACTATAGGGGGTCTCTGTGGCTGGTTGAGCGGTTGGTCAGGCATACATAGAGACCGGTCTTGAGGGGTTTTTTG
lcl|NC_003450.3_cds_NP_600882.1_1592 [locus_tag=NCgl1606] [db_xref=GeneID:1019637] [protein=diadenosine tetraphosphate (Ap4A) hydrolase] [protein_id=NP_600882.1] [location=complement(1769678..1770220)] [gbkey=CDS]	ATGAGCTACATCAACACTCGATCT	TAATACGACTCACTATAGGGGGTCTCTGTGG	AGATCGAGTGTTGATGTAGCTCAT	ACATAGAGACCGGTCTTGAGGGGTTTTTTG	TAATACGACTCACTATAGGGGGTCTCTGTGGAGATCGAGTGTTGATGTAGCTCATACATAGAGACCGGTCTTGAGGGGTTTTTTG
lcl|NC_003450.3_cds_NP_600867.1_1577 [locus_tag=NCgl1591] [db_xref=GeneID:1019622] [protein=adenine phosphoribosyltransferase] [protein_id=NP_600867.1] [location=complement(1754922..1755479)] [gbkey=CDS]	GTGAGCGAACAAGCTCTAAGCACC	TAATACGACTCACTATAGGGGGTCTCTGTGG	GGTGCTTAGAGCTTGTTCGCTCAC	ACATAGAGACCGGTCTTGAGGGGTTTTTTG	TAATACGACTCACTATAGGGGGTCTCTGTGGGGTGCTTAGAGCTTGTTCGCTCACACATAGAGACCGGTCTTGAGGGGTTTTTTG
lcl|NC_003450.3_cds_NP_601236.1_1938 [locus_tag=NCgl1955] [db_xref=GeneID:1019987] [protein=hypothetical protein] [protein_id=NP_601236.1] [location=complement(2145573..2145941)] [gbkey=CDS]	ATGAAAACACAAAAACAATATCTG	TAATACGACTCACTATAGGGGGTCTCTGTGG	CAGATATTGTTTTTGTGTTTTCAT	ACATAGAGACCGGTCTTGAGGGGTTTTTTG	TAATACGACTCACTATAGGGGGTCTCTGTGGCAGATATTGTTTTTGTGTTTTCATACATAGAGACCGGTCTTGAGGGGTTTTTTG
lcl|NC_003450.3_cds_NP_599714.1_449 [locus_tag=NCgl0452] [db_xref=GeneID:1021476] [protein=group 1 glycosyltransferase] [protein_id=NP_599714.1] [location=489227..490450] [gbkey=CDS]	ATGCGGGTAGCAATTGTTGCAGAG	TAATACGACTCACTATAGGGGGTCTCTGTGG	CTCTGCAACAATTGCTACCCGCAT	ACATAGAGACCGGTCTTGAGGGGTTTTTTG	TAATACGACTCACTATAGGGGGTCTCTGTGGCTCTGCAACAATTGCTACCCGCATACATAGAGACCGGTCTTGAGGGGTTTTTTG
lcl|NC_003450.3_cds_NP_601415.1_2114 [locus_tag=NCgl2131] [db_xref=GeneID:1020163] [protein=transposase] [protein_id=NP_601415.1] [location=complement(2346287..2347897)] [gbkey=CDS]	ATGCACCACGAGCAACCCGAAGGG	TAATACGACTCACTATAGGGGGTCTCTGTGG	CCCTTCGGGTTGCTCGTGGTGCAT	ACATAGAGACCGGTCTTGAGGGGTTTTTTG	TAATACGACTCACTATAGGGGGTCTCTGTGGCCCTTCGGGTTGCTCGTGGTGCATACATAGAGACCGGTCTTGAGGGGTTTTTTG
lcl|NC_003450.3_cds_NP_600406.1_1126 [locus_tag=NCgl1133] [db_xref=GeneID:1019163] [protein=diaminopimelate decarboxylase] [protein_id=NP_600406.1] [location=1239929..1241266] [gbkey=CDS]	ATGGCTACAGTTGAAAATTTCAAT	TAATACGACTCACTATAGGGGGTCTCTGTGG	ATTGAAATTTTCAACTGTAGCCAT	ACATAGAGACCGGTCTTGAGGGGTTTTTTG	TAATACGACTCACTATAGGGGGTCTCTGTGGATTGAAATTTTCAACTGTAGCCATACATAGAGACCGGTCTTGAGGGGTTTTTTG
lcl|NC_003450.3_cds_NP_602061.1_2746 [locus_tag=NCgl2771] [db_xref=GeneID:1020812] [protein=hypothetical protein] [protein_id=NP_602061.1] [location=3060734..3061099] [gbkey=CDS]	GTGAACCGCTGGATGTCCTTGCTG	TAATACGACTCACTATAGGGGGTCTCTGTGG	CAGCAAGGACATCCAGCGGTTCAC	ACATAGAGACCGGTCTTGAGGGGTTTTTTG	TAATACGACTCACTATAGGGGGTCTCTGTGGCAGCAAGGACATCCAGCGGTTCACACATAGAGACCGGTCTTGAGGGGTTTTTTG
lcl|NC_003450.3_cds_NP_600516.1_1235 [locus_tag=NCgl1245] [db_xref=GeneID:1019275] [protein=transcriptional regulator] [protein_id=NP_600516.1] [location=complement(1362923..1363138)] [gbkey=CDS]	ATGGCCATCATCGTCGACATCGAT	TAATACGACTCACTATAGGGGGTCTCTGTGG	ATCGATGTCGACGATGATGGCCAT	ACATAGAGACCGGTCTTGAGGGGTTTTTTG	TAATACGACTCACTATAGGGGGTCTCTGTGGATCGATGTCGACGATGATGGCCATACATAGAGACCGGTCTTGAGGGGTTTTTTG
lcl|NC_003450.3_cds_NP_601686.1_2380 [locus_tag=NCgl2399] [db_xref=GeneID:1020432] [protein=gluconate kinase] [protein_id=NP_601686.1] [location=2630637..2631140] [gbkey=CDS]	ATGTCAGCAGCCGAAGGCTTACAT	TAATACGACTCACTATAGGGGGTCTCTGTGG	ATGTAAGCCTTCGGCTGCTGACAT	ACATAGAGACCGGTCTTGAGGGGTTTTTTG	TAATACGACTCACTATAGGGGGTCTCTGTGGATGTAAGCCTTCGGCTGCTGACATACATAGAGACCGGTCTTGAGGGGTTTTTTG
lcl|NC_003450.3_cds_NP_599457.1_198 [locus_tag=NCgl0201] [db_xref=GeneID:1021095] [protein=hypothetical protein] [protein_id=NP_599457.1] [location=complement(221128..221655)] [gbkey=CDS]	ATGGATGTGTTAAAGATCGCCATC	TAATACGACTCACTATAGGGGGTCTCTGTGG	GATGGCGATCTTTAACACATCCAT	ACATAGAGACCGGTCTTGAGGGGTTTTTTG	TAATACGACTCACTATAGGGGGTCTCTGTGGGATGGCGATCTTTAACACATCCATACATAGAGACCGGTCTTGAGGGGTTTTTTG
lcl|NC_003450.3_cds_NP_602003.1_2688 [locus_tag=NCgl2713] [db_xref=GeneID:1020754] [protein=permease] [protein_id=NP_602003.1] [location=complement(2998526..2999455)] [gbkey=CDS]	ATGCAGACATTAATCTTTATCGCC	TAATACGACTCACTATAGGGGGTCTCTGTGG	GGCGATAAAGATTAATGTCTGCAT	ACATAGAGACCGGTCTTGAGGGGTTTTTTG	TAATACGACTCACTATAGGGGGTCTCTGTGGGGCGATAAAGATTAATGTCTGCATACATAGAGACCGGTCTTGAGGGGTTTTTTG
lcl|NC_003450.3_cds_NP_599524.1_264 [locus_tag=NCgl0267] [db_xref=GeneID:1021336] [protein=hypothetical protein] [protein_id=NP_599524.1] [location=complement(287963..288829)] [gbkey=CDS]	ATGGAACCGAAAAAACCTGTCACA	TAATACGACTCACTATAGGGGGTCTCTGTGG	TGTGACAGGTTTTTTCGGTTCCAT	ACATAGAGACCGGTCTTGAGGGGTTTTTTG	TAATACGACTCACTATAGGGGGTCTCTGTGGTGTGACAGGTTTTTTCGGTTCCATACATAGAGACCGGTCTTGAGGGGTTTTTTG
lcl|NC_003450.3_cds_NP_600967.1_1676 [locus_tag=NCgl1690] [db_xref=GeneID:1019722] [protein=hypothetical protein] [protein_id=NP_600967.1] [location=1860752..1861228] [gbkey=CDS]	ATGATTGATACCACTGCTAACAGC	TAATACGACTCACTATAGGGGGTCTCTGTGG	GCTGTTAGCAGTGGTATCAATCAT	ACATAGAGACCGGTCTTGAGGGGTTTTTTG	TAATACGACTCACTATAGGGGGTCTCTGTGGGCTGTTAGCAGTGGTATCAATCATACATAGAGACCGGTCTTGAGGGGTTTTTTG
lcl|NC_003450.3_cds_NP_601086.2_1793 [locus_tag=NCgl1807] [db_xref=GeneID:1019839] [protein=hypothetical protein] [protein_id=NP_601086.2] [location=complement(1987504..1987896)] [gbkey=CDS]	TTGCTATTCTTAGCACGGTTGGTG	TAATACGACTCACTATAGGGGGTCTCTGTGG	CACCAACCGTGCTAAGAATAGCAA	ACATAGAGACCGGTCTTGAGGGGTTTTTTG	TAATACGACTCACTATAGGGGGTCTCTGTGGCACCAACCGTGCTAAGAATAGCAAACATAGAGACCGGTCTTGAGGGGTTTTTTG
lcl|NC_003450.3_cds_NP_599419.1_162 [locus_tag=NCgl0164] [db_xref=GeneID:1021239] [protein=dehydrogenase] [protein_id=NP_599419.1] [location=179689..180714] [gbkey=CDS]	ATGACTATTCGAATCGGACTCGTT	TAATACGACTCACTATAGGGGGTCTCTGTGG	AACGAGTCCGATTCGAATAGTCAT	ACATAGAGACCGGTCTTGAGGGGTTTTTTG	TAATACGACTCACTATAGGGGGTCTCTGTGGAACGAGTCCGATTCGAATAGTCATACATAGAGACCGGTCTTGAGGGGTTTTTTG
lcl|NC_003450.3_cds_NP_600511.1_1230 [locus_tag=NCgl1240] [db_xref=GeneID:1019270] [protein=DNA polymerase III epsilon subunit] [protein_id=NP_600511.1] [location=1357557..1358213] [gbkey=CDS]	GTGTTGGGGCGTCGAAAAGCGAAA	TAATACGACTCACTATAGGGGGTCTCTGTGG	TTTCGCTTTTCGACGCCCCAACAC	ACATAGAGACCGGTCTTGAGGGGTTTTTTG	TAATACGACTCACTATAGGGGGTCTCTGTGGTTTCGCTTTTCGACGCCCCAACACACATAGAGACCGGTCTTGAGGGGTTTTTTG
lcl|NC_003450.3_cds_NP_600283.1_1003 [locus_tag=NCgl1010] [db_xref=GeneID:1019039] [protein=hypothetical protein] [protein_id=NP_600283.1] [location=1103951..1104106] [gbkey=CDS]	TTGCCAGGTTTAACCGTTGATTGG	TAATACGACTCACTATAGGGGGTCTCTGTGG	CCAATCAACGGTTAAACCTGGCAA	ACATAGAGACCGGTCTTGAGGGGTTTTTTG	TAATACGACTCACTATAGGGGGTCTCTGTGGCCAATCAACGGTTAAACCTGGCAAACATAGAGACCGGTCTTGAGGGGTTTTTTG
lcl|NC_003450.3_cds_NP_602189.1_2857 [locus_tag=NCgl2891] [db_xref=GeneID:1020935] [protein=ABC transporter permease] [protein_id=NP_602189.1] [location=complement(3193250..3194515)] [gbkey=CDS]	ATGAGCCTTGCAGAATCAATTCTT	TAATACGACTCACTATAGGGGGTCTCTGTGG	AAGAATTGATTCTGCAAGGCTCAT	ACATAGAGACCGGTCTTGAGGGGTTTTTTG	TAATACGACTCACTATAGGGGGTCTCTGTGGAAGAATTGATTCTGCAAGGCTCATACATAGAGACCGGTCTTGAGGGGTTTTTTG
lcl|NC_003450.3_cds_NP_600689.1_1406 [locus_tag=NCgl1416] [db_xref=GeneID:1019446] [protein=hypothetical protein] [protein_id=NP_600689.1] [location=1551545..1552240] [gbkey=CDS]	ATGTCGCAGGCCGCTGGTAAGTTT	TAATACGACTCACTATAGGGGGTCTCTGTGG	AAACTTACCAGCGGCCTGCGACAT	ACATAGAGACCGGTCTTGAGGGGTTTTTTG	TAATACGACTCACTATAGGGGGTCTCTGTGGAAACTTACCAGCGGCCTGCGACATACATAGAGACCGGTCTTGAGGGGTTTTTTG
lcl|NC_003450.3_cds_NP_601776.1_2470 [locus_tag=NCgl2489] [db_xref=GeneID:1020524] [protein=hypothetical protein] [protein_id=NP_601776.1] [location=complement(2739554..2740672)] [gbkey=CDS]	ATGACACTCAAGACTAGCGTTTTG	TAATACGACTCACTATAGGGGGTCTCTGTGG	CAAAACGCTAGTCTTGAGTGTCAT	ACATAGAGACCGGTCTTGAGGGGTTTTTTG	TAATACGACTCACTATAGGGGGTCTCTGTGGCAAAACGCTAGTCTTGAGTGTCATACATAGAGACCGGTCTTGAGGGGTTTTTTG
lcl|NC_003450.3_cds_NP_601300.1_2003 [locus_tag=NCgl2020] [db_xref=GeneID:1020052] [protein=histidinol-phosphate aminotransferase] [protein_id=NP_601300.1] [location=complement(2216491..2217591)] [gbkey=CDS]	ATGACCAAAATTACTTTGAGCGAT	TAATACGACTCACTATAGGGGGTCTCTGTGG	ATCGCTCAAAGTAATTTTGGTCAT	ACATAGAGACCGGTCTTGAGGGGTTTTTTG	TAATACGACTCACTATAGGGGGTCTCTGTGGATCGCTCAAAGTAATTTTGGTCATACATAGAGACCGGTCTTGAGGGGTTTTTTG
lcl|NC_003450.3_cds_NP_600072.1_806 [locus_tag=NCgl0809] [db_xref=GeneID:1018838] [protein=dihydrofolate reductase] [protein_id=NP_600072.1] [location=complement(897976..898434)] [gbkey=CDS]	ATGATCGGTGCGATTTGGGCACAA	TAATACGACTCACTATAGGGGGTCTCTGTGG	TTGTGCCCAAATCGCACCGATCAT	ACATAGAGACCGGTCTTGAGGGGTTTTTTG	TAATACGACTCACTATAGGGGGTCTCTGTGGTTGTGCCCAAATCGCACCGATCATACATAGAGACCGGTCTTGAGGGGTTTTTTG
lcl|NC_003450.3_cds_NP_599277.1_22 [locus_tag=NCgl0024] [db_xref=GeneID:1021248] [protein=transcriptional regulator] [protein_id=NP_599277.1] [location=complement(24882..26573)] [gbkey=CDS]	GTGGAACCATTCGAATTAGAGAAA	TAATACGACTCACTATAGGGGGTCTCTGTGG	TTTCTCTAATTCGAATGGTTCCAC	ACATAGAGACCGGTCTTGAGGGGTTTTTTG	TAATACGACTCACTATAGGGGGTCTCTGTGGTTTCTCTAATTCGAATGGTTCCACACATAGAGACCGGTCTTGAGGGGTTTTTTG
lcl|NC_003450.3_cds_NP_601746.1_2440 [locus_tag=NCgl2458] [db_xref=GeneID:1020493] [protein=hypothetical protein] [protein_id=NP_601746.1] [location=2693300..2694922] [gbkey=CDS]	ATGAAACTTTTTCATAGGGCTGCA	TAATACGACTCACTATAGGGGGTCTCTGTGG	TGCAGCCCTATGAAAAAGTTTCAT	ACATAGAGACCGGTCTTGAGGGGTTTTTTG	TAATACGACTCACTATAGGGGGTCTCTGTGGTGCAGCCCTATGAAAAAGTTTCATACATAGAGACCGGTCTTGAGGGGTTTTTTG
lcl|NC_003450.3_cds_NP_599375.1_119 [locus_tag=NCgl0121] [db_xref=GeneID:1021053] [protein=major facilitator superfamily permease] [protein_id=NP_599375.1] [location=complement(134204..135478)] [gbkey=CDS]	GTGAGTTTCCGAGATATTTTCGCT	TAATACGACTCACTATAGGGGGTCTCTGTGG	AGCGAAAATATCTCGGAAACTCAC	ACATAGAGACCGGTCTTGAGGGGTTTTTTG	TAATACGACTCACTATAGGGGGTCTCTGTGGAGCGAAAATATCTCGGAAACTCACACATAGAGACCGGTCTTGAGGGGTTTTTTG
lcl|NC_003450.3_cds_NP_600781.1_1493 [locus_tag=NCgl1505] [db_xref=GeneID:1019535] [protein=hypothetical protein] [protein_id=NP_600781.1] [location=1653998..1655674] [gbkey=CDS]	TTGCCGCGCATCGGCACCGCTGGT	TAATACGACTCACTATAGGGGGTCTCTGTGG	ACCAGCGGTGCCGATGCGCGGCAA	ACATAGAGACCGGTCTTGAGGGGTTTTTTG	TAATACGACTCACTATAGGGGGTCTCTGTGGACCAGCGGTGCCGATGCGCGGCAAACATAGAGACCGGTCTTGAGGGGTTTTTTG
lcl|NC_003450.3_cds_NP_600986.1_1695 [locus_tag=NCgl1709] [db_xref=GeneID:1019741] [protein=hypothetical protein] [protein_id=NP_600986.1] [location=1887405..1887593] [gbkey=CDS]	GTGGCCTTTGCCGAAGGCTACTAC	TAATACGACTCACTATAGGGGGTCTCTGTGG	GTAGTAGCCTTCGGCAAAGGCCAC	ACATAGAGACCGGTCTTGAGGGGTTTTTTG	TAATACGACTCACTATAGGGGGTCTCTGTGGGTAGTAGCCTTCGGCAAAGGCCACACATAGAGACCGGTCTTGAGGGGTTTTTTG
lcl|NC_003450.3_cds_NP_599313.1_58 [locus_tag=NCgl0060] [db_xref=GeneID:1021155] [protein=Mg2+ and Co2+ transporter protein] [protein_id=NP_599313.1] [location=complement(62387..63508)] [gbkey=CDS]	ATGCCAAAGAATTACGACATCAAC	TAATACGACTCACTATAGGGGGTCTCTGTGG	GTTGATGTCGTAATTCTTTGGCAT	ACATAGAGACCGGTCTTGAGGGGTTTTTTG	TAATACGACTCACTATAGGGGGTCTCTGTGGGTTGATGTCGTAATTCTTTGGCATACATAGAGACCGGTCTTGAGGGGTTTTTTG
lcl|NC_003450.3_cds_NP_599692.1_427 [locus_tag=NCgl0430] [db_xref=GeneID:1021220] [protein=ArsR family transcriptional regulator] [protein_id=NP_599692.1] [location=complement(470654..471013)] [gbkey=CDS]	ATGACCTCCGTTATCCCATCCAGC	TAATACGACTCACTATAGGGGGTCTCTGTGG	GCTGGATGGGATAACGGAGGTCAT	ACATAGAGACCGGTCTTGAGGGGTTTTTTG	TAATACGACTCACTATAGGGGGTCTCTGTGGGCTGGATGGGATAACGGAGGTCATACATAGAGACCGGTCTTGAGGGGTTTTTTG
lcl|NC_003450.3_cds_NP_599825.1_561 [locus_tag=NCgl0564] [db_xref=GeneID:1018593] [protein=hypothetical protein] [protein_id=NP_599825.1] [location=602080..602577] [gbkey=CDS]	ATGAAATCTGAGTTTCCGGTATCC	TAATACGACTCACTATAGGGGGTCTCTGTGG	GGATACCGGAAACTCAGATTTCAT	ACATAGAGACCGGTCTTGAGGGGTTTTTTG	TAATACGACTCACTATAGGGGGTCTCTGTGGGGATACCGGAAACTCAGATTTCATACATAGAGACCGGTCTTGAGGGGTTTTTTG
lcl|NC_003450.3_cds_NP_602019.1_2704 [locus_tag=NCgl2729] [db_xref=GeneID:1020770] [protein=ABC transporter permease] [protein_id=NP_602019.1] [location=3014617..3015828] [gbkey=CDS]	ATGCACGCCTCGTCGCCCCAACCT	TAATACGACTCACTATAGGGGGTCTCTGTGG	AGGTTGGGGCGACGAGGCGTGCAT	ACATAGAGACCGGTCTTGAGGGGTTTTTTG	TAATACGACTCACTATAGGGGGTCTCTGTGGAGGTTGGGGCGACGAGGCGTGCATACATAGAGACCGGTCTTGAGGGGTTTTTTG
lcl|NC_003450.3_cds_NP_601988.2_2673 [locus_tag=NCgl2698] [db_xref=GeneID:1020739] [protein=NAD-dependent aldehyde dehydrogenase] [protein_id=NP_601988.2] [location=complement(2980179..2981699)] [gbkey=CDS]	ATGACTGTCTACGCAAATCCAGGA	TAATACGACTCACTATAGGGGGTCTCTGTGG	TCCTGGATTTGCGTAGACAGTCAT	ACATAGAGACCGGTCTTGAGGGGTTTTTTG	TAATACGACTCACTATAGGGGGTCTCTGTGGTCCTGGATTTGCGTAGACAGTCATACATAGAGACCGGTCTTGAGGGGTTTTTTG
lcl|NC_003450.3_cds_NP_602087.1_2772 [locus_tag=NCgl2798] [db_xref=GeneID:1020841] [protein=phosphoglycerate mutase] [protein_id=NP_602087.1] [location=complement(3097902..3098573)] [gbkey=CDS]	ATGGCCGGCCGGATTATTTTGCTA	TAATACGACTCACTATAGGGGGTCTCTGTGG	TAGCAAAATAATCCGGCCGGCCAT	ACATAGAGACCGGTCTTGAGGGGTTTTTTG	TAATACGACTCACTATAGGGGGTCTCTGTGGTAGCAAAATAATCCGGCCGGCCATACATAGAGACCGGTCTTGAGGGGTTTTTTG
lcl|NC_003450.3_cds_NP_599991.1_725 [locus_tag=NCgl0729] [db_xref=GeneID:1018758] [protein=hypothetical protein] [protein_id=NP_599991.1] [location=complement(800205..801089)] [gbkey=CDS]	ATGGTTGTGACGAAGGATCGTGGT	TAATACGACTCACTATAGGGGGTCTCTGTGG	ACCACGATCCTTCGTCACAACCAT	ACATAGAGACCGGTCTTGAGGGGTTTTTTG	TAATACGACTCACTATAGGGGGTCTCTGTGGACCACGATCCTTCGTCACAACCATACATAGAGACCGGTCTTGAGGGGTTTTTTG
lcl|NC_003450.3_cds_NP_600679.1_1396 [locus_tag=NCgl1406] [db_xref=GeneID:1019436] [protein=hypothetical protein] [protein_id=NP_600679.1] [location=complement(1538960..1539664)] [gbkey=CDS]	ATGATGAACGCATCGTCCATTTCT	TAATACGACTCACTATAGGGGGTCTCTGTGG	AGAAATGGACGATGCGTTCATCAT	ACATAGAGACCGGTCTTGAGGGGTTTTTTG	TAATACGACTCACTATAGGGGGTCTCTGTGGAGAAATGGACGATGCGTTCATCATACATAGAGACCGGTCTTGAGGGGTTTTTTG
lcl|NC_003450.3_cds_NP_599666.1_401 [locus_tag=NCgl0404] [db_xref=GeneID:1021125] [protein=hypothetical protein] [protein_id=NP_599666.1] [location=441310..441594] [gbkey=CDS]	TTGAGGATTCCTCGGAAAGCAATC	TAATACGACTCACTATAGGGGGTCTCTGTGG	GATTGCTTTCCGAGGAATCCTCAA	ACATAGAGACCGGTCTTGAGGGGTTTTTTG	TAATACGACTCACTATAGGGGGTCTCTGTGGGATTGCTTTCCGAGGAATCCTCAAACATAGAGACCGGTCTTGAGGGGTTTTTTG
lcl|NC_003450.3_cds_NP_600646.1_1363 [gene=engA] [locus_tag=NCgl1373] [db_xref=GeneID:1019403] [protein=GTP-binding protein EngA] [protein_id=NP_600646.1] [location=1504945..1506576] [gbkey=CDS]	GTGACTGATAAACACACCATGCCT	TAATACGACTCACTATAGGGGGTCTCTGTGG	AGGCATGGTGTGTTTATCAGTCAC	ACATAGAGACCGGTCTTGAGGGGTTTTTTG	TAATACGACTCACTATAGGGGGTCTCTGTGGAGGCATGGTGTGTTTATCAGTCACACATAGAGACCGGTCTTGAGGGGTTTTTTG
lcl|NC_003450.3_cds_NP_599513.1_253 [locus_tag=NCgl0256] [db_xref=GeneID:1021324] [protein=hypothetical protein] [protein_id=NP_599513.1] [location=complement(277984..278277)] [gbkey=CDS]	ATGCGTTTCAAGTCAGTTGCAGCT	TAATACGACTCACTATAGGGGGTCTCTGTGG	AGCTGCAACTGACTTGAAACGCAT	ACATAGAGACCGGTCTTGAGGGGTTTTTTG	TAATACGACTCACTATAGGGGGTCTCTGTGGAGCTGCAACTGACTTGAAACGCATACATAGAGACCGGTCTTGAGGGGTTTTTTG
lcl|NC_003450.3_cds_NP_599770.1_506 [locus_tag=NCgl0509] [db_xref=GeneID:1021530] [protein=hypothetical protein] [protein_id=NP_599770.1] [location=complement(548184..548990)] [gbkey=CDS]	ATGATCAACGCCATCACACTCAAG	TAATACGACTCACTATAGGGGGTCTCTGTGG	CTTGAGTGTGATGGCGTTGATCAT	ACATAGAGACCGGTCTTGAGGGGTTTTTTG	TAATACGACTCACTATAGGGGGTCTCTGTGGCTTGAGTGTGATGGCGTTGATCATACATAGAGACCGGTCTTGAGGGGTTTTTTG
lcl|NC_003450.3_cds_NP_601757.1_2451 [locus_tag=NCgl2470] [db_xref=GeneID:1020505] [protein=UDP-N-acetylglucosamine 1-carboxyvinyltransferase] [protein_id=NP_601757.1] [location=complement(2718434..2719690)] [gbkey=CDS]	GTGAAAGACAAGTTTTTAGTCACT	TAATACGACTCACTATAGGGGGTCTCTGTGG	AGTGACTAAAAACTTGTCTTTCAC	ACATAGAGACCGGTCTTGAGGGGTTTTTTG	TAATACGACTCACTATAGGGGGTCTCTGTGGAGTGACTAAAAACTTGTCTTTCACACATAGAGACCGGTCTTGAGGGGTTTTTTG
lcl|NC_003450.3_cds_NP_600601.1_1317 [locus_tag=NCgl1328] [db_xref=GeneID:1019358] [protein=hypothetical protein] [protein_id=NP_600601.1] [location=1450210..1450695] [gbkey=CDS]	GTGAACAGGGAATTTGGCTGGGAA	TAATACGACTCACTATAGGGGGTCTCTGTGG	TTCCCAGCCAAATTCCCTGTTCAC	ACATAGAGACCGGTCTTGAGGGGTTTTTTG	TAATACGACTCACTATAGGGGGTCTCTGTGGTTCCCAGCCAAATTCCCTGTTCACACATAGAGACCGGTCTTGAGGGGTTTTTTG
lcl|NC_003450.3_cds_NP_600978.1_1687 [locus_tag=NCgl1701] [db_xref=GeneID:1019733] [protein=hypothetical protein] [protein_id=NP_600978.1] [location=complement(1871098..1871331)] [gbkey=CDS]	ATGAGAGCTACACCACGACAGCAG	TAATACGACTCACTATAGGGGGTCTCTGTGG	CTGCTGTCGTGGTGTAGCTCTCAT	ACATAGAGACCGGTCTTGAGGGGTTTTTTG	TAATACGACTCACTATAGGGGGTCTCTGTGGCTGCTGTCGTGGTGTAGCTCTCATACATAGAGACCGGTCTTGAGGGGTTTTTTG
lcl|NC_003450.3_cds_NP_599291.1_36 [locus_tag=NCgl0038] [db_xref=GeneID:1021445] [protein=siderophore-interacting protein] [protein_id=NP_599291.1] [location=38978..39802] [gbkey=CDS]	ATGAAAGAAACCGACAACCTACTG	TAATACGACTCACTATAGGGGGTCTCTGTGG	CAGTAGGTTGTCGGTTTCTTTCAT	ACATAGAGACCGGTCTTGAGGGGTTTTTTG	TAATACGACTCACTATAGGGGGTCTCTGTGGCAGTAGGTTGTCGGTTTCTTTCATACATAGAGACCGGTCTTGAGGGGTTTTTTG
lcl|NC_003450.3_cds_NP_601260.1_1962 [locus_tag=NCgl1979] [db_xref=GeneID:1020011] [protein=ABC transporter ATPase] [protein_id=NP_601260.1] [location=complement(2166987..2167865)] [gbkey=CDS]	ATGTCACCCATCCTAAAAGTGCGG	TAATACGACTCACTATAGGGGGTCTCTGTGG	CCGCACTTTTAGGATGGGTGACAT	ACATAGAGACCGGTCTTGAGGGGTTTTTTG	TAATACGACTCACTATAGGGGGTCTCTGTGGCCGCACTTTTAGGATGGGTGACATACATAGAGACCGGTCTTGAGGGGTTTTTTG
lcl|NC_003450.3_cds_NP_600112.1_846 [locus_tag=NCgl0849] [db_xref=GeneID:1018878] [protein=hypothetical protein] [protein_id=NP_600112.1] [location=937391..938404] [gbkey=CDS]	GTGTCCGGAATCCTTGTGATCGGC	TAATACGACTCACTATAGGGGGTCTCTGTGG	GCCGATCACAAGGATTCCGGACAC	ACATAGAGACCGGTCTTGAGGGGTTTTTTG	TAATACGACTCACTATAGGGGGTCTCTGTGGGCCGATCACAAGGATTCCGGACACACATAGAGACCGGTCTTGAGGGGTTTTTTG
lcl|NC_003450.3_cds_NP_599493.1_234 [locus_tag=NCgl0237] [db_xref=GeneID:1021066] [protein=aspartate transaminase] [protein_id=NP_599493.1] [location=256617..257897] [gbkey=CDS]	ATGAGTTCAGTTTCGCTGCAGGAT	TAATACGACTCACTATAGGGGGTCTCTGTGG	ATCCTGCAGCGAAACTGAACTCAT	ACATAGAGACCGGTCTTGAGGGGTTTTTTG	TAATACGACTCACTATAGGGGGTCTCTGTGGATCCTGCAGCGAAACTGAACTCATACATAGAGACCGGTCTTGAGGGGTTTTTTG
lcl|NC_003450.3_cds_NP_601902.1_2590 [locus_tag=NCgl2613] [db_xref=GeneID:1020654] [protein=hypothetical protein] [protein_id=NP_601902.1] [location=complement(2877453..2877704)] [gbkey=CDS]	ATGTTCTTGGCAGTCATTTTGGCG	TAATACGACTCACTATAGGGGGTCTCTGTGG	CGCCAAAATGACTGCCAAGAACAT	ACATAGAGACCGGTCTTGAGGGGTTTTTTG	TAATACGACTCACTATAGGGGGTCTCTGTGGCGCCAAAATGACTGCCAAGAACATACATAGAGACCGGTCTTGAGGGGTTTTTTG
lcl|NC_003450.3_cds_NP_601035.1_1743 [locus_tag=NCgl1757] [db_xref=GeneID:1019789] [protein=hypothetical protein] [protein_id=NP_601035.1] [location=1942519..1942815] [gbkey=CDS]	ATGATCGAAACGTATGACCACTAC	TAATACGACTCACTATAGGGGGTCTCTGTGG	GTAGTGGTCATACGTTTCGATCAT	ACATAGAGACCGGTCTTGAGGGGTTTTTTG	TAATACGACTCACTATAGGGGGTCTCTGTGGGTAGTGGTCATACGTTTCGATCATACATAGAGACCGGTCTTGAGGGGTTTTTTG
lcl|NC_003450.3_cds_NP_599589.1_328 [locus_tag=NCgl0331] [db_xref=GeneID:1021398] [protein=hypothetical protein] [protein_id=NP_599589.1] [location=complement(354596..355846)] [gbkey=CDS]	GTGCGCTATCTGACGCTGGCCACA	TAATACGACTCACTATAGGGGGTCTCTGTGG	TGTGGCCAGCGTCAGATAGCGCAC	ACATAGAGACCGGTCTTGAGGGGTTTTTTG	TAATACGACTCACTATAGGGGGTCTCTGTGGTGTGGCCAGCGTCAGATAGCGCACACATAGAGACCGGTCTTGAGGGGTTTTTTG
lcl|NC_003450.3_cds_NP_600617.1_1333 [locus_tag=NCgl1344] [db_xref=GeneID:1019374] [protein=ornithine carbamoyltransferase] [protein_id=NP_600617.1] [location=1468565..1469524] [gbkey=CDS]	ATGACTTCACAACCACAGGTTCGC	TAATACGACTCACTATAGGGGGTCTCTGTGG	GCGAACCTGTGGTTGTGAAGTCAT	ACATAGAGACCGGTCTTGAGGGGTTTTTTG	TAATACGACTCACTATAGGGGGTCTCTGTGGGCGAACCTGTGGTTGTGAAGTCATACATAGAGACCGGTCTTGAGGGGTTTTTTG
lcl|NC_003450.3_cds_NP_602191.1_2859 [locus_tag=NCgl2893] [db_xref=GeneID:1020937] [protein=efflux system protein] [protein_id=NP_602191.1] [location=complement(3195208..3197046)] [gbkey=CDS]	GTGGCCGTGGTCCTGATTTTGATC	TAATACGACTCACTATAGGGGGTCTCTGTGG	GATCAAAATCAGGACCACGGCCAC	ACATAGAGACCGGTCTTGAGGGGTTTTTTG	TAATACGACTCACTATAGGGGGTCTCTGTGGGATCAAAATCAGGACCACGGCCACACATAGAGACCGGTCTTGAGGGGTTTTTTG
lcl|NC_003450.3_cds_NP_600345.2_1065 [locus_tag=NCgl1072] [db_xref=GeneID:1019102] [protein=glycosyltransferase] [protein_id=NP_600345.2] [location=complement(1162376..1163605)] [gbkey=CDS]	ATGCCCCCATTTCGGTATCGCTGC	TAATACGACTCACTATAGGGGGTCTCTGTGG	GCAGCGATACCGAAATGGGGGCAT	ACATAGAGACCGGTCTTGAGGGGTTTTTTG	TAATACGACTCACTATAGGGGGTCTCTGTGGGCAGCGATACCGAAATGGGGGCATACATAGAGACCGGTCTTGAGGGGTTTTTTG
lcl|NC_003450.3_cds_NP_600875.1_1585 [locus_tag=NCgl1599] [db_xref=GeneID:1019630] [protein=hypothetical protein] [protein_id=NP_600875.1] [location=complement(1763987..1764742)] [gbkey=CDS]	ATGTCTGGCCACTCAAAATGGGCG	TAATACGACTCACTATAGGGGGTCTCTGTGG	CGCCCATTTTGAGTGGCCAGACAT	ACATAGAGACCGGTCTTGAGGGGTTTTTTG	TAATACGACTCACTATAGGGGGTCTCTGTGGCGCCCATTTTGAGTGGCCAGACATACATAGAGACCGGTCTTGAGGGGTTTTTTG
lcl|NC_003450.3_cds_NP_601473.1_2176 [locus_tag=NCgl2193] [db_xref=GeneID:1020226] [protein=deoxyguanosinetriphosphate triphosphohydrolase-like protein] [protein_id=NP_601473.1] [location=complement(2404985..2406259)] [gbkey=CDS]	ATGTACCCCTATTCCGACGCAGAC	TAATACGACTCACTATAGGGGGTCTCTGTGG	GTCTGCGTCGGAATAGGGGTACAT	ACATAGAGACCGGTCTTGAGGGGTTTTTTG	TAATACGACTCACTATAGGGGGTCTCTGTGGGTCTGCGTCGGAATAGGGGTACATACATAGAGACCGGTCTTGAGGGGTTTTTTG
lcl|NC_003450.3_cds_NP_601537.1_2238 [locus_tag=NCgl2254] [db_xref=GeneID:1020287] [protein=hypothetical protein] [protein_id=NP_601537.1] [location=2477651..2479255] [gbkey=CDS]	GTGGTTGAAGTGAAGAAGCGTAAT	TAATACGACTCACTATAGGGGGTCTCTGTGG	ATTACGCTTCTTCACTTCAACCAC	ACATAGAGACCGGTCTTGAGGGGTTTTTTG	TAATACGACTCACTATAGGGGGTCTCTGTGGATTACGCTTCTTCACTTCAACCACACATAGAGACCGGTCTTGAGGGGTTTTTTG
lcl|NC_003450.3_cds_NP_601937.1_2623 [locus_tag=NCgl2646] [db_xref=GeneID:1020687] [protein=cardiolipin synthase] [protein_id=NP_601937.1] [location=2922119..2923621] [gbkey=CDS]	ATGATCTTTCAGATCAACCTCGAA	TAATACGACTCACTATAGGGGGTCTCTGTGG	TTCGAGGTTGATCTGAAAGATCAT	ACATAGAGACCGGTCTTGAGGGGTTTTTTG	TAATACGACTCACTATAGGGGGTCTCTGTGGTTCGAGGTTGATCTGAAAGATCATACATAGAGACCGGTCTTGAGGGGTTTTTTG
lcl|NC_003450.3_cds_NP_601544.1_2245 [gene=rpsT] [locus_tag=NCgl2261] [db_xref=GeneID:1020294] [protein=30S ribosomal protein S20] [protein_id=NP_601544.1] [location=2485474..2485737] [gbkey=CDS]	ATGGCAAACATCAAGTCTCAGATC	TAATACGACTCACTATAGGGGGTCTCTGTGG	GATCTGAGACTTGATGTTTGCCAT	ACATAGAGACCGGTCTTGAGGGGTTTTTTG	TAATACGACTCACTATAGGGGGTCTCTGTGGGATCTGAGACTTGATGTTTGCCATACATAGAGACCGGTCTTGAGGGGTTTTTTG
lcl|NC_003450.3_cds_NP_599491.2_232 [locus_tag=NCgl0235] [db_xref=GeneID:1021309] [protein=transposase] [protein_id=NP_599491.2] [location=complement(254326..255438)] [gbkey=CDS]	TTGATCACAGATCTCACCACCTGT	TAATACGACTCACTATAGGGGGTCTCTGTGG	ACAGGTGGTGAGATCTGTGATCAA	ACATAGAGACCGGTCTTGAGGGGTTTTTTG	TAATACGACTCACTATAGGGGGTCTCTGTGGACAGGTGGTGAGATCTGTGATCAAACATAGAGACCGGTCTTGAGGGGTTTTTTG
lcl|NC_003450.3_cds_NP_600076.1_810 [locus_tag=NCgl0813] [db_xref=GeneID:1018842] [protein=formamidopyrimidine-DNA glycosylase] [protein_id=NP_600076.1] [location=904615..905385] [gbkey=CDS]	ATGCCAGAAGGTGATTCCGTATTC	TAATACGACTCACTATAGGGGGTCTCTGTGG	GAATACGGAATCACCTTCTGGCAT	ACATAGAGACCGGTCTTGAGGGGTTTTTTG	TAATACGACTCACTATAGGGGGTCTCTGTGGGAATACGGAATCACCTTCTGGCATACATAGAGACCGGTCTTGAGGGGTTTTTTG
lcl|NC_003450.3_cds_NP_599725.1_460 [locus_tag=NCgl0463] [db_xref=GeneID:1021486] [protein=NAD-dependent aldehyde dehydrogenase] [protein_id=NP_599725.1] [location=502925..504286] [gbkey=CDS]	GTGTCTTTGACCTTCCCAGTAATC	TAATACGACTCACTATAGGGGGTCTCTGTGG	GATTACTGGGAAGGTCAAAGACAC	ACATAGAGACCGGTCTTGAGGGGTTTTTTG	TAATACGACTCACTATAGGGGGTCTCTGTGGGATTACTGGGAAGGTCAAAGACACACATAGAGACCGGTCTTGAGGGGTTTTTTG
lcl|NC_003450.3_cds_NP_600817.1_1529 [locus_tag=NCgl1541] [db_xref=GeneID:1019571] [protein=S-adenosylmethionine synthetase] [protein_id=NP_600817.1] [location=complement(1699174..1700397)] [gbkey=CDS]	GTGGCTCAGCCAACCGCCGTCCGT	TAATACGACTCACTATAGGGGGTCTCTGTGG	ACGGACGGCGGTTGGCTGAGCCAC	ACATAGAGACCGGTCTTGAGGGGTTTTTTG	TAATACGACTCACTATAGGGGGTCTCTGTGGACGGACGGCGGTTGGCTGAGCCACACATAGAGACCGGTCTTGAGGGGTTTTTTG
lcl|NC_003450.3_cds_NP_600493.1_1215 [locus_tag=NCgl1222] [db_xref=GeneID:1019252] [protein=acetolactate synthase large subunit] [protein_id=NP_600493.1] [location=1338131..1340011] [gbkey=CDS]	GTGAATGTGGCAGCTTCTCAACAG	TAATACGACTCACTATAGGGGGTCTCTGTGG	CTGTTGAGAAGCTGCCACATTCAC	ACATAGAGACCGGTCTTGAGGGGTTTTTTG	TAATACGACTCACTATAGGGGGTCTCTGTGGCTGTTGAGAAGCTGCCACATTCACACATAGAGACCGGTCTTGAGGGGTTTTTTG
lcl|NC_003450.3_cds_NP_601170.1_1872 [locus_tag=NCgl1888] [db_xref=GeneID:1019920] [protein=competence- and mitomycin-induced protein] [protein_id=NP_601170.1] [location=complement(2069994..2070512)] [gbkey=CDS]	ATGTCGGAGAATCTGGCGGGGCGA	TAATACGACTCACTATAGGGGGTCTCTGTGG	TCGCCCCGCCAGATTCTCCGACAT	ACATAGAGACCGGTCTTGAGGGGTTTTTTG	TAATACGACTCACTATAGGGGGTCTCTGTGGTCGCCCCGCCAGATTCTCCGACATACATAGAGACCGGTCTTGAGGGGTTTTTTG
lcl|NC_003450.3_cds_NP_602285.1_2953 [locus_tag=NCgl2987] [db_xref=GeneID:1021037] [protein=hypothetical protein] [protein_id=NP_602285.1] [location=complement(3302997..3303617)] [gbkey=CDS]	ATGCTCCAGGCTTCCCTTTTCCCG	TAATACGACTCACTATAGGGGGTCTCTGTGG	CGGGAAAAGGGAAGCCTGGAGCAT	ACATAGAGACCGGTCTTGAGGGGTTTTTTG	TAATACGACTCACTATAGGGGGTCTCTGTGGCGGGAAAAGGGAAGCCTGGAGCATACATAGAGACCGGTCTTGAGGGGTTTTTTG
lcl|NC_003450.3_cds_NP_599583.1_322 [locus_tag=NCgl0325] [db_xref=GeneID:1021396] [protein=dTDP-glucose pyrophosphorylase] [protein_id=NP_599583.1] [location=complement(348095..348952)] [gbkey=CDS]	GTGAAAGGCATCATCCTCGCAGGT	TAATACGACTCACTATAGGGGGTCTCTGTGG	ACCTGCGAGGATGATGCCTTTCAC	ACATAGAGACCGGTCTTGAGGGGTTTTTTG	TAATACGACTCACTATAGGGGGTCTCTGTGGACCTGCGAGGATGATGCCTTTCACACATAGAGACCGGTCTTGAGGGGTTTTTTG
lcl|NC_003450.3_cds_NP_601655.2_2353 [locus_tag=NCgl2371] [db_xref=GeneID:1020404] [protein=alkaline phosphatase] [protein_id=NP_601655.2] [location=2601462..2602883] [gbkey=CDS]	ATGTCTTTCAAGCGTCGTTCGCTT	TAATACGACTCACTATAGGGGGTCTCTGTGG	AAGCGAACGACGCTTGAAAGACAT	ACATAGAGACCGGTCTTGAGGGGTTTTTTG	TAATACGACTCACTATAGGGGGTCTCTGTGGAAGCGAACGACGCTTGAAAGACATACATAGAGACCGGTCTTGAGGGGTTTTTTG
lcl|NC_003450.3_cds_NP_601504.2_2207 [locus_tag=NCgl2223] [db_xref=GeneID:1020256] [protein=isopentenyl-diphosphate delta-isomerase] [protein_id=NP_601504.2] [location=complement(2441003..2441590)] [gbkey=CDS]	GTGTCTAAGCTTAGGGGCATGACT	TAATACGACTCACTATAGGGGGTCTCTGTGG	AGTCATGCCCCTAAGCTTAGACAC	ACATAGAGACCGGTCTTGAGGGGTTTTTTG	TAATACGACTCACTATAGGGGGTCTCTGTGGAGTCATGCCCCTAAGCTTAGACACACATAGAGACCGGTCTTGAGGGGTTTTTTG
lcl|NC_003450.3_cds_NP_600017.1_752 [locus_tag=NCgl0755] [db_xref=GeneID:1018784] [protein=glutamine amidotransferase subunit PdxT] [protein_id=NP_600017.1] [location=831971..832573] [gbkey=CDS]	GTGATCGTTGGAGTTTTAGCTCTC	TAATACGACTCACTATAGGGGGTCTCTGTGG	GAGAGCTAAAACTCCAACGATCAC	ACATAGAGACCGGTCTTGAGGGGTTTTTTG	TAATACGACTCACTATAGGGGGTCTCTGTGGGAGAGCTAAAACTCCAACGATCACACATAGAGACCGGTCTTGAGGGGTTTTTTG
lcl|NC_003450.3_cds_NP_602090.1_2775 [locus_tag=NCgl2801] [db_xref=GeneID:1020844] [protein=hypothetical protein] [protein_id=NP_602090.1] [location=3100771..3101430] [gbkey=CDS]	ATGAGCGGCCTGCGATCAATCCTG	TAATACGACTCACTATAGGGGGTCTCTGTGG	CAGGATTGATCGCAGGCCGCTCAT	ACATAGAGACCGGTCTTGAGGGGTTTTTTG	TAATACGACTCACTATAGGGGGTCTCTGTGGCAGGATTGATCGCAGGCCGCTCATACATAGAGACCGGTCTTGAGGGGTTTTTTG
lcl|NC_003450.3_cds_NP_601873.1_2561 [locus_tag=NCgl2584] [db_xref=GeneID:1020623] [protein=hypothetical protein] [protein_id=NP_601873.1] [location=complement(2843430..2843723)] [gbkey=CDS]	ATGTCATTTGTTAACATCACGGCT	TAATACGACTCACTATAGGGGGTCTCTGTGG	AGCCGTGATGTTAACAAATGACAT	ACATAGAGACCGGTCTTGAGGGGTTTTTTG	TAATACGACTCACTATAGGGGGTCTCTGTGGAGCCGTGATGTTAACAAATGACATACATAGAGACCGGTCTTGAGGGGTTTTTTG
lcl|NC_003450.3_cds_NP_601420.1_2119 [locus_tag=NCgl2136] [db_xref=GeneID:1020169] [protein=NTP pyrophosphohydrolase] [protein_id=NP_601420.1] [location=complement(2351308..2351844)] [gbkey=CDS]	ATGGCGGTTCCAGAGTTCATTGTT	TAATACGACTCACTATAGGGGGTCTCTGTGG	AACAATGAACTCTGGAACCGCCAT	ACATAGAGACCGGTCTTGAGGGGTTTTTTG	TAATACGACTCACTATAGGGGGTCTCTGTGGAACAATGAACTCTGGAACCGCCATACATAGAGACCGGTCTTGAGGGGTTTTTTG
lcl|NC_003450.3_cds_NP_600608.1_1324 [gene=pheS] [locus_tag=NCgl1335] [db_xref=GeneID:1019365] [protein=phenylalanyl-tRNA synthetase subunit alpha] [protein_id=NP_600608.1] [location=1457032..1458069] [gbkey=CDS]	GTGTCCGAAATTCAGTTGACCGAA	TAATACGACTCACTATAGGGGGTCTCTGTGG	TTCGGTCAACTGAATTTCGGACAC	ACATAGAGACCGGTCTTGAGGGGTTTTTTG	TAATACGACTCACTATAGGGGGTCTCTGTGGTTCGGTCAACTGAATTTCGGACACACATAGAGACCGGTCTTGAGGGGTTTTTTG
lcl|NC_003450.3_cds_NP_599896.1_629 [locus_tag=NCgl0634] [db_xref=GeneID:1018663] [protein=monomeric isocitrate dehydrogenase (NADP+)] [protein_id=NP_599896.1] [location=complement(677828..680044)] [gbkey=CDS]	ATGGCTAAGATCATCTGGACCCGC	TAATACGACTCACTATAGGGGGTCTCTGTGG	GCGGGTCCAGATGATCTTAGCCAT	ACATAGAGACCGGTCTTGAGGGGTTTTTTG	TAATACGACTCACTATAGGGGGTCTCTGTGGGCGGGTCCAGATGATCTTAGCCATACATAGAGACCGGTCTTGAGGGGTTTTTTG
lcl|NC_003450.3_cds_NP_601984.1_2669 [locus_tag=NCgl2694] [db_xref=GeneID:1020735] [protein=hypothetical protein] [protein_id=NP_601984.1] [location=2976621..2977778] [gbkey=CDS]	GTGACACCTCGCCCTGTTTCTTCT	TAATACGACTCACTATAGGGGGTCTCTGTGG	AGAAGAAACAGGGCGAGGTGTCAC	ACATAGAGACCGGTCTTGAGGGGTTTTTTG	TAATACGACTCACTATAGGGGGTCTCTGTGGAGAAGAAACAGGGCGAGGTGTCACACATAGAGACCGGTCTTGAGGGGTTTTTTG
lcl|NC_003450.3_cds_NP_602152.1_2828 [locus_tag=NCgl2859] [db_xref=GeneID:1020902] [protein=cation transport ATPase] [protein_id=NP_602152.1] [location=complement(3163787..3166006)] [gbkey=CDS]	ATGAGCACTCCCCACCACCACGGT	TAATACGACTCACTATAGGGGGTCTCTGTGG	ACCGTGGTGGTGGGGAGTGCTCAT	ACATAGAGACCGGTCTTGAGGGGTTTTTTG	TAATACGACTCACTATAGGGGGTCTCTGTGGACCGTGGTGGTGGGGAGTGCTCATACATAGAGACCGGTCTTGAGGGGTTTTTTG
lcl|NC_003450.3_cds_NP_599461.1_202 [locus_tag=NCgl0205] [db_xref=GeneID:1021104] [protein=molybdopterin biosynthesis protein MoeB] [protein_id=NP_599461.1] [location=complement(225239..226312)] [gbkey=CDS]	GTGAAAAACCTCGACATCGCCCGC	TAATACGACTCACTATAGGGGGTCTCTGTGG	GCGGGCGATGTCGAGGTTTTTCAC	ACATAGAGACCGGTCTTGAGGGGTTTTTTG	TAATACGACTCACTATAGGGGGTCTCTGTGGGCGGGCGATGTCGAGGTTTTTCACACATAGAGACCGGTCTTGAGGGGTTTTTTG
lcl|NC_003450.3_cds_NP_600710.1_1427 [locus_tag=NCgl1437] [db_xref=GeneID:1019467] [protein=hypothetical protein] [protein_id=NP_600710.1] [location=complement(1573488..1574927)] [gbkey=CDS]	GTGGAATCCGCATTGACCCGCAGG	TAATACGACTCACTATAGGGGGTCTCTGTGG	CCTGCGGGTCAATGCGGATTCCAC	ACATAGAGACCGGTCTTGAGGGGTTTTTTG	TAATACGACTCACTATAGGGGGTCTCTGTGGCCTGCGGGTCAATGCGGATTCCACACATAGAGACCGGTCTTGAGGGGTTTTTTG
lcl|NC_003450.3_cds_NP_599695.1_430 [locus_tag=NCgl0433] [db_xref=GeneID:1021453] [protein=1,4-dihydroxy-2-naphthoate octaprenyltransferase] [protein_id=NP_599695.1] [location=complement(471912..472808)] [gbkey=CDS]	ATGTCTCACACGGAACCCCAGCCG	TAATACGACTCACTATAGGGGGTCTCTGTGG	CGGCTGGGGTTCCGTGTGAGACAT	ACATAGAGACCGGTCTTGAGGGGTTTTTTG	TAATACGACTCACTATAGGGGGTCTCTGTGGCGGCTGGGGTTCCGTGTGAGACATACATAGAGACCGGTCTTGAGGGGTTTTTTG
lcl|NC_003450.3_cds_NP_599319.2_64 [locus_tag=NCgl0066] [db_xref=GeneID:1021116] [protein=H+/citrate symporter] [protein_id=NP_599319.2] [location=complement(68717..70186)] [gbkey=CDS]	ATGATCCTCACCTTCATGACCCTG	TAATACGACTCACTATAGGGGGTCTCTGTGG	CAGGGTCATGAAGGTGAGGATCAT	ACATAGAGACCGGTCTTGAGGGGTTTTTTG	TAATACGACTCACTATAGGGGGTCTCTGTGGCAGGGTCATGAAGGTGAGGATCATACATAGAGACCGGTCTTGAGGGGTTTTTTG
lcl|NC_003450.3_cds_NP_600782.1_1494 [locus_tag=NCgl1506] [db_xref=GeneID:1019536] [protein=ABC transporter ATPase] [protein_id=NP_600782.1] [location=1655681..1656703] [gbkey=CDS]	GTGACTACTGATTTTTCGGCCTCT	TAATACGACTCACTATAGGGGGTCTCTGTGG	AGAGGCCGAAAAATCAGTAGTCAC	ACATAGAGACCGGTCTTGAGGGGTTTTTTG	TAATACGACTCACTATAGGGGGTCTCTGTGGAGAGGCCGAAAAATCAGTAGTCACACATAGAGACCGGTCTTGAGGGGTTTTTTG
lcl|NC_003450.3_cds_NP_601524.1_2226 [locus_tag=NCgl2242] [db_xref=GeneID:1020275] [protein=2'-5' RNA ligase] [protein_id=NP_601524.1] [location=complement(2462600..2463151)] [gbkey=CDS]	ATGAGACTGTTCGCGTCTATCACT	TAATACGACTCACTATAGGGGGTCTCTGTGG	AGTGATAGACGCGAACAGTCTCAT	ACATAGAGACCGGTCTTGAGGGGTTTTTTG	TAATACGACTCACTATAGGGGGTCTCTGTGGAGTGATAGACGCGAACAGTCTCATACATAGAGACCGGTCTTGAGGGGTTTTTTG
lcl|NC_003450.3_cds_NP_602043.1_2728 [locus_tag=NCgl2753] [db_xref=GeneID:1020794] [protein=hypothetical protein] [protein_id=NP_602043.1] [location=complement(3038991..3040682)] [gbkey=CDS]	GTGAAGAACTCTGGGAAAAATTCG	TAATACGACTCACTATAGGGGGTCTCTGTGG	CGAATTTTTCCCAGAGTTCTTCAC	ACATAGAGACCGGTCTTGAGGGGTTTTTTG	TAATACGACTCACTATAGGGGGTCTCTGTGGCGAATTTTTCCCAGAGTTCTTCACACATAGAGACCGGTCTTGAGGGGTTTTTTG
lcl|NC_003450.3_cds_NP_599983.1_716 [locus_tag=NCgl0721] [db_xref=GeneID:1018750] [protein=two-component system response regulator] [protein_id=NP_599983.1] [location=790732..791412] [gbkey=CDS]	ATGTCACAGAAAATTCTCGTGGTT	TAATACGACTCACTATAGGGGGTCTCTGTGG	AACCACGAGAATTTTCTGTGACAT	ACATAGAGACCGGTCTTGAGGGGTTTTTTG	TAATACGACTCACTATAGGGGGTCTCTGTGGAACCACGAGAATTTTCTGTGACATACATAGAGACCGGTCTTGAGGGGTTTTTTG
lcl|NC_003450.3_cds_NP_600870.2_1580 [gene=secD] [locus_tag=NCgl1594] [db_xref=GeneID:1019625] [protein=preprotein translocase subunit SecD] [protein_id=NP_600870.2] [location=complement(1758800..1760734)] [gbkey=CDS]	TTGGAATTGAAGGAGACTTTCTTG	TAATACGACTCACTATAGGGGGTCTCTGTGG	CAAGAAAGTCTCCTTCAATTCCAA	ACATAGAGACCGGTCTTGAGGGGTTTTTTG	TAATACGACTCACTATAGGGGGTCTCTGTGGCAAGAAAGTCTCCTTCAATTCCAAACATAGAGACCGGTCTTGAGGGGTTTTTTG
lcl|NC_003450.3_cds_NP_600427.1_1147 [locus_tag=NCgl1154] [db_xref=GeneID:1019184] [protein=rRNA or tRNA methylase] [protein_id=NP_600427.1] [location=1268507..1269346] [gbkey=CDS]	ATGCTGACCCTTGGGGAAGCTTTG	TAATACGACTCACTATAGGGGGTCTCTGTGG	CAAAGCTTCCCCAAGGGTCAGCAT	ACATAGAGACCGGTCTTGAGGGGTTTTTTG	TAATACGACTCACTATAGGGGGTCTCTGTGGCAAAGCTTCCCCAAGGGTCAGCATACATAGAGACCGGTCTTGAGGGGTTTTTTG
lcl|NC_003450.3_cds_NP_600528.1_1244 [locus_tag=NCgl1254] [db_xref=GeneID:1019284] [protein=hypothetical protein] [protein_id=NP_600528.1] [location=1372805..1373134] [gbkey=CDS]	ATGGATGGCCAGTTCGTCGAGTTT	TAATACGACTCACTATAGGGGGTCTCTGTGG	AAACTCGACGAACTGGCCATCCAT	ACATAGAGACCGGTCTTGAGGGGTTTTTTG	TAATACGACTCACTATAGGGGGTCTCTGTGGAAACTCGACGAACTGGCCATCCATACATAGAGACCGGTCTTGAGGGGTTTTTTG
lcl|NC_003450.3_cds_NP_599709.1_444 [locus_tag=NCgl0447] [db_xref=GeneID:1021467] [protein=pterin-4a-carbinolamine dehydratase] [protein_id=NP_599709.1] [location=complement(485074..485355)] [gbkey=CDS]	ATGAATTCGCTTTTCGACGTCTCC	TAATACGACTCACTATAGGGGGTCTCTGTGG	GGAGACGTCGAAAAGCGAATTCAT	ACATAGAGACCGGTCTTGAGGGGTTTTTTG	TAATACGACTCACTATAGGGGGTCTCTGTGGGGAGACGTCGAAAAGCGAATTCATACATAGAGACCGGTCTTGAGGGGTTTTTTG
lcl|NC_003450.3_cds_NP_600923.2_1631 [locus_tag=NCgl1645] [db_xref=GeneID:1019677] [protein=site-specific recombinase] [protein_id=NP_600923.2] [location=1809761..1810375] [gbkey=CDS]	ATGTTTGGTAGTAGTTTTAAGGAA	TAATACGACTCACTATAGGGGGTCTCTGTGG	TTCCTTAAAACTACTACCAAACAT	ACATAGAGACCGGTCTTGAGGGGTTTTTTG	TAATACGACTCACTATAGGGGGTCTCTGTGGTTCCTTAAAACTACTACCAAACATACATAGAGACCGGTCTTGAGGGGTTTTTTG
lcl|NC_003450.3_cds_NP_599343.1_88 [locus_tag=NCgl0090] [db_xref=GeneID:1021174] [protein=hydrolase or acyltransferase] [protein_id=NP_599343.1] [location=complement(96365..97144)] [gbkey=CDS]	ATGTTTCTCACACTCTCAGGAGCT	TAATACGACTCACTATAGGGGGTCTCTGTGG	AGCTCCTGAGAGTGTGAGAAACAT	ACATAGAGACCGGTCTTGAGGGGTTTTTTG	TAATACGACTCACTATAGGGGGTCTCTGTGGAGCTCCTGAGAGTGTGAGAAACATACATAGAGACCGGTCTTGAGGGGTTTTTTG
lcl|NC_003450.3_cds_NP_600678.1_1395 [locus_tag=NCgl1405] [db_xref=GeneID:1019435] [protein=ABC transporter periplasmic component] [protein_id=NP_600678.1] [location=complement(1537867..1538919)] [gbkey=CDS]	ATGTTCAAGCTCTCTAAGCCATCC	TAATACGACTCACTATAGGGGGTCTCTGTGG	GGATGGCTTAGAGAGCTTGAACAT	ACATAGAGACCGGTCTTGAGGGGTTTTTTG	TAATACGACTCACTATAGGGGGTCTCTGTGGGGATGGCTTAGAGAGCTTGAACATACATAGAGACCGGTCTTGAGGGGTTTTTTG
lcl|NC_003450.3_cds_NP_601002.1_1711 [locus_tag=NCgl1725] [db_xref=GeneID:1019757] [protein=hypothetical protein] [protein_id=NP_601002.1] [location=complement(1908782..1909498)] [gbkey=CDS]	ATGACGACACGAAATGTAGATAAC	TAATACGACTCACTATAGGGGGTCTCTGTGG	GTTATCTACATTTCGTGTCGTCAT	ACATAGAGACCGGTCTTGAGGGGTTTTTTG	TAATACGACTCACTATAGGGGGTCTCTGTGGGTTATCTACATTTCGTGTCGTCATACATAGAGACCGGTCTTGAGGGGTTTTTTG
lcl|NC_003450.3_cds_NP_599878.1_614 [locus_tag=NCgl0617] [db_xref=GeneID:1018646] [protein=cytosine/adenosine deaminase] [protein_id=NP_599878.1] [location=658933..659427] [gbkey=CDS]	ATGACTGAAGATGACTTAGATCTG	TAATACGACTCACTATAGGGGGTCTCTGTGG	CAGATCTAAGTCATCTTCAGTCAT	ACATAGAGACCGGTCTTGAGGGGTTTTTTG	TAATACGACTCACTATAGGGGGTCTCTGTGGCAGATCTAAGTCATCTTCAGTCATACATAGAGACCGGTCTTGAGGGGTTTTTTG
lcl|NC_003450.3_cds_NP_601222.1_1924 [locus_tag=NCgl1941] [db_xref=GeneID:1019973] [protein=hypothetical protein] [protein_id=NP_601222.1] [location=2131322..2131765] [gbkey=CDS]	GTGGCTGGTTCCTCCCACACGATT	TAATACGACTCACTATAGGGGGTCTCTGTGG	AATCGTGTGGGAGGAACCAGCCAC	ACATAGAGACCGGTCTTGAGGGGTTTTTTG	TAATACGACTCACTATAGGGGGTCTCTGTGGAATCGTGTGGGAGGAACCAGCCACACATAGAGACCGGTCTTGAGGGGTTTTTTG
lcl|NC_003450.3_cds_NP_601262.1_1964 [gene=glnD] [locus_tag=NCgl1981] [db_xref=GeneID:1020013] [protein=PII uridylyl-transferase] [protein_id=NP_601262.1] [location=complement(2169663..2171741)] [gbkey=CDS]	ATGAATAATCCAGCCCAGCTGCGC	TAATACGACTCACTATAGGGGGTCTCTGTGG	GCGCAGCTGGGCTGGATTATTCAT	ACATAGAGACCGGTCTTGAGGGGTTTTTTG	TAATACGACTCACTATAGGGGGTCTCTGTGGGCGCAGCTGGGCTGGATTATTCATACATAGAGACCGGTCTTGAGGGGTTTTTTG
lcl|NC_003450.3_cds_NP_599537.1_277 [locus_tag=NCgl0280] [db_xref=GeneID:1021347] [protein=ranscriptional regulator] [protein_id=NP_599537.1] [location=complement(301509..302024)] [gbkey=CDS]	ATGATTGAAGATCGAAACTATTTT	TAATACGACTCACTATAGGGGGTCTCTGTGG	AAAATAGTTTCGATCTTCAATCAT	ACATAGAGACCGGTCTTGAGGGGTTTTTTG	TAATACGACTCACTATAGGGGGTCTCTGTGGAAAATAGTTTCGATCTTCAATCATACATAGAGACCGGTCTTGAGGGGTTTTTTG
lcl|NC_003450.3_cds_NP_599681.1_416 [locus_tag=NCgl0419] [db_xref=GeneID:1021199] [protein=cation transport ATPase] [protein_id=NP_599681.1] [location=457267..459903] [gbkey=CDS]	GTGAGCACACCGGATTCTTCCTCG	TAATACGACTCACTATAGGGGGTCTCTGTGG	CGAGGAAGAATCCGGTGTGCTCAC	ACATAGAGACCGGTCTTGAGGGGTTTTTTG	TAATACGACTCACTATAGGGGGTCTCTGTGGCGAGGAAGAATCCGGTGTGCTCACACATAGAGACCGGTCTTGAGGGGTTTTTTG
lcl|NC_003450.3_cds_NP_601560.2_2261 [locus_tag=NCgl2277] [db_xref=GeneID:1020310] [protein=aldo/keto reductase] [protein_id=NP_601560.2] [location=complement(2501733..2502578)] [gbkey=CDS]	ATGGATCAGAAGAATAAGCTTTCG	TAATACGACTCACTATAGGGGGTCTCTGTGG	CGAAAGCTTATTCTTCTGATCCAT	ACATAGAGACCGGTCTTGAGGGGTTTTTTG	TAATACGACTCACTATAGGGGGTCTCTGTGGCGAAAGCTTATTCTTCTGATCCATACATAGAGACCGGTCTTGAGGGGTTTTTTG
lcl|NC_003450.3_cds_YP_008998234.1_986 [locus_tag=NCgl0989a] [db_xref=GeneID:18194959] [protein=plasmid maintenance system killer protein] [protein_id=YP_008998234.1] [location=1085499..1085780] [gbkey=CDS]	GTGATCAGATCGTTCGCCGACCGC	TAATACGACTCACTATAGGGGGTCTCTGTGG	GCGGTCGGCGAACGATCTGATCAC	ACATAGAGACCGGTCTTGAGGGGTTTTTTG	TAATACGACTCACTATAGGGGGTCTCTGTGGGCGGTCGGCGAACGATCTGATCACACATAGAGACCGGTCTTGAGGGGTTTTTTG
lcl|NC_003450.3_cds_NP_600551.1_1267 [locus_tag=NCgl1277] [db_xref=GeneID:1019307] [protein=ABC transporter permease] [protein_id=NP_600551.1] [location=complement(1395565..1396515)] [gbkey=CDS]	ATGTCAGATCTTAATCAAGGGCCT	TAATACGACTCACTATAGGGGGTCTCTGTGG	AGGCCCTTGATTAAGATCTGACAT	ACATAGAGACCGGTCTTGAGGGGTTTTTTG	TAATACGACTCACTATAGGGGGTCTCTGTGGAGGCCCTTGATTAAGATCTGACATACATAGAGACCGGTCTTGAGGGGTTTTTTG
lcl|NC_003450.3_cds_NP_601084.1_1791 [locus_tag=NCgl1805] [db_xref=GeneID:1019837] [protein=hypothetical protein] [protein_id=NP_601084.1] [location=1985092..1985367] [gbkey=CDS]	ATGTTCGTCGCATTTATGATCCCT	TAATACGACTCACTATAGGGGGTCTCTGTGG	AGGGATCATAAATGCGACGAACAT	ACATAGAGACCGGTCTTGAGGGGTTTTTTG	TAATACGACTCACTATAGGGGGTCTCTGTGGAGGGATCATAAATGCGACGAACATACATAGAGACCGGTCTTGAGGGGTTTTTTG
lcl|NC_003450.3_cds_NP_601022.1_1730 [locus_tag=NCgl1744] [db_xref=GeneID:1019776] [protein=hypothetical protein] [protein_id=NP_601022.1] [location=complement(1931418..1931888)] [gbkey=CDS]	ATGGACATCATGTCAGCGCATCTA	TAATACGACTCACTATAGGGGGTCTCTGTGG	TAGATGCGCTGACATGATGTCCAT	ACATAGAGACCGGTCTTGAGGGGTTTTTTG	TAATACGACTCACTATAGGGGGTCTCTGTGGTAGATGCGCTGACATGATGTCCATACATAGAGACCGGTCTTGAGGGGTTTTTTG
lcl|NC_003450.3_cds_NP_599282.2_27 [locus_tag=NCgl0029] [db_xref=GeneID:1021320] [protein=ABC transporter periplasmic component] [protein_id=NP_599282.2] [location=30697..31680] [gbkey=CDS]	ATGAAGCTACCAAGACTCGCCGCA	TAATACGACTCACTATAGGGGGTCTCTGTGG	TGCGGCGAGTCTTGGTAGCTTCAT	ACATAGAGACCGGTCTTGAGGGGTTTTTTG	TAATACGACTCACTATAGGGGGTCTCTGTGGTGCGGCGAGTCTTGGTAGCTTCATACATAGAGACCGGTCTTGAGGGGTTTTTTG
lcl|NC_003450.3_cds_NP_599734.1_469 [locus_tag=NCgl0472] [db_xref=GeneID:1021494] [protein=DNA-directed RNA polymerase subunit beta'] [protein_id=NP_599734.1] [location=516494..520495] [gbkey=CDS]	GTGCTCGACGTAAACGTCTTCGAT	TAATACGACTCACTATAGGGGGTCTCTGTGG	ATCGAAGACGTTTACGTCGAGCAC	ACATAGAGACCGGTCTTGAGGGGTTTTTTG	TAATACGACTCACTATAGGGGGTCTCTGTGGATCGAAGACGTTTACGTCGAGCACACATAGAGACCGGTCTTGAGGGGTTTTTTG
lcl|NC_003450.3_cds_NP_599625.1_363 [locus_tag=NCgl0366] [db_xref=GeneID:1020970] [protein=hypothetical protein] [protein_id=NP_599625.1] [location=399598..400020] [gbkey=CDS]	ATGTCCGATGCAAAAGACGATTCC	TAATACGACTCACTATAGGGGGTCTCTGTGG	GGAATCGTCTTTTGCATCGGACAT	ACATAGAGACCGGTCTTGAGGGGTTTTTTG	TAATACGACTCACTATAGGGGGTCTCTGTGGGGAATCGTCTTTTGCATCGGACATACATAGAGACCGGTCTTGAGGGGTTTTTTG
lcl|NC_003450.3_cds_NP_602015.1_2700 [locus_tag=NCgl2725] [db_xref=GeneID:1020766] [protein=hypothetical protein] [protein_id=NP_602015.1] [location=complement(3011240..3011806)] [gbkey=CDS]	GTGAACGTCACTGAACAATCCGGC	TAATACGACTCACTATAGGGGGTCTCTGTGG	GCCGGATTGTTCAGTGACGTTCAC	ACATAGAGACCGGTCTTGAGGGGTTTTTTG	TAATACGACTCACTATAGGGGGTCTCTGTGGGCCGGATTGTTCAGTGACGTTCACACATAGAGACCGGTCTTGAGGGGTTTTTTG
lcl|NC_003450.3_cds_NP_601199.1_1901 [locus_tag=NCgl1918] [db_xref=GeneID:1019950] [protein=ABC transporter duplicated ATPase] [protein_id=NP_601199.1] [location=2103973..2105706] [gbkey=CDS]	ATGACCACCAACATCCCACAAACC	TAATACGACTCACTATAGGGGGTCTCTGTGG	GGTTTGTGGGATGTTGGTGGTCAT	ACATAGAGACCGGTCTTGAGGGGTTTTTTG	TAATACGACTCACTATAGGGGGTCTCTGTGGGGTTTGTGGGATGTTGGTGGTCATACATAGAGACCGGTCTTGAGGGGTTTTTTG
lcl|NC_003450.3_cds_NP_601603.1_2303 [locus_tag=NCgl2319] [db_xref=GeneID:1020352] [protein=protocatechuate 3,4-dioxygenase subunit beta] [protein_id=NP_601603.1] [location=complement(2544020..2544877)] [gbkey=CDS]	ATGACTTCAGCTGAACAGATCGTT	TAATACGACTCACTATAGGGGGTCTCTGTGG	AACGATCTGTTCAGCTGAAGTCAT	ACATAGAGACCGGTCTTGAGGGGTTTTTTG	TAATACGACTCACTATAGGGGGTCTCTGTGGAACGATCTGTTCAGCTGAAGTCATACATAGAGACCGGTCTTGAGGGGTTTTTTG
lcl|NC_003450.3_cds_NP_599448.1_189 [locus_tag=NCgl0192] [db_xref=GeneID:1021259] [protein=hypothetical protein] [protein_id=NP_599448.1] [location=213676..214110] [gbkey=CDS]	GTGTCCGAAAATCTTGATGTTACG	TAATACGACTCACTATAGGGGGTCTCTGTGG	CGTAACATCAAGATTTTCGGACAC	ACATAGAGACCGGTCTTGAGGGGTTTTTTG	TAATACGACTCACTATAGGGGGTCTCTGTGGCGTAACATCAAGATTTTCGGACACACATAGAGACCGGTCTTGAGGGGTTTTTTG
lcl|NC_003450.3_cds_NP_599925.1_658 [locus_tag=NCgl0663] [db_xref=GeneID:1018692] [protein=thioredoxin reductase] [protein_id=NP_599925.1] [location=711724..712650] [gbkey=CDS]	ATGTCATCTCATGATCTCGTTGAC	TAATACGACTCACTATAGGGGGTCTCTGTGG	GTCAACGAGATCATGAGATGACAT	ACATAGAGACCGGTCTTGAGGGGTTTTTTG	TAATACGACTCACTATAGGGGGTCTCTGTGGGTCAACGAGATCATGAGATGACATACATAGAGACCGGTCTTGAGGGGTTTTTTG
lcl|NC_003450.3_cds_NP_601674.2_2370 [locus_tag=NCgl2387] [db_xref=GeneID:1020420] [protein=hypothetical protein] [protein_id=NP_601674.2] [location=complement(2619539..2620729)] [gbkey=CDS]	GTGGAGTTGTCGCCAACCGTGCCA	TAATACGACTCACTATAGGGGGTCTCTGTGG	TGGCACGGTTGGCGACAACTCCAC	ACATAGAGACCGGTCTTGAGGGGTTTTTTG	TAATACGACTCACTATAGGGGGTCTCTGTGGTGGCACGGTTGGCGACAACTCCACACATAGAGACCGGTCTTGAGGGGTTTTTTG
lcl|NC_003450.3_cds_NP_599897.1_630 [locus_tag=NCgl0635] [db_xref=GeneID:1018664] [protein=hypothetical protein] [protein_id=NP_599897.1] [location=complement(680128..681027)] [gbkey=CDS]	ATGCCCGCCCCAGTAACCGCCATC	TAATACGACTCACTATAGGGGGTCTCTGTGG	GATGGCGGTTACTGGGGCGGGCAT	ACATAGAGACCGGTCTTGAGGGGTTTTTTG	TAATACGACTCACTATAGGGGGTCTCTGTGGGATGGCGGTTACTGGGGCGGGCATACATAGAGACCGGTCTTGAGGGGTTTTTTG
lcl|NC_003450.3_cds_NP_601958.1_2644 [locus_tag=NCgl2667] [db_xref=GeneID:1020708] [protein=two-component system, sensory transduction histidine kinase] [protein_id=NP_601958.1] [location=complement(2948047..2949189)] [gbkey=CDS]	ATGAAGAAGGAGAAACTCTTCTCG	TAATACGACTCACTATAGGGGGTCTCTGTGG	CGAGAAGAGTTTCTCCTTCTTCAT	ACATAGAGACCGGTCTTGAGGGGTTTTTTG	TAATACGACTCACTATAGGGGGTCTCTGTGGCGAGAAGAGTTTCTCCTTCTTCATACATAGAGACCGGTCTTGAGGGGTTTTTTG
lcl|NC_003450.3_cds_NP_600315.1_1035 [locus_tag=NCgl1042] [db_xref=GeneID:1019072] [protein=hypothetical protein] [protein_id=NP_600315.1] [location=complement(1135055..1136833)] [gbkey=CDS]	ATGTATACCCATTCAACAGGCACT	TAATACGACTCACTATAGGGGGTCTCTGTGG	AGTGCCTGTTGAATGGGTATACAT	ACATAGAGACCGGTCTTGAGGGGTTTTTTG	TAATACGACTCACTATAGGGGGTCTCTGTGGAGTGCCTGTTGAATGGGTATACATACATAGAGACCGGTCTTGAGGGGTTTTTTG
lcl|NC_003450.3_cds_NP_601351.1_2052 [locus_tag=NCgl2069] [db_xref=GeneID:1020101] [protein=hypothetical protein] [protein_id=NP_601351.1] [location=complement(2274471..2274632)] [gbkey=CDS]	GTGTTCTTCGCCGCAATAATTTTG	TAATACGACTCACTATAGGGGGTCTCTGTGG	CAAAATTATTGCGGCGAAGAACAC	ACATAGAGACCGGTCTTGAGGGGTTTTTTG	TAATACGACTCACTATAGGGGGTCTCTGTGGCAAAATTATTGCGGCGAAGAACACACATAGAGACCGGTCTTGAGGGGTTTTTTG
lcl|NC_003450.3_cds_NP_600926.1_1634 [locus_tag=NCgl1648] [db_xref=GeneID:1019680] [protein=protein-tyrosine-phosphatase] [protein_id=NP_600926.1] [location=1812215..1812694] [gbkey=CDS]	ATGACTGTTGATCTCTACCAGGCA	TAATACGACTCACTATAGGGGGTCTCTGTGG	TGCCTGGTAGAGATCAACAGTCAT	ACATAGAGACCGGTCTTGAGGGGTTTTTTG	TAATACGACTCACTATAGGGGGTCTCTGTGGTGCCTGGTAGAGATCAACAGTCATACATAGAGACCGGTCTTGAGGGGTTTTTTG
lcl|NC_003450.3_cds_NP_599598.1_337 [locus_tag=NCgl0340] [db_xref=GeneID:1021073] [protein=nucleoside-diphosphate sugar epimerase] [protein_id=NP_599598.1] [location=366877..368646] [gbkey=CDS]	GTGCCTATCGGAAAAGTCCTTTTT	TAATACGACTCACTATAGGGGGTCTCTGTGG	AAAAAGGACTTTTCCGATAGGCAC	ACATAGAGACCGGTCTTGAGGGGTTTTTTG	TAATACGACTCACTATAGGGGGTCTCTGTGGAAAAAGGACTTTTCCGATAGGCACACATAGAGACCGGTCTTGAGGGGTTTTTTG
lcl|NC_003450.3_cds_NP_601240.1_1942 [locus_tag=NCgl1959] [db_xref=GeneID:1019991] [protein=ABC transporter periplasmic component] [protein_id=NP_601240.1] [location=2148231..2149169] [gbkey=CDS]	ATGAAGATTAGCCGGCGCGCATTC	TAATACGACTCACTATAGGGGGTCTCTGTGG	GAATGCGCGCCGGCTAATCTTCAT	ACATAGAGACCGGTCTTGAGGGGTTTTTTG	TAATACGACTCACTATAGGGGGTCTCTGTGGGAATGCGCGCCGGCTAATCTTCATACATAGAGACCGGTCTTGAGGGGTTTTTTG
lcl|NC_003450.3_cds_NP_601284.1_1987 [locus_tag=NCgl2004] [db_xref=GeneID:1020036] [protein=hypothetical protein] [protein_id=NP_601284.1] [location=complement(2201070..2201408)] [gbkey=CDS]	GTGAATATCTTGTTCATCCCTATT	TAATACGACTCACTATAGGGGGTCTCTGTGG	AATAGGGATGAACAAGATATTCAC	ACATAGAGACCGGTCTTGAGGGGTTTTTTG	TAATACGACTCACTATAGGGGGTCTCTGTGGAATAGGGATGAACAAGATATTCACACATAGAGACCGGTCTTGAGGGGTTTTTTG
lcl|NC_003450.3_cds_NP_601216.1_1918 [locus_tag=NCgl1935] [db_xref=GeneID:1019967] [protein=two-component system, sensory transduction histidine kinase] [protein_id=NP_601216.1] [location=complement(2123845..2124978)] [gbkey=CDS]	GTGAAAACTAGCCAAGCGACCATC	TAATACGACTCACTATAGGGGGTCTCTGTGG	GATGGTCGCTTGGCTAGTTTTCAC	ACATAGAGACCGGTCTTGAGGGGTTTTTTG	TAATACGACTCACTATAGGGGGTCTCTGTGGGATGGTCGCTTGGCTAGTTTTCACACATAGAGACCGGTCTTGAGGGGTTTTTTG
lcl|NC_003450.3_cds_NP_599581.1_320 [locus_tag=NCgl0323] [db_xref=GeneID:1021387] [protein=hypothetical protein] [protein_id=NP_599581.1] [location=complement(346107..346460)] [gbkey=CDS]	ATGGAAACCCCCATCGATCCCCAC	TAATACGACTCACTATAGGGGGTCTCTGTGG	GTGGGGATCGATGGGGGTTTCCAT	ACATAGAGACCGGTCTTGAGGGGTTTTTTG	TAATACGACTCACTATAGGGGGTCTCTGTGGGTGGGGATCGATGGGGGTTTCCATACATAGAGACCGGTCTTGAGGGGTTTTTTG
lcl|NC_003450.3_cds_NP_599763.1_499 [locus_tag=NCgl0502] [db_xref=GeneID:1021525] [protein=hypothetical protein] [protein_id=NP_599763.1] [location=541108..542082] [gbkey=CDS]	ATGAACGTGCAACGCAAACTGCTG	TAATACGACTCACTATAGGGGGTCTCTGTGG	CAGCAGTTTGCGTTGCACGTTCAT	ACATAGAGACCGGTCTTGAGGGGTTTTTTG	TAATACGACTCACTATAGGGGGTCTCTGTGGCAGCAGTTTGCGTTGCACGTTCATACATAGAGACCGGTCTTGAGGGGTTTTTTG
lcl|NC_003450.3_cds_NP_599827.1_563 [locus_tag=NCgl0566] [db_xref=GeneID:1018595] [protein=aminopeptidase] [protein_id=NP_599827.1] [location=604428..605711] [gbkey=CDS]	GTGGTGGGGGTGGTGTCCACCCCT	TAATACGACTCACTATAGGGGGTCTCTGTGG	AGGGGTGGACACCACCCCCACCAC	ACATAGAGACCGGTCTTGAGGGGTTTTTTG	TAATACGACTCACTATAGGGGGTCTCTGTGGAGGGGTGGACACCACCCCCACCACACATAGAGACCGGTCTTGAGGGGTTTTTTG
lcl|NC_003450.3_cds_NP_599623.1_361 [locus_tag=NCgl0364] [db_xref=GeneID:1019657] [protein=hypothetical protein] [protein_id=NP_599623.1] [location=complement(397229..398206)] [gbkey=CDS]	ATGCCTGCACTTTCTCTGGAACGC	TAATACGACTCACTATAGGGGGTCTCTGTGG	GCGTTCCAGAGAAAGTGCAGGCAT	ACATAGAGACCGGTCTTGAGGGGTTTTTTG	TAATACGACTCACTATAGGGGGTCTCTGTGGGCGTTCCAGAGAAAGTGCAGGCATACATAGAGACCGGTCTTGAGGGGTTTTTTG
lcl|NC_003450.3_cds_NP_600396.1_1116 [locus_tag=NCgl1123] [db_xref=GeneID:1019153] [protein=hypothetical protein] [protein_id=NP_600396.1] [location=complement(1229177..1229716)] [gbkey=CDS]	ATGAGCAAGTTGACTGGCACCTGG	TAATACGACTCACTATAGGGGGTCTCTGTGG	CCAGGTGCCAGTCAACTTGCTCAT	ACATAGAGACCGGTCTTGAGGGGTTTTTTG	TAATACGACTCACTATAGGGGGTCTCTGTGGCCAGGTGCCAGTCAACTTGCTCATACATAGAGACCGGTCTTGAGGGGTTTTTTG
lcl|NC_003450.3_cds_NP_602108.1_2792 [locus_tag=NCgl2818] [db_xref=GeneID:1020861] [protein=hypothetical protein] [protein_id=NP_602108.1] [location=3121081..3121317] [gbkey=CDS]	ATGAGTGACTTCACGGAAAATACT	TAATACGACTCACTATAGGGGGTCTCTGTGG	AGTATTTTCCGTGAAGTCACTCAT	ACATAGAGACCGGTCTTGAGGGGTTTTTTG	TAATACGACTCACTATAGGGGGTCTCTGTGGAGTATTTTCCGTGAAGTCACTCATACATAGAGACCGGTCTTGAGGGGTTTTTTG
lcl|NC_003450.3_cds_NP_599373.1_117 [locus_tag=NCgl0119] [db_xref=GeneID:1021192] [protein=carbonic anhydrase/acetyltransferase] [protein_id=NP_599373.1] [location=132424..132984] [gbkey=CDS]	ATGACACCTCAACCACTGATTTTG	TAATACGACTCACTATAGGGGGTCTCTGTGG	CAAAATCAGTGGTTGAGGTGTCAT	ACATAGAGACCGGTCTTGAGGGGTTTTTTG	TAATACGACTCACTATAGGGGGTCTCTGTGGCAAAATCAGTGGTTGAGGTGTCATACATAGAGACCGGTCTTGAGGGGTTTTTTG
lcl|NC_003450.3_cds_NP_600000.1_735 [locus_tag=NCgl0738] [db_xref=GeneID:1018767] [protein=hypothetical protein] [protein_id=NP_600000.1] [location=809286..809513] [gbkey=CDS]	ATGGATATCAAGATCGGATTTGCC	TAATACGACTCACTATAGGGGGTCTCTGTGG	GGCAAATCCGATCTTGATATCCAT	ACATAGAGACCGGTCTTGAGGGGTTTTTTG	TAATACGACTCACTATAGGGGGTCTCTGTGGGGCAAATCCGATCTTGATATCCATACATAGAGACCGGTCTTGAGGGGTTTTTTG
lcl|NC_003450.3_cds_NP_601452.1_2155 [locus_tag=NCgl2172] [db_xref=GeneID:1020205] [protein=hypothetical protein] [protein_id=NP_601452.1] [location=2386210..2386584] [gbkey=CDS]	ATGCCGGAACCAGAAACCTCCACG	TAATACGACTCACTATAGGGGGTCTCTGTGG	CGTGGAGGTTTCTGGTTCCGGCAT	ACATAGAGACCGGTCTTGAGGGGTTTTTTG	TAATACGACTCACTATAGGGGGTCTCTGTGGCGTGGAGGTTTCTGGTTCCGGCATACATAGAGACCGGTCTTGAGGGGTTTTTTG
lcl|NC_003450.3_cds_NP_600998.1_1707 [locus_tag=NCgl1721] [db_xref=GeneID:1019753] [protein=hypothetical protein] [protein_id=NP_600998.1] [location=complement(1903110..1905878)] [gbkey=CDS]	ATGAGTTTGAAACAAGCCATTATC	TAATACGACTCACTATAGGGGGTCTCTGTGG	GATAATGGCTTGTTTCAAACTCAT	ACATAGAGACCGGTCTTGAGGGGTTTTTTG	TAATACGACTCACTATAGGGGGTCTCTGTGGGATAATGGCTTGTTTCAAACTCATACATAGAGACCGGTCTTGAGGGGTTTTTTG
lcl|NC_003450.3_cds_NP_601214.1_1916 [locus_tag=NCgl1933] [db_xref=GeneID:1019965] [protein=cell division protein FtsI] [protein_id=NP_601214.1] [location=complement(2121293..2123161)] [gbkey=CDS]	ATGAACAAGGTGCAGCGCAGGTCA	TAATACGACTCACTATAGGGGGTCTCTGTGG	TGACCTGCGCTGCACCTTGTTCAT	ACATAGAGACCGGTCTTGAGGGGTTTTTTG	TAATACGACTCACTATAGGGGGTCTCTGTGGTGACCTGCGCTGCACCTTGTTCATACATAGAGACCGGTCTTGAGGGGTTTTTTG
lcl|NC_003450.3_cds_NP_600459.1_1181 [locus_tag=NCgl1188] [db_xref=GeneID:1019218] [protein=acetyltransferase] [protein_id=NP_600459.1] [location=1300552..1301058] [gbkey=CDS]	ATGAGCGCATTCCACATCCGAGCG	TAATACGACTCACTATAGGGGGTCTCTGTGG	CGCTCGGATGTGGAATGCGCTCAT	ACATAGAGACCGGTCTTGAGGGGTTTTTTG	TAATACGACTCACTATAGGGGGTCTCTGTGGCGCTCGGATGTGGAATGCGCTCATACATAGAGACCGGTCTTGAGGGGTTTTTTG
lcl|NC_003450.3_cds_NP_600596.1_1312 [locus_tag=NCgl1323] [db_xref=GeneID:1019353] [protein=hypothetical protein] [protein_id=NP_600596.1] [location=complement(1445320..1447446)] [gbkey=CDS]	ATGGACATGAACTCTTCTGACCGA	TAATACGACTCACTATAGGGGGTCTCTGTGG	TCGGTCAGAAGAGTTCATGTCCAT	ACATAGAGACCGGTCTTGAGGGGTTTTTTG	TAATACGACTCACTATAGGGGGTCTCTGTGGTCGGTCAGAAGAGTTCATGTCCATACATAGAGACCGGTCTTGAGGGGTTTTTTG
lcl|NC_003450.3_cds_NP_600481.1_1203 [locus_tag=NCgl1210] [db_xref=GeneID:1019240] [protein=Na+-dependent transporter] [protein_id=NP_600481.1] [location=1323533..1324540] [gbkey=CDS]	ATGAGTACTCAAGTTGAACTCAAA	TAATACGACTCACTATAGGGGGTCTCTGTGG	TTTGAGTTCAACTTGAGTACTCAT	ACATAGAGACCGGTCTTGAGGGGTTTTTTG	TAATACGACTCACTATAGGGGGTCTCTGTGGTTTGAGTTCAACTTGAGTACTCATACATAGAGACCGGTCTTGAGGGGTTTTTTG
lcl|NC_003450.3_cds_NP_600879.1_1589 [locus_tag=NCgl1603] [db_xref=GeneID:1019634] [protein=glycosyltransferase] [protein_id=NP_600879.1] [location=complement(1766945..1768030)] [gbkey=CDS]	GTGCGAATTGGAATGGTCTGCCCG	TAATACGACTCACTATAGGGGGTCTCTGTGG	CGGGCAGACCATTCCAATTCGCAC	ACATAGAGACCGGTCTTGAGGGGTTTTTTG	TAATACGACTCACTATAGGGGGTCTCTGTGGCGGGCAGACCATTCCAATTCGCACACATAGAGACCGGTCTTGAGGGGTTTTTTG
lcl|NC_003450.3_cds_NP_601704.1_2397 [locus_tag=NCgl2416] [db_xref=GeneID:1020449] [protein=hypothetical protein] [protein_id=NP_601704.1] [location=complement(2653007..2653219)] [gbkey=CDS]	ATGACTGTGGGGGCTGATGACACG	TAATACGACTCACTATAGGGGGTCTCTGTGG	CGTGTCATCAGCCCCCACAGTCAT	ACATAGAGACCGGTCTTGAGGGGTTTTTTG	TAATACGACTCACTATAGGGGGTCTCTGTGGCGTGTCATCAGCCCCCACAGTCATACATAGAGACCGGTCTTGAGGGGTTTTTTG
lcl|NC_003450.3_cds_NP_600526.1_1242 [locus_tag=NCgl1252] [db_xref=GeneID:1019282] [protein=hypothetical protein] [protein_id=NP_600526.1] [location=1369551..1369877] [gbkey=CDS]	ATGACACTCATGTGGGCAACCCGT	TAATACGACTCACTATAGGGGGTCTCTGTGG	ACGGGTTGCCCACATGAGTGTCAT	ACATAGAGACCGGTCTTGAGGGGTTTTTTG	TAATACGACTCACTATAGGGGGTCTCTGTGGACGGGTTGCCCACATGAGTGTCATACATAGAGACCGGTCTTGAGGGGTTTTTTG
lcl|NC_003450.3_cds_NP_602025.1_2710 [locus_tag=NCgl2735] [db_xref=GeneID:1020776] [protein=nitroreductase] [protein_id=NP_602025.1] [location=complement(3022111..3022929)] [gbkey=CDS]	ATGCCGTCACCAGGAGAACTTTTA	TAATACGACTCACTATAGGGGGTCTCTGTGG	TAAAAGTTCTCCTGGTGACGGCAT	ACATAGAGACCGGTCTTGAGGGGTTTTTTG	TAATACGACTCACTATAGGGGGTCTCTGTGGTAAAAGTTCTCCTGGTGACGGCATACATAGAGACCGGTCTTGAGGGGTTTTTTG
lcl|NC_003450.3_cds_NP_599621.1_359 [locus_tag=NCgl0362] [db_xref=GeneID:1021153] [protein=hypothetical protein] [protein_id=NP_599621.1] [location=396324..396653] [gbkey=CDS]	ATGTCCTCCGCGAAAAAGAAACCC	TAATACGACTCACTATAGGGGGTCTCTGTGG	GGGTTTCTTTTTCGCGGAGGACAT	ACATAGAGACCGGTCTTGAGGGGTTTTTTG	TAATACGACTCACTATAGGGGGTCTCTGTGGGGGTTTCTTTTTCGCGGAGGACATACATAGAGACCGGTCTTGAGGGGTTTTTTG
lcl|NC_003450.3_cds_NP_601899.1_2587 [locus_tag=NCgl2610] [db_xref=GeneID:1020651] [protein=hypothetical protein] [protein_id=NP_601899.1] [location=complement(2875868..2876281)] [gbkey=CDS]	ATGAGCTCCCGAAACTACCGAAGC	TAATACGACTCACTATAGGGGGTCTCTGTGG	GCTTCGGTAGTTTCGGGAGCTCAT	ACATAGAGACCGGTCTTGAGGGGTTTTTTG	TAATACGACTCACTATAGGGGGTCTCTGTGGGCTTCGGTAGTTTCGGGAGCTCATACATAGAGACCGGTCTTGAGGGGTTTTTTG
lcl|NC_003450.3_cds_NP_601711.1_2404 [locus_tag=NCgl2423] [db_xref=GeneID:1020457] [protein=glutamate racemase] [protein_id=NP_601711.1] [location=complement(2658604..2659458)] [gbkey=CDS]	ATGATGGCAACCGTGACTGATTTC	TAATACGACTCACTATAGGGGGTCTCTGTGG	GAAATCAGTCACGGTTGCCATCAT	ACATAGAGACCGGTCTTGAGGGGTTTTTTG	TAATACGACTCACTATAGGGGGTCTCTGTGGGAAATCAGTCACGGTTGCCATCATACATAGAGACCGGTCTTGAGGGGTTTTTTG
lcl|NC_003450.3_cds_NP_602289.1_2957 [locus_tag=NCgl2991] [db_xref=GeneID:1021041] [protein=inner membrane protein translocase YidC] [protein_id=NP_602289.1] [location=complement(3306680..3307633)] [gbkey=CDS]	GTGCTCAATTTCATTTATTGGCCA	TAATACGACTCACTATAGGGGGTCTCTGTGG	TGGCCAATAAATGAAATTGAGCAC	ACATAGAGACCGGTCTTGAGGGGTTTTTTG	TAATACGACTCACTATAGGGGGTCTCTGTGGTGGCCAATAAATGAAATTGAGCACACATAGAGACCGGTCTTGAGGGGTTTTTTG
lcl|NC_003450.3_cds_NP_599460.1_201 [locus_tag=NCgl0204] [db_xref=GeneID:1021275] [protein=hypothetical protein] [protein_id=NP_599460.1] [location=224354..225247] [gbkey=CDS]	ATGTGGACGGCGAAGGAACTGATC	TAATACGACTCACTATAGGGGGTCTCTGTGG	GATCAGTTCCTTCGCCGTCCACAT	ACATAGAGACCGGTCTTGAGGGGTTTTTTG	TAATACGACTCACTATAGGGGGTCTCTGTGGGATCAGTTCCTTCGCCGTCCACATACATAGAGACCGGTCTTGAGGGGTTTTTTG
lcl|NC_003450.3_cds_NP_600232.1_963 [locus_tag=NCgl0966] [db_xref=GeneID:1018995] [protein=hypothetical protein] [protein_id=NP_600232.1] [location=1060905..1062149] [gbkey=CDS]	ATGGCATTTGGATTTTTTAGTAGA	TAATACGACTCACTATAGGGGGTCTCTGTGG	TCTACTAAAAAATCCAAATGCCAT	ACATAGAGACCGGTCTTGAGGGGTTTTTTG	TAATACGACTCACTATAGGGGGTCTCTGTGGTCTACTAAAAAATCCAAATGCCATACATAGAGACCGGTCTTGAGGGGTTTTTTG
lcl|NC_003450.3_cds_NP_600842.1_1554 [locus_tag=NCgl1566] [db_xref=GeneID:1019597] [protein=ABC transporter ATPase] [protein_id=NP_600842.1] [location=1723826..1724581] [gbkey=CDS]	ATGATCGAGGCCACACACCTACGC	TAATACGACTCACTATAGGGGGTCTCTGTGG	GCGTAGGTGTGTGGCCTCGATCAT	ACATAGAGACCGGTCTTGAGGGGTTTTTTG	TAATACGACTCACTATAGGGGGTCTCTGTGGGCGTAGGTGTGTGGCCTCGATCATACATAGAGACCGGTCTTGAGGGGTTTTTTG
lcl|NC_003450.3_cds_NP_601574.1_2274 [locus_tag=NCgl2290] [db_xref=GeneID:1020323] [protein=hypothetical protein] [protein_id=NP_601574.1] [location=complement(2513152..2513619)] [gbkey=CDS]	ATGCCTAAATCTCTGACCTTTGAA	TAATACGACTCACTATAGGGGGTCTCTGTGG	TTCAAAGGTCAGAGATTTAGGCAT	ACATAGAGACCGGTCTTGAGGGGTTTTTTG	TAATACGACTCACTATAGGGGGTCTCTGTGGTTCAAAGGTCAGAGATTTAGGCATACATAGAGACCGGTCTTGAGGGGTTTTTTG
lcl|NC_003450.3_cds_NP_602068.1_2753 [locus_tag=NCgl2778] [db_xref=GeneID:1020819] [protein=hypothetical protein] [protein_id=NP_602068.1] [location=3074078..3075451] [gbkey=CDS]	ATGCAAGAAATCCACACCATCATG	TAATACGACTCACTATAGGGGGTCTCTGTGG	CATGATGGTGTGGATTTCTTGCAT	ACATAGAGACCGGTCTTGAGGGGTTTTTTG	TAATACGACTCACTATAGGGGGTCTCTGTGGCATGATGGTGTGGATTTCTTGCATACATAGAGACCGGTCTTGAGGGGTTTTTTG
lcl|NC_003450.3_cds_NP_600168.1_900 [locus_tag=NCgl0903] [db_xref=GeneID:1018932] [protein=lactoylglutathione lyase] [protein_id=NP_600168.1] [location=996402..996833] [gbkey=CDS]	ATGGCACGACTTCAGCACGACATG	TAATACGACTCACTATAGGGGGTCTCTGTGG	CATGTCGTGCTGAAGTCGTGCCAT	ACATAGAGACCGGTCTTGAGGGGTTTTTTG	TAATACGACTCACTATAGGGGGTCTCTGTGGCATGTCGTGCTGAAGTCGTGCCATACATAGAGACCGGTCTTGAGGGGTTTTTTG
lcl|NC_003450.3_cds_NP_601129.1_1832 [locus_tag=NCgl1848] [db_xref=GeneID:1019880] [protein=hypothetical protein] [protein_id=NP_601129.1] [location=2025423..2026382] [gbkey=CDS]	ATGTCGGATAACAATGATCGTATG	TAATACGACTCACTATAGGGGGTCTCTGTGG	CATACGATCATTGTTATCCGACAT	ACATAGAGACCGGTCTTGAGGGGTTTTTTG	TAATACGACTCACTATAGGGGGTCTCTGTGGCATACGATCATTGTTATCCGACATACATAGAGACCGGTCTTGAGGGGTTTTTTG
lcl|NC_003450.3_cds_NP_694661.1_2144 [locus_tag=NCgl2161] [db_xref=GeneID:1020194] [protein=hypothetical protein] [protein_id=NP_694661.1] [location=complement(2376996..2377391)] [gbkey=CDS]	GTGGTCGCCGGAGCCAATCGGCAT	TAATACGACTCACTATAGGGGGTCTCTGTGG	ATGCCGATTGGCTCCGGCGACCAC	ACATAGAGACCGGTCTTGAGGGGTTTTTTG	TAATACGACTCACTATAGGGGGTCTCTGTGGATGCCGATTGGCTCCGGCGACCACACATAGAGACCGGTCTTGAGGGGTTTTTTG
lcl|NC_003450.3_cds_NP_600105.1_839 [locus_tag=NCgl0842] [db_xref=GeneID:1018871] [protein=molybdopterin biosynthesis enzyme] [protein_id=NP_600105.1] [location=931706..932293] [gbkey=CDS]	ATGAGCAAGGATCCATTGGGAAGT	TAATACGACTCACTATAGGGGGTCTCTGTGG	ACTTCCCAATGGATCCTTGCTCAT	ACATAGAGACCGGTCTTGAGGGGTTTTTTG	TAATACGACTCACTATAGGGGGTCTCTGTGGACTTCCCAATGGATCCTTGCTCATACATAGAGACCGGTCTTGAGGGGTTTTTTG
lcl|NC_003450.3_cds_NP_601232.1_1934 [locus_tag=NCgl1951] [db_xref=GeneID:1019983] [protein=membrane metalloendopeptidase] [protein_id=NP_601232.1] [location=2141269..2141763] [gbkey=CDS]	ATGCTGAATTTCATGCCCTTTCGA	TAATACGACTCACTATAGGGGGTCTCTGTGG	TCGAAAGGGCATGAAATTCAGCAT	ACATAGAGACCGGTCTTGAGGGGTTTTTTG	TAATACGACTCACTATAGGGGGTCTCTGTGGTCGAAAGGGCATGAAATTCAGCATACATAGAGACCGGTCTTGAGGGGTTTTTTG
lcl|NC_003450.3_cds_NP_599728.1_463 [locus_tag=NCgl0466] [db_xref=GeneID:1021488] [protein=hypothetical protein] [protein_id=NP_599728.1] [location=507669..509084] [gbkey=CDS]	GTGACATTTCGAGGCGGAAACACT	TAATACGACTCACTATAGGGGGTCTCTGTGG	AGTGTTTCCGCCTCGAAATGTCAC	ACATAGAGACCGGTCTTGAGGGGTTTTTTG	TAATACGACTCACTATAGGGGGTCTCTGTGGAGTGTTTCCGCCTCGAAATGTCACACATAGAGACCGGTCTTGAGGGGTTTTTTG
lcl|NC_003450.3_cds_NP_600838.1_1550 [locus_tag=NCgl1562] [db_xref=GeneID:1019593] [protein=signal peptidase] [protein_id=NP_600838.1] [location=complement(1720968..1721381)] [gbkey=CDS]	ATGGGGATTTTTCTAGTTGGGTTG	TAATACGACTCACTATAGGGGGTCTCTGTGG	CAACCCAACTAGAAAAATCCCCAT	ACATAGAGACCGGTCTTGAGGGGTTTTTTG	TAATACGACTCACTATAGGGGGTCTCTGTGGCAACCCAACTAGAAAAATCCCCATACATAGAGACCGGTCTTGAGGGGTTTTTTG
lcl|NC_003450.3_cds_NP_601350.1_2051 [gene=ileS] [locus_tag=NCgl2068] [db_xref=GeneID:1020100] [protein=isoleucyl-tRNA synthetase] [protein_id=NP_601350.1] [location=complement(2270986..2274150)] [gbkey=CDS]	ATGTCTGAAGCCGTTGGCGGAGTT	TAATACGACTCACTATAGGGGGTCTCTGTGG	AACTCCGCCAACGGCTTCAGACAT	ACATAGAGACCGGTCTTGAGGGGTTTTTTG	TAATACGACTCACTATAGGGGGTCTCTGTGGAACTCCGCCAACGGCTTCAGACATACATAGAGACCGGTCTTGAGGGGTTTTTTG
lcl|NC_003450.3_cds_NP_599360.2_104 [locus_tag=NCgl0106] [db_xref=GeneID:1021191] [protein=lactoylglutathione lyase or related lyase] [protein_id=NP_599360.2] [location=120021..120413] [gbkey=CDS]	ATGCGAATTGAAATCACAAGCGTA	TAATACGACTCACTATAGGGGGTCTCTGTGG	TACGCTTGTGATTTCAATTCGCAT	ACATAGAGACCGGTCTTGAGGGGTTTTTTG	TAATACGACTCACTATAGGGGGTCTCTGTGGTACGCTTGTGATTTCAATTCGCATACATAGAGACCGGTCTTGAGGGGTTTTTTG
lcl|NC_003450.3_cds_NP_600520.1_1239 [locus_tag=NCgl1249] [db_xref=GeneID:1019279] [protein=hypothetical protein] [protein_id=NP_600520.1] [location=complement(1364875..1365180)] [gbkey=CDS]	GTGGTTGGGAACACCGTGGCGTTT	TAATACGACTCACTATAGGGGGTCTCTGTGG	AAACGCCACGGTGTTCCCAACCAC	ACATAGAGACCGGTCTTGAGGGGTTTTTTG	TAATACGACTCACTATAGGGGGTCTCTGTGGAAACGCCACGGTGTTCCCAACCACACATAGAGACCGGTCTTGAGGGGTTTTTTG
lcl|NC_003450.3_cds_NP_601207.1_1909 [locus_tag=NCgl1926] [db_xref=GeneID:1019958] [protein=malate:quinone oxidoreductase] [protein_id=NP_601207.1] [location=complement(2113861..2115363)] [gbkey=CDS]	ATGTCAGATTCCCCGAAGAACGCA	TAATACGACTCACTATAGGGGGTCTCTGTGG	TGCGTTCTTCGGGGAATCTGACAT	ACATAGAGACCGGTCTTGAGGGGTTTTTTG	TAATACGACTCACTATAGGGGGTCTCTGTGGTGCGTTCTTCGGGGAATCTGACATACATAGAGACCGGTCTTGAGGGGTTTTTTG
lcl|NC_003450.3_cds_NP_599591.1_330 [locus_tag=NCgl0333] [db_xref=GeneID:1021172] [protein=serine protease] [protein_id=NP_599591.1] [location=complement(357234..359240)] [gbkey=CDS]	ATGACTGATTACACGTTCCTCGAA	TAATACGACTCACTATAGGGGGTCTCTGTGG	TTCGAGGAACGTGTAATCAGTCAT	ACATAGAGACCGGTCTTGAGGGGTTTTTTG	TAATACGACTCACTATAGGGGGTCTCTGTGGTTCGAGGAACGTGTAATCAGTCATACATAGAGACCGGTCTTGAGGGGTTTTTTG
lcl|NC_003450.3_cds_NP_602042.1_2727 [locus_tag=NCgl2752] [db_xref=GeneID:1020793] [protein=hypothetical protein] [protein_id=NP_602042.1] [location=3038173..3038946] [gbkey=CDS]	ATGTCTCACAAGTTTTCCCGCCGT	TAATACGACTCACTATAGGGGGTCTCTGTGG	ACGGCGGGAAAACTTGTGAGACAT	ACATAGAGACCGGTCTTGAGGGGTTTTTTG	TAATACGACTCACTATAGGGGGTCTCTGTGGACGGCGGGAAAACTTGTGAGACATACATAGAGACCGGTCTTGAGGGGTTTTTTG
lcl|NC_003450.3_cds_NP_599995.1_729 [locus_tag=NCgl0733] [db_xref=GeneID:1018762] [protein=RNA polymerase sigma factor RpoE] [protein_id=NP_599995.1] [location=804408..805028] [gbkey=CDS]	ATGGCTGAAAACCGAACCGGCACA	TAATACGACTCACTATAGGGGGTCTCTGTGG	TGTGCCGGTTCGGTTTTCAGCCAT	ACATAGAGACCGGTCTTGAGGGGTTTTTTG	TAATACGACTCACTATAGGGGGTCTCTGTGGTGTGCCGGTTCGGTTTTCAGCCATACATAGAGACCGGTCTTGAGGGGTTTTTTG
lcl|NC_003450.3_cds_NP_601107.1_1810 [locus_tag=NCgl1826] [db_xref=GeneID:1019858] [protein=ribonuclease D] [protein_id=NP_601107.1] [location=2002126..2003337] [gbkey=CDS]	ATGGTTTCCGATCTCCTTCAACCC	TAATACGACTCACTATAGGGGGTCTCTGTGG	GGGTTGAAGGAGATCGGAAACCAT	ACATAGAGACCGGTCTTGAGGGGTTTTTTG	TAATACGACTCACTATAGGGGGTCTCTGTGGGGGTTGAAGGAGATCGGAAACCATACATAGAGACCGGTCTTGAGGGGTTTTTTG
lcl|NC_003450.3_cds_NP_600436.1_1157 [locus_tag=NCgl1164] [db_xref=GeneID:1019194] [protein=ATP synthase F0F1 subunit gamma] [protein_id=NP_600436.1] [location=1276708..1277685] [gbkey=CDS]	ATGGCAACAATTCGTGAATTGCGT	TAATACGACTCACTATAGGGGGTCTCTGTGG	ACGCAATTCACGAATTGTTGCCAT	ACATAGAGACCGGTCTTGAGGGGTTTTTTG	TAATACGACTCACTATAGGGGGTCTCTGTGGACGCAATTCACGAATTGTTGCCATACATAGAGACCGGTCTTGAGGGGTTTTTTG
lcl|NC_003450.3_cds_NP_601576.2_2276 [locus_tag=NCgl2292] [db_xref=GeneID:1020325] [protein=folylpolyglutamate synthase] [protein_id=NP_601576.2] [location=complement(2514112..2515488)] [gbkey=CDS]	TTGCTGCGCCTTGCCCAGGTGGAA	TAATACGACTCACTATAGGGGGTCTCTGTGG	TTCCACCTGGGCAAGGCGCAGCAA	ACATAGAGACCGGTCTTGAGGGGTTTTTTG	TAATACGACTCACTATAGGGGGTCTCTGTGGTTCCACCTGGGCAAGGCGCAGCAAACATAGAGACCGGTCTTGAGGGGTTTTTTG
lcl|NC_003450.3_cds_NP_602056.1_2741 [locus_tag=NCgl2766] [db_xref=GeneID:1020807] [protein=hypothetical protein] [protein_id=NP_602056.1] [location=3054754..3055773] [gbkey=CDS]	ATGGGCATGCCCACTCCTTCTTCG	TAATACGACTCACTATAGGGGGTCTCTGTGG	CGAAGAAGGAGTGGGCATGCCCAT	ACATAGAGACCGGTCTTGAGGGGTTTTTTG	TAATACGACTCACTATAGGGGGTCTCTGTGGCGAAGAAGGAGTGGGCATGCCCATACATAGAGACCGGTCTTGAGGGGTTTTTTG
lcl|NC_003450.3_cds_NP_601596.1_2296 [locus_tag=NCgl2312] [db_xref=GeneID:1020345] [protein=4-carboxymuconolactone decarboxylase] [protein_id=NP_601596.1] [location=complement(2538246..2538614)] [gbkey=CDS]	ATGGATCGCTATGAAACCGGAATG	TAATACGACTCACTATAGGGGGTCTCTGTGG	CATTCCGGTTTCATAGCGATCCAT	ACATAGAGACCGGTCTTGAGGGGTTTTTTG	TAATACGACTCACTATAGGGGGTCTCTGTGGCATTCCGGTTTCATAGCGATCCATACATAGAGACCGGTCTTGAGGGGTTTTTTG
lcl|NC_003450.3_cds_NP_599575.1_314 [locus_tag=NCgl0317] [db_xref=GeneID:1021383] [protein=nucleoside-diphosphate-sugar epimerase] [protein_id=NP_599575.1] [location=338793..339728] [gbkey=CDS]	ATGCGCACAGTAGTTACCGGCGGT	TAATACGACTCACTATAGGGGGTCTCTGTGG	ACCGCCGGTAACTACTGTGCGCAT	ACATAGAGACCGGTCTTGAGGGGTTTTTTG	TAATACGACTCACTATAGGGGGTCTCTGTGGACCGCCGGTAACTACTGTGCGCATACATAGAGACCGGTCTTGAGGGGTTTTTTG
lcl|NC_003450.3_cds_NP_600253.1_983 [locus_tag=NCgl0986] [db_xref=GeneID:1019015] [protein=SNF family Na(+)-dependent transporter] [protein_id=NP_600253.1] [location=complement(1080969..1082660)] [gbkey=CDS]	ATGTCAGCTCCACAACATACGCCT	TAATACGACTCACTATAGGGGGTCTCTGTGG	AGGCGTATGTTGTGGAGCTGACAT	ACATAGAGACCGGTCTTGAGGGGTTTTTTG	TAATACGACTCACTATAGGGGGTCTCTGTGGAGGCGTATGTTGTGGAGCTGACATACATAGAGACCGGTCTTGAGGGGTTTTTTG
lcl|NC_003450.3_cds_NP_600552.1_1268 [locus_tag=NCgl1278] [db_xref=GeneID:1019308] [protein=ABC transporter periplasmic component] [protein_id=NP_600552.1] [location=complement(1396558..1397562)] [gbkey=CDS]	ATGGCAGGTAGTATTTTGCCCATG	TAATACGACTCACTATAGGGGGTCTCTGTGG	CATGGGCAAAATACTACCTGCCAT	ACATAGAGACCGGTCTTGAGGGGTTTTTTG	TAATACGACTCACTATAGGGGGTCTCTGTGGCATGGGCAAAATACTACCTGCCATACATAGAGACCGGTCTTGAGGGGTTTTTTG
lcl|NC_003450.3_cds_NP_601455.1_2158 [locus_tag=NCgl2175] [db_xref=GeneID:1020208] [protein=HAD family sugar phosphatase] [protein_id=NP_601455.1] [location=2387998..2388825] [gbkey=CDS]	ATGACAGTGAACATTTCATATCTG	TAATACGACTCACTATAGGGGGTCTCTGTGG	CAGATATGAAATGTTCACTGTCAT	ACATAGAGACCGGTCTTGAGGGGTTTTTTG	TAATACGACTCACTATAGGGGGTCTCTGTGGCAGATATGAAATGTTCACTGTCATACATAGAGACCGGTCTTGAGGGGTTTTTTG
lcl|NC_003450.3_cds_NP_600519.1_1238 [locus_tag=NCgl1248] [db_xref=GeneID:1019278] [protein=transcriptional regulator] [protein_id=NP_600519.1] [location=complement(1364337..1364786)] [gbkey=CDS]	ATGCGAACCCTGGCCGCGGAGCTA	TAATACGACTCACTATAGGGGGTCTCTGTGG	TAGCTCCGCGGCCAGGGTTCGCAT	ACATAGAGACCGGTCTTGAGGGGTTTTTTG	TAATACGACTCACTATAGGGGGTCTCTGTGGTAGCTCCGCGGCCAGGGTTCGCATACATAGAGACCGGTCTTGAGGGGTTTTTTG
lcl|NC_003450.3_cds_NP_599805.1_541 [locus_tag=NCgl0544] [db_xref=GeneID:1018573] [protein=acetyltransferase] [protein_id=NP_599805.1] [location=complement(580433..580891)] [gbkey=CDS]	ATGTGGAAAGACTTAACCGAACCG	TAATACGACTCACTATAGGGGGTCTCTGTGG	CGGTTCGGTTAAGTCTTTCCACAT	ACATAGAGACCGGTCTTGAGGGGTTTTTTG	TAATACGACTCACTATAGGGGGTCTCTGTGGCGGTTCGGTTAAGTCTTTCCACATACATAGAGACCGGTCTTGAGGGGTTTTTTG
lcl|NC_003450.3_cds_NP_601432.1_2131 [locus_tag=NCgl2148] [db_xref=GeneID:1020181] [protein=glutamine synthase] [protein_id=NP_601432.1] [location=complement(2362816..2364156)] [gbkey=CDS]	ATGAACAGCGAACAGGAATTTGTA	TAATACGACTCACTATAGGGGGTCTCTGTGG	TACAAATTCCTGTTCGCTGTTCAT	ACATAGAGACCGGTCTTGAGGGGTTTTTTG	TAATACGACTCACTATAGGGGGTCTCTGTGGTACAAATTCCTGTTCGCTGTTCATACATAGAGACCGGTCTTGAGGGGTTTTTTG
lcl|NC_003450.3_cds_NP_601541.2_2242 [locus_tag=NCgl2258] [db_xref=GeneID:1020291] [protein=dicarboxylate-binding periplasmic protein] [protein_id=NP_601541.2] [location=complement(2481732..2482481)] [gbkey=CDS]	GTGTGGGGGAGCGTCGAAAAGCGA	TAATACGACTCACTATAGGGGGTCTCTGTGG	TCGCTTTTCGACGCTCCCCCACAC	ACATAGAGACCGGTCTTGAGGGGTTTTTTG	TAATACGACTCACTATAGGGGGTCTCTGTGGTCGCTTTTCGACGCTCCCCCACACACATAGAGACCGGTCTTGAGGGGTTTTTTG
lcl|NC_003450.3_cds_NP_600033.1_767 [gene=smpB] [locus_tag=NCgl0770] [db_xref=GeneID:1018799] [protein=SsrA-binding protein] [protein_id=NP_600033.1] [location=846137..846631] [gbkey=CDS]	ATGGCCAAGAAGAAAAAGAAAGTC	TAATACGACTCACTATAGGGGGTCTCTGTGG	GACTTTCTTTTTCTTCTTGGCCAT	ACATAGAGACCGGTCTTGAGGGGTTTTTTG	TAATACGACTCACTATAGGGGGTCTCTGTGGGACTTTCTTTTTCTTCTTGGCCATACATAGAGACCGGTCTTGAGGGGTTTTTTG
lcl|NC_003450.3_cds_NP_600121.1_855 [locus_tag=NCgl0858] [db_xref=GeneID:1018887] [protein=helicase] [protein_id=NP_600121.1] [location=948791..950842] [gbkey=CDS]	ATGAACGCAACGAGGGAAGAAGCC	TAATACGACTCACTATAGGGGGTCTCTGTGG	GGCTTCTTCCCTCGTTGCGTTCAT	ACATAGAGACCGGTCTTGAGGGGTTTTTTG	TAATACGACTCACTATAGGGGGTCTCTGTGGGGCTTCTTCCCTCGTTGCGTTCATACATAGAGACCGGTCTTGAGGGGTTTTTTG
lcl|NC_003450.3_cds_NP_600009.1_744 [locus_tag=NCgl0747] [db_xref=GeneID:1018776] [protein=hypothetical protein] [protein_id=NP_600009.1] [location=822184..822672] [gbkey=CDS]	ATGCCAGCGATTGAGGTCATCCGT	TAATACGACTCACTATAGGGGGTCTCTGTGG	ACGGATGACCTCAATCGCTGGCAT	ACATAGAGACCGGTCTTGAGGGGTTTTTTG	TAATACGACTCACTATAGGGGGTCTCTGTGGACGGATGACCTCAATCGCTGGCATACATAGAGACCGGTCTTGAGGGGTTTTTTG
lcl|NC_003450.3_cds_NP_602267.1_2937 [locus_tag=NCgl2971] [db_xref=GeneID:1021019] [protein=oxidoreductase/dehydrogenase] [protein_id=NP_602267.1] [location=3285603..3286580] [gbkey=CDS]	ATGCGCGCAATCACTCACAACACT	TAATACGACTCACTATAGGGGGTCTCTGTGG	AGTGTTGTGAGTGATTGCGCGCAT	ACATAGAGACCGGTCTTGAGGGGTTTTTTG	TAATACGACTCACTATAGGGGGTCTCTGTGGAGTGTTGTGAGTGATTGCGCGCATACATAGAGACCGGTCTTGAGGGGTTTTTTG
lcl|NC_003450.3_cds_NP_599503.2_243 [locus_tag=NCgl0246] [db_xref=GeneID:1021165] [protein=hypothetical protein] [protein_id=NP_599503.2] [location=complement(268255..269124)] [gbkey=CDS]	GTGCAAAGCAATCTGCTCGCCGTG	TAATACGACTCACTATAGGGGGTCTCTGTGG	CACGGCGAGCAGATTGCTTTGCAC	ACATAGAGACCGGTCTTGAGGGGTTTTTTG	TAATACGACTCACTATAGGGGGTCTCTGTGGCACGGCGAGCAGATTGCTTTGCACACATAGAGACCGGTCTTGAGGGGTTTTTTG
lcl|NC_003450.3_cds_NP_602162.2_2836 [locus_tag=NCgl2868] [db_xref=GeneID:1020912] [protein=hypothetical protein] [protein_id=NP_602162.2] [location=3172996..3173469] [gbkey=CDS]	ATGAACCCGTTGTCGAAGGTGGTT	TAATACGACTCACTATAGGGGGTCTCTGTGG	AACCACCTTCGACAACGGGTTCAT	ACATAGAGACCGGTCTTGAGGGGTTTTTTG	TAATACGACTCACTATAGGGGGTCTCTGTGGAACCACCTTCGACAACGGGTTCATACATAGAGACCGGTCTTGAGGGGTTTTTTG
lcl|NC_003450.3_cds_NP_601317.1_2019 [locus_tag=NCgl2036] [db_xref=GeneID:1020068] [protein=hypothetical protein] [protein_id=NP_601317.1] [location=2234159..2234767] [gbkey=CDS]	ATGAAAGTACCTATTCGAGCATCA	TAATACGACTCACTATAGGGGGTCTCTGTGG	TGATGCTCGAATAGGTACTTTCAT	ACATAGAGACCGGTCTTGAGGGGTTTTTTG	TAATACGACTCACTATAGGGGGTCTCTGTGGTGATGCTCGAATAGGTACTTTCATACATAGAGACCGGTCTTGAGGGGTTTTTTG
lcl|NC_003450.3_cds_NP_600258.1_988 [locus_tag=NCgl0990] [db_xref=GeneID:1019019] [protein=ornithine carbamoyltransferase] [protein_id=NP_600258.1] [location=1086096..1086920] [gbkey=CDS]	GTGGCCAGAAAACATCTGCTCTCC	TAATACGACTCACTATAGGGGGTCTCTGTGG	GGAGAGCAGATGTTTTCTGGCCAC	ACATAGAGACCGGTCTTGAGGGGTTTTTTG	TAATACGACTCACTATAGGGGGTCTCTGTGGGGAGAGCAGATGTTTTCTGGCCACACATAGAGACCGGTCTTGAGGGGTTTTTTG
lcl|NC_003450.3_cds_NP_601520.1_2222 [locus_tag=NCgl2238] [db_xref=GeneID:1020271] [protein=ABC transporter periplasmic component] [protein_id=NP_601520.1] [location=2457864..2459375] [gbkey=CDS]	ATGAAGATCACGCGCGGACTCCTG	TAATACGACTCACTATAGGGGGTCTCTGTGG	CAGGAGTCCGCGCGTGATCTTCAT	ACATAGAGACCGGTCTTGAGGGGTTTTTTG	TAATACGACTCACTATAGGGGGTCTCTGTGGCAGGAGTCCGCGCGTGATCTTCATACATAGAGACCGGTCTTGAGGGGTTTTTTG
lcl|NC_003450.3_cds_NP_599307.1_52 [locus_tag=NCgl0054] [db_xref=GeneID:1021231] [protein=rhodanese-related sulfurtransferase] [protein_id=NP_599307.1] [location=complement(56677..57270)] [gbkey=CDS]	ATGACTTCCGCTCAACCGATTACT	TAATACGACTCACTATAGGGGGTCTCTGTGG	AGTAATCGGTTGAGCGGAAGTCAT	ACATAGAGACCGGTCTTGAGGGGTTTTTTG	TAATACGACTCACTATAGGGGGTCTCTGTGGAGTAATCGGTTGAGCGGAAGTCATACATAGAGACCGGTCTTGAGGGGTTTTTTG
lcl|NC_003450.3_cds_NP_601590.1_2290 [locus_tag=NCgl2306] [db_xref=GeneID:1020339] [protein=acyl-CoA:acetate CoA transferase beta subunit] [protein_id=NP_601590.1] [location=complement(2531967..2532602)] [gbkey=CDS]	ATGACTTGGGATCATAACCAAATG	TAATACGACTCACTATAGGGGGTCTCTGTGG	CATTTGGTTATGATCCCAAGTCAT	ACATAGAGACCGGTCTTGAGGGGTTTTTTG	TAATACGACTCACTATAGGGGGTCTCTGTGGCATTTGGTTATGATCCCAAGTCATACATAGAGACCGGTCTTGAGGGGTTTTTTG
lcl|NC_003450.3_cds_NP_599974.1_707 [locus_tag=NCgl0712] [db_xref=GeneID:1018741] [protein=hypothetical protein] [protein_id=NP_599974.1] [location=complement(782159..782563)] [gbkey=CDS]	ATGCCCGTCGAAGTTCCCCGCCAC	TAATACGACTCACTATAGGGGGTCTCTGTGG	GTGGCGGGGAACTTCGACGGGCAT	ACATAGAGACCGGTCTTGAGGGGTTTTTTG	TAATACGACTCACTATAGGGGGTCTCTGTGGGTGGCGGGGAACTTCGACGGGCATACATAGAGACCGGTCTTGAGGGGTTTTTTG
lcl|NC_003450.3_cds_NP_599964.1_697 [locus_tag=NCgl0702] [db_xref=GeneID:1018731] [protein=hypothetical protein] [protein_id=NP_599964.1] [location=complement(757627..758280)] [gbkey=CDS]	ATGGAACTTCTCTCCCACTTGCTT	TAATACGACTCACTATAGGGGGTCTCTGTGG	AAGCAAGTGGGAGAGAAGTTCCAT	ACATAGAGACCGGTCTTGAGGGGTTTTTTG	TAATACGACTCACTATAGGGGGTCTCTGTGGAAGCAAGTGGGAGAGAAGTTCCATACATAGAGACCGGTCTTGAGGGGTTTTTTG
lcl|NC_003450.3_cds_NP_601256.1_1958 [locus_tag=NCgl1975] [db_xref=GeneID:1020007] [protein=hypothetical protein] [protein_id=NP_601256.1] [location=2164390..2164740] [gbkey=CDS]	ATGACTGTTTTCAATGTTCTCCAT	TAATACGACTCACTATAGGGGGTCTCTGTGG	ATGGAGAACATTGAAAACAGTCAT	ACATAGAGACCGGTCTTGAGGGGTTTTTTG	TAATACGACTCACTATAGGGGGTCTCTGTGGATGGAGAACATTGAAAACAGTCATACATAGAGACCGGTCTTGAGGGGTTTTTTG
lcl|NC_003450.3_cds_NP_600688.1_1405 [locus_tag=NCgl1415] [db_xref=GeneID:1019445] [protein=hypothetical protein] [protein_id=NP_600688.1] [location=1550469..1550954] [gbkey=CDS]	GTGAGTCTTTCAAACAAAGCTAAA	TAATACGACTCACTATAGGGGGTCTCTGTGG	TTTAGCTTTGTTTGAAAGACTCAC	ACATAGAGACCGGTCTTGAGGGGTTTTTTG	TAATACGACTCACTATAGGGGGTCTCTGTGGTTTAGCTTTGTTTGAAAGACTCACACATAGAGACCGGTCTTGAGGGGTTTTTTG
lcl|NC_003450.3_cds_NP_601577.1_2277 [gene=valS] [locus_tag=NCgl2293] [db_xref=GeneID:1020326] [protein=valyl-tRNA synthetase] [protein_id=NP_601577.1] [location=complement(2515635..2518346)] [gbkey=CDS]	ATGGTCTGCGTGACTGACCAGAAT	TAATACGACTCACTATAGGGGGTCTCTGTGG	ATTCTGGTCAGTCACGCAGACCAT	ACATAGAGACCGGTCTTGAGGGGTTTTTTG	TAATACGACTCACTATAGGGGGTCTCTGTGGATTCTGGTCAGTCACGCAGACCATACATAGAGACCGGTCTTGAGGGGTTTTTTG
lcl|NC_003450.3_cds_NP_599402.1_145 [locus_tag=NCgl0147] [db_xref=GeneID:1021097] [protein=hypothetical protein] [protein_id=NP_599402.1] [location=160470..161363] [gbkey=CDS]	ATGAAAACTCCCCGTCTGCTGAAG	TAATACGACTCACTATAGGGGGTCTCTGTGG	CTTCAGCAGACGGGGAGTTTTCAT	ACATAGAGACCGGTCTTGAGGGGTTTTTTG	TAATACGACTCACTATAGGGGGTCTCTGTGGCTTCAGCAGACGGGGAGTTTTCATACATAGAGACCGGTCTTGAGGGGTTTTTTG
lcl|NC_003450.3_cds_NP_599951.1_684 [gene=fabG] [locus_tag=NCgl0689] [db_xref=GeneID:1018718] [protein=3-ketoacyl-ACP reductase] [protein_id=NP_599951.1] [location=complement(740225..741016)] [gbkey=CDS]	ATGCTTGATATTTCTGAGCAAATT	TAATACGACTCACTATAGGGGGTCTCTGTGG	AATTTGCTCAGAAATATCAAGCAT	ACATAGAGACCGGTCTTGAGGGGTTTTTTG	TAATACGACTCACTATAGGGGGTCTCTGTGGAATTTGCTCAGAAATATCAAGCATACATAGAGACCGGTCTTGAGGGGTTTTTTG
lcl|NC_003450.3_cds_NP_600138.1_870 [gene=ksgA] [locus_tag=NCgl0873] [db_xref=GeneID:1018902] [protein=dimethyladenosine transferase] [protein_id=NP_600138.1] [location=964974..965855] [gbkey=CDS]	ATGGAAGAACCCTCAGGTGCACAG	TAATACGACTCACTATAGGGGGTCTCTGTGG	CTGTGCACCTGAGGGTTCTTCCAT	ACATAGAGACCGGTCTTGAGGGGTTTTTTG	TAATACGACTCACTATAGGGGGTCTCTGTGGCTGTGCACCTGAGGGTTCTTCCATACATAGAGACCGGTCTTGAGGGGTTTTTTG
lcl|NC_003450.3_cds_NP_599406.1_149 [locus_tag=NCgl0151] [db_xref=GeneID:1021233] [protein=metalloendopeptidase] [protein_id=NP_599406.1] [location=complement(163686..165614)] [gbkey=CDS]	ATGAAGGATCTTTATCGCTTTGTC	TAATACGACTCACTATAGGGGGTCTCTGTGG	GACAAAGCGATAAAGATCCTTCAT	ACATAGAGACCGGTCTTGAGGGGTTTTTTG	TAATACGACTCACTATAGGGGGTCTCTGTGGGACAAAGCGATAAAGATCCTTCATACATAGAGACCGGTCTTGAGGGGTTTTTTG
lcl|NC_003450.3_cds_NP_600627.1_1344 [locus_tag=NCgl1354] [db_xref=GeneID:1019384] [protein=TPR repeat-containing protein] [protein_id=NP_600627.1] [location=1484726..1486030] [gbkey=CDS]	ATGGCTGATAACTTCGACCGCTCT	TAATACGACTCACTATAGGGGGTCTCTGTGG	AGAGCGGTCGAAGTTATCAGCCAT	ACATAGAGACCGGTCTTGAGGGGTTTTTTG	TAATACGACTCACTATAGGGGGTCTCTGTGGAGAGCGGTCGAAGTTATCAGCCATACATAGAGACCGGTCTTGAGGGGTTTTTTG
lcl|NC_003450.3_cds_NP_601117.2_1820 [locus_tag=NCgl1836] [db_xref=GeneID:1019868] [protein=RNA polymerase sigma factor] [protein_id=NP_601117.2] [location=2011863..2013359] [gbkey=CDS]	GTGGAGAGCAGCATGGTAGAAAAC	TAATACGACTCACTATAGGGGGTCTCTGTGG	GTTTTCTACCATGCTGCTCTCCAC	ACATAGAGACCGGTCTTGAGGGGTTTTTTG	TAATACGACTCACTATAGGGGGTCTCTGTGGGTTTTCTACCATGCTGCTCTCCACACATAGAGACCGGTCTTGAGGGGTTTTTTG
lcl|NC_003450.3_cds_NP_599515.1_255 [locus_tag=NCgl0258] [db_xref=GeneID:1021330] [protein=arsenite efflux pump ACR3] [protein_id=NP_599515.1] [location=278859..279896] [gbkey=CDS]	ATGTCGTTTCTTGACCGCTGGTTA	TAATACGACTCACTATAGGGGGTCTCTGTGG	TAACCAGCGGTCAAGAAACGACAT	ACATAGAGACCGGTCTTGAGGGGTTTTTTG	TAATACGACTCACTATAGGGGGTCTCTGTGGTAACCAGCGGTCAAGAAACGACATACATAGAGACCGGTCTTGAGGGGTTTTTTG
lcl|NC_003450.3_cds_NP_602126.2_2810 [locus_tag=NCgl2838] [db_xref=GeneID:1020881] [protein=hypothetical protein] [protein_id=NP_602126.2] [location=complement(3138632..3139456)] [gbkey=CDS]	ATGACAGCCACGTTAAGCGCGGAA	TAATACGACTCACTATAGGGGGTCTCTGTGG	TTCCGCGCTTAACGTGGCTGTCAT	ACATAGAGACCGGTCTTGAGGGGTTTTTTG	TAATACGACTCACTATAGGGGGTCTCTGTGGTTCCGCGCTTAACGTGGCTGTCATACATAGAGACCGGTCTTGAGGGGTTTTTTG
lcl|NC_003450.3_cds_NP_602166.1_2839 [locus_tag=NCgl2871] [db_xref=GeneID:1020915] [protein=cation transport ATPase] [protein_id=NP_602166.1] [location=3175028..3176905] [gbkey=CDS]	ATGAAGACCTGGAAAACCTGGGGC	TAATACGACTCACTATAGGGGGTCTCTGTGG	GCCCCAGGTTTTCCAGGTCTTCAT	ACATAGAGACCGGTCTTGAGGGGTTTTTTG	TAATACGACTCACTATAGGGGGTCTCTGTGGGCCCCAGGTTTTCCAGGTCTTCATACATAGAGACCGGTCTTGAGGGGTTTTTTG
lcl|NC_003450.3_cds_NP_599576.1_315 [locus_tag=NCgl0318] [db_xref=GeneID:1021390] [protein=hypothetical protein] [protein_id=NP_599576.1] [location=complement(340192..340569)] [gbkey=CDS]	ATGACGCAGACCACCACCCAAATC	TAATACGACTCACTATAGGGGGTCTCTGTGG	GATTTGGGTGGTGGTCTGCGTCAT	ACATAGAGACCGGTCTTGAGGGGTTTTTTG	TAATACGACTCACTATAGGGGGTCTCTGTGGGATTTGGGTGGTGGTCTGCGTCATACATAGAGACCGGTCTTGAGGGGTTTTTTG
lcl|NC_003450.3_cds_NP_600395.1_1115 [locus_tag=NCgl1122] [db_xref=GeneID:1019152] [protein=short chain fatty acids transporter] [protein_id=NP_600395.1] [location=1228718..1229098] [gbkey=CDS]	TTGATTTCCTTCACCGGTCTGGGT	TAATACGACTCACTATAGGGGGTCTCTGTGG	ACCCAGACCGGTGAAGGAAATCAA	ACATAGAGACCGGTCTTGAGGGGTTTTTTG	TAATACGACTCACTATAGGGGGTCTCTGTGGACCCAGACCGGTGAAGGAAATCAAACATAGAGACCGGTCTTGAGGGGTTTTTTG
lcl|NC_003450.3_cds_NP_600463.1_1185 [gene=mnmA] [locus_tag=NCgl1192] [db_xref=GeneID:1019222] [protein=tRNA-specific 2-thiouridylase MnmA] [protein_id=NP_600463.1] [location=1303829..1304926] [gbkey=CDS]	ATGCGGGTTCTTGCAGCAATGAGT	TAATACGACTCACTATAGGGGGTCTCTGTGG	ACTCATTGCTGCAAGAACCCGCAT	ACATAGAGACCGGTCTTGAGGGGTTTTTTG	TAATACGACTCACTATAGGGGGTCTCTGTGGACTCATTGCTGCAAGAACCCGCATACATAGAGACCGGTCTTGAGGGGTTTTTTG
lcl|NC_003450.3_cds_NP_599394.2_137 [locus_tag=NCgl0139] [db_xref=GeneID:1021167] [protein=HrpA-like helicase] [protein_id=NP_599394.2] [location=complement(153223..155613)] [gbkey=CDS]	ATGAGTTCAAGAATTGGCAATTTT	TAATACGACTCACTATAGGGGGTCTCTGTGG	AAAATTGCCAATTCTTGAACTCAT	ACATAGAGACCGGTCTTGAGGGGTTTTTTG	TAATACGACTCACTATAGGGGGTCTCTGTGGAAAATTGCCAATTCTTGAACTCATACATAGAGACCGGTCTTGAGGGGTTTTTTG
lcl|NC_003450.3_cds_NP_601839.2_2527 [locus_tag=NCgl2550] [db_xref=GeneID:1020587] [protein=transcriptional regulator] [protein_id=NP_601839.2] [location=complement(2806597..2807253)] [gbkey=CDS]	TTGCCTAGCTCGACGGCGCACCGT	TAATACGACTCACTATAGGGGGTCTCTGTGG	ACGGTGCGCCGTCGAGCTAGGCAA	ACATAGAGACCGGTCTTGAGGGGTTTTTTG	TAATACGACTCACTATAGGGGGTCTCTGTGGACGGTGCGCCGTCGAGCTAGGCAAACATAGAGACCGGTCTTGAGGGGTTTTTTG
lcl|NC_003450.3_cds_NP_600133.1_865 [locus_tag=NCgl0868] [db_xref=GeneID:1018897] [protein=hypothetical protein] [protein_id=NP_600133.1] [location=960463..960864] [gbkey=CDS]	ATGCTCGATAGCCACGGGAAACGA	TAATACGACTCACTATAGGGGGTCTCTGTGG	TCGTTTCCCGTGGCTATCGAGCAT	ACATAGAGACCGGTCTTGAGGGGTTTTTTG	TAATACGACTCACTATAGGGGGTCTCTGTGGTCGTTTCCCGTGGCTATCGAGCATACATAGAGACCGGTCTTGAGGGGTTTTTTG
lcl|NC_003450.3_cds_NP_600912.1_1621 [locus_tag=NCgl1635] [db_xref=GeneID:1019667] [protein=hypothetical protein] [protein_id=NP_600912.1] [location=1802889..1803422] [gbkey=CDS]	ATGAAGGCTTCTCAGACCCTCACC	TAATACGACTCACTATAGGGGGTCTCTGTGG	GGTGAGGGTCTGAGAAGCCTTCAT	ACATAGAGACCGGTCTTGAGGGGTTTTTTG	TAATACGACTCACTATAGGGGGTCTCTGTGGGGTGAGGGTCTGAGAAGCCTTCATACATAGAGACCGGTCTTGAGGGGTTTTTTG
lcl|NC_003450.3_cds_NP_599780.1_516 [gene=rpmD] [locus_tag=NCgl0519] [db_xref=GeneID:1021542] [protein=50S ribosomal protein L30] [protein_id=NP_599780.1] [location=557373..557558] [gbkey=CDS]	ATGGCGCTGAAGATTACTCAGATC	TAATACGACTCACTATAGGGGGTCTCTGTGG	GATCTGAGTAATCTTCAGCGCCAT	ACATAGAGACCGGTCTTGAGGGGTTTTTTG	TAATACGACTCACTATAGGGGGTCTCTGTGGGATCTGAGTAATCTTCAGCGCCATACATAGAGACCGGTCTTGAGGGGTTTTTTG
lcl|NC_003450.3_cds_NP_601007.1_1716 [locus_tag=NCgl1730] [db_xref=GeneID:1019762] [protein=hypothetical protein] [protein_id=NP_601007.1] [location=complement(1914722..1916233)] [gbkey=CDS]	GTGATTGATCGACCTGTATGGTTG	TAATACGACTCACTATAGGGGGTCTCTGTGG	CAACCATACAGGTCGATCAATCAC	ACATAGAGACCGGTCTTGAGGGGTTTTTTG	TAATACGACTCACTATAGGGGGTCTCTGTGGCAACCATACAGGTCGATCAATCACACATAGAGACCGGTCTTGAGGGGTTTTTTG
lcl|NC_003450.3_cds_NP_602031.1_2716 [locus_tag=NCgl2741] [db_xref=GeneID:1020782] [protein=hypothetical protein] [protein_id=NP_602031.1] [location=3027562..3028167] [gbkey=CDS]	ATGGGCGAACAATTTCCAGGCGAT	TAATACGACTCACTATAGGGGGTCTCTGTGG	ATCGCCTGGAAATTGTTCGCCCAT	ACATAGAGACCGGTCTTGAGGGGTTTTTTG	TAATACGACTCACTATAGGGGGTCTCTGTGGATCGCCTGGAAATTGTTCGCCCATACATAGAGACCGGTCTTGAGGGGTTTTTTG
lcl|NC_003450.3_cds_NP_599357.1_102 [locus_tag=NCgl0104] [db_xref=GeneID:1021188] [protein=acyl-CoA synthetase] [protein_id=NP_599357.1] [location=complement(116545..118089)] [gbkey=CDS]	TTGGTCAGTCTTGAAATCGACCAG	TAATACGACTCACTATAGGGGGTCTCTGTGG	CTGGTCGATTTCAAGACTGACCAA	ACATAGAGACCGGTCTTGAGGGGTTTTTTG	TAATACGACTCACTATAGGGGGTCTCTGTGGCTGGTCGATTTCAAGACTGACCAAACATAGAGACCGGTCTTGAGGGGTTTTTTG
lcl|NC_003450.3_cds_NP_601352.1_2053 [locus_tag=NCgl2070] [db_xref=GeneID:1020102] [protein=cell division initiation protein] [protein_id=NP_601352.1] [location=complement(2274765..2275862)] [gbkey=CDS]	ATGCCGTTGACTCCAGCTGATGTG	TAATACGACTCACTATAGGGGGTCTCTGTGG	CACATCAGCTGGAGTCAACGGCAT	ACATAGAGACCGGTCTTGAGGGGTTTTTTG	TAATACGACTCACTATAGGGGGTCTCTGTGGCACATCAGCTGGAGTCAACGGCATACATAGAGACCGGTCTTGAGGGGTTTTTTG
lcl|NC_003450.3_cds_NP_599472.1_213 [locus_tag=NCgl0216] [db_xref=GeneID:1021290] [protein=hypothetical protein] [protein_id=NP_599472.1] [location=233913..234821] [gbkey=CDS]	TTGCTTCTGGGTTATATTGACGAA	TAATACGACTCACTATAGGGGGTCTCTGTGG	TTCGTCAATATAACCCAGAAGCAA	ACATAGAGACCGGTCTTGAGGGGTTTTTTG	TAATACGACTCACTATAGGGGGTCTCTGTGGTTCGTCAATATAACCCAGAAGCAAACATAGAGACCGGTCTTGAGGGGTTTTTTG
lcl|NC_003450.3_cds_NP_600483.1_1205 [locus_tag=NCgl1212] [db_xref=GeneID:1019242] [protein=dinucleotide-binding protein] [protein_id=NP_600483.1] [location=1326372..1327052] [gbkey=CDS]	GTGTTCATGATCAAAGAACTGCTC	TAATACGACTCACTATAGGGGGTCTCTGTGG	GAGCAGTTCTTTGATCATGAACAC	ACATAGAGACCGGTCTTGAGGGGTTTTTTG	TAATACGACTCACTATAGGGGGTCTCTGTGGGAGCAGTTCTTTGATCATGAACACACATAGAGACCGGTCTTGAGGGGTTTTTTG
lcl|NC_003450.3_cds_NP_600841.2_1553 [locus_tag=NCgl1565] [db_xref=GeneID:1019596] [protein=ABC transporter periplasmic component] [protein_id=NP_600841.2] [location=1722870..1723829] [gbkey=CDS]	ATGCGTAAATTAGCCCTTCCCCTG	TAATACGACTCACTATAGGGGGTCTCTGTGG	CAGGGGAAGGGCTAATTTACGCAT	ACATAGAGACCGGTCTTGAGGGGTTTTTTG	TAATACGACTCACTATAGGGGGTCTCTGTGGCAGGGGAAGGGCTAATTTACGCATACATAGAGACCGGTCTTGAGGGGTTTTTTG
lcl|NC_003450.3_cds_NP_601156.1_1858 [locus_tag=NCgl1874] [db_xref=GeneID:1019906] [protein=(dimethylallyl)adenosine tRNA methylthiotransferase] [protein_id=NP_601156.1] [location=complement(2057852..2059432)] [gbkey=CDS]	GTGACGCAGCAATTGAACCACGCA	TAATACGACTCACTATAGGGGGTCTCTGTGG	TGCGTGGTTCAATTGCTGCGTCAC	ACATAGAGACCGGTCTTGAGGGGTTTTTTG	TAATACGACTCACTATAGGGGGTCTCTGTGGTGCGTGGTTCAATTGCTGCGTCACACATAGAGACCGGTCTTGAGGGGTTTTTTG
lcl|NC_003450.3_cds_NP_600156.1_888 [locus_tag=NCgl0891] [db_xref=GeneID:1018920] [protein=hypothetical protein] [protein_id=NP_600156.1] [location=983100..984653] [gbkey=CDS]	ATGAGCATCACCACACACGTCCAA	TAATACGACTCACTATAGGGGGTCTCTGTGG	TTGGACGTGTGTGGTGATGCTCAT	ACATAGAGACCGGTCTTGAGGGGTTTTTTG	TAATACGACTCACTATAGGGGGTCTCTGTGGTTGGACGTGTGTGGTGATGCTCATACATAGAGACCGGTCTTGAGGGGTTTTTTG
lcl|NC_003450.3_cds_NP_600297.1_1017 [locus_tag=NCgl1024] [db_xref=GeneID:1019053] [protein=quinolinate synthetase] [protein_id=NP_600297.1] [location=complement(1117748..1119034)] [gbkey=CDS]	ATGACCACCTCAATCACCCCATCT	TAATACGACTCACTATAGGGGGTCTCTGTGG	AGATGGGGTGATTGAGGTGGTCAT	ACATAGAGACCGGTCTTGAGGGGTTTTTTG	TAATACGACTCACTATAGGGGGTCTCTGTGGAGATGGGGTGATTGAGGTGGTCATACATAGAGACCGGTCTTGAGGGGTTTTTTG
lcl|NC_003450.3_cds_NP_599582.1_321 [locus_tag=NCgl0324] [db_xref=GeneID:1021395] [protein=Zn-dependent alcohol dehydrogenase] [protein_id=NP_599582.1] [location=complement(346958..348019)] [gbkey=CDS]	GTGAGTATCTCAGTAAAAGCACTA	TAATACGACTCACTATAGGGGGTCTCTGTGG	TAGTGCTTTTACTGAGATACTCAC	ACATAGAGACCGGTCTTGAGGGGTTTTTTG	TAATACGACTCACTATAGGGGGTCTCTGTGGTAGTGCTTTTACTGAGATACTCACACATAGAGACCGGTCTTGAGGGGTTTTTTG
lcl|NC_003450.3_cds_NP_599689.1_424 [locus_tag=NCgl0427] [db_xref=GeneID:1021059] [protein=cytochrome C assembly protein] [protein_id=NP_599689.1] [location=467648..468661] [gbkey=CDS]	ATGTTGCCCGTCAACCAAACGTAT	TAATACGACTCACTATAGGGGGTCTCTGTGG	ATACGTTTGGTTGACGGGCAACAT	ACATAGAGACCGGTCTTGAGGGGTTTTTTG	TAATACGACTCACTATAGGGGGTCTCTGTGGATACGTTTGGTTGACGGGCAACATACATAGAGACCGGTCTTGAGGGGTTTTTTG
lcl|NC_003450.3_cds_NP_601367.2_2068 [locus_tag=NCgl2085] [db_xref=GeneID:1020117] [protein=hypothetical protein] [protein_id=NP_601367.2] [location=complement(2293321..2294118)] [gbkey=CDS]	ATGACCATGACAAATGGCTCCCGC	TAATACGACTCACTATAGGGGGTCTCTGTGG	GCGGGAGCCATTTGTCATGGTCAT	ACATAGAGACCGGTCTTGAGGGGTTTTTTG	TAATACGACTCACTATAGGGGGTCTCTGTGGGCGGGAGCCATTTGTCATGGTCATACATAGAGACCGGTCTTGAGGGGTTTTTTG
lcl|NC_003450.3_cds_NP_601443.2_2143 [locus_tag=NCgl2160] [db_xref=GeneID:1020193] [protein=hypothetical protein] [protein_id=NP_601443.2] [location=2375768..2376724] [gbkey=CDS]	GTGAGCTCCCGCTATTCCGGAAAT	TAATACGACTCACTATAGGGGGTCTCTGTGG	ATTTCCGGAATAGCGGGAGCTCAC	ACATAGAGACCGGTCTTGAGGGGTTTTTTG	TAATACGACTCACTATAGGGGGTCTCTGTGGATTTCCGGAATAGCGGGAGCTCACACATAGAGACCGGTCTTGAGGGGTTTTTTG
lcl|NC_003450.3_cds_NP_601740.1_2434 [locus_tag=NCgl2452] [db_xref=GeneID:1020487] [protein=hypothetical protein] [protein_id=NP_601740.1] [location=complement(2687447..2688241)] [gbkey=CDS]	TTGGATTTTTGGAATGATCGCCCC	TAATACGACTCACTATAGGGGGTCTCTGTGG	GGGGCGATCATTCCAAAAATCCAA	ACATAGAGACCGGTCTTGAGGGGTTTTTTG	TAATACGACTCACTATAGGGGGTCTCTGTGGGGGGCGATCATTCCAAAAATCCAAACATAGAGACCGGTCTTGAGGGGTTTTTTG
lcl|NC_003450.3_cds_NP_601825.1_2516 [locus_tag=NCgl2535] [db_xref=GeneID:1020571] [protein=trehalose-6-phosphate synthase] [protein_id=NP_601825.1] [location=2792874..2794331] [gbkey=CDS]	ATGGATGATTCCAATAGCTTTGTA	TAATACGACTCACTATAGGGGGTCTCTGTGG	TACAAAGCTATTGGAATCATCCAT	ACATAGAGACCGGTCTTGAGGGGTTTTTTG	TAATACGACTCACTATAGGGGGTCTCTGTGGTACAAAGCTATTGGAATCATCCATACATAGAGACCGGTCTTGAGGGGTTTTTTG
lcl|NC_003450.3_cds_NP_601034.1_1742 [locus_tag=NCgl1756] [db_xref=GeneID:1019788] [protein=hypothetical protein] [protein_id=NP_601034.1] [location=complement(1941729..1942430)] [gbkey=CDS]	ATGTTACGAAAAACAGTTACCGGT	TAATACGACTCACTATAGGGGGTCTCTGTGG	ACCGGTAACTGTTTTTCGTAACAT	ACATAGAGACCGGTCTTGAGGGGTTTTTTG	TAATACGACTCACTATAGGGGGTCTCTGTGGACCGGTAACTGTTTTTCGTAACATACATAGAGACCGGTCTTGAGGGGTTTTTTG
lcl|NC_003450.3_cds_NP_599966.1_699 [locus_tag=NCgl0704] [db_xref=GeneID:1018733] [protein=helicase] [protein_id=NP_599966.1] [location=complement(760903..763203)] [gbkey=CDS]	ATGGTTTCTTATAGCGTGCACGGC	TAATACGACTCACTATAGGGGGTCTCTGTGG	GCCGTGCACGCTATAAGAAACCAT	ACATAGAGACCGGTCTTGAGGGGTTTTTTG	TAATACGACTCACTATAGGGGGTCTCTGTGGGCCGTGCACGCTATAAGAAACCATACATAGAGACCGGTCTTGAGGGGTTTTTTG
lcl|NC_003450.3_cds_NP_600592.1_1309 [locus_tag=NCgl1320] [db_xref=GeneID:1019350] [protein=hypothetical protein] [protein_id=NP_600592.1] [location=complement(1440672..1441586)] [gbkey=CDS]	ATGATCCGCAAACTTGCTCGACCA	TAATACGACTCACTATAGGGGGTCTCTGTGG	TGGTCGAGCAAGTTTGCGGATCAT	ACATAGAGACCGGTCTTGAGGGGTTTTTTG	TAATACGACTCACTATAGGGGGTCTCTGTGGTGGTCGAGCAAGTTTGCGGATCATACATAGAGACCGGTCTTGAGGGGTTTTTTG
lcl|NC_003450.3_cds_NP_601345.1_2046 [locus_tag=NCgl2063] [db_xref=GeneID:1020095] [protein=hypothetical protein] [protein_id=NP_601345.1] [location=2266480..2266698] [gbkey=CDS]	ATGGACCTTTGGTGTGGATGGGGT	TAATACGACTCACTATAGGGGGTCTCTGTGG	ACCCCATCCACACCAAAGGTCCAT	ACATAGAGACCGGTCTTGAGGGGTTTTTTG	TAATACGACTCACTATAGGGGGTCTCTGTGGACCCCATCCACACCAAAGGTCCATACATAGAGACCGGTCTTGAGGGGTTTTTTG
lcl|NC_003450.3_cds_NP_599835.1_571 [locus_tag=NCgl0574] [db_xref=GeneID:1018603] [protein=hypothetical protein] [protein_id=NP_599835.1] [location=complement(612415..612714)] [gbkey=CDS]	ATGACATTGCCTCACCAGCTTCCC	TAATACGACTCACTATAGGGGGTCTCTGTGG	GGGAAGCTGGTGAGGCAATGTCAT	ACATAGAGACCGGTCTTGAGGGGTTTTTTG	TAATACGACTCACTATAGGGGGTCTCTGTGGGGGAAGCTGGTGAGGCAATGTCATACATAGAGACCGGTCTTGAGGGGTTTTTTG
lcl|NC_003450.3_cds_NP_601668.1_2364 [locus_tag=NCgl2381] [db_xref=GeneID:1020414] [protein=hypothetical protein] [protein_id=NP_601668.1] [location=2613878..2614504] [gbkey=CDS]	GTGGAAGCCCAGTTCACCTCTCCC	TAATACGACTCACTATAGGGGGTCTCTGTGG	GGGAGAGGTGAACTGGGCTTCCAC	ACATAGAGACCGGTCTTGAGGGGTTTTTTG	TAATACGACTCACTATAGGGGGTCTCTGTGGGGGAGAGGTGAACTGGGCTTCCACACATAGAGACCGGTCTTGAGGGGTTTTTTG
lcl|NC_003450.3_cds_NP_600276.2_1000 [locus_tag=NCgl1005] [db_xref=GeneID:1019034] [protein=nucleoside-diphosphate-sugar epimerase] [protein_id=NP_600276.2] [location=complement(1099112..1099768)] [gbkey=CDS]	ATGAGTGAGACAGTTTTAGTCATA	TAATACGACTCACTATAGGGGGTCTCTGTGG	TATGACTAAAACTGTCTCACTCAT	ACATAGAGACCGGTCTTGAGGGGTTTTTTG	TAATACGACTCACTATAGGGGGTCTCTGTGGTATGACTAAAACTGTCTCACTCATACATAGAGACCGGTCTTGAGGGGTTTTTTG
lcl|NC_003450.3_cds_NP_601261.1_1963 [locus_tag=NCgl1980] [db_xref=GeneID:1020012] [protein=signal recognition particle GTPase] [protein_id=NP_601261.1] [location=complement(2167941..2169584)] [gbkey=CDS]	GTGTTTGAGTCACTGTCCGATCGG	TAATACGACTCACTATAGGGGGTCTCTGTGG	CCGATCGGACAGTGACTCAAACAC	ACATAGAGACCGGTCTTGAGGGGTTTTTTG	TAATACGACTCACTATAGGGGGTCTCTGTGGCCGATCGGACAGTGACTCAAACACACATAGAGACCGGTCTTGAGGGGTTTTTTG
lcl|NC_003450.3_cds_NP_600349.1_1069 [locus_tag=NCgl1076] [db_xref=GeneID:1019106] [protein=hypothetical protein] [protein_id=NP_600349.1] [location=1166576..1167070] [gbkey=CDS]	ATGTTCAATTCCGACACCACCGCG	TAATACGACTCACTATAGGGGGTCTCTGTGG	CGCGGTGGTGTCGGAATTGAACAT	ACATAGAGACCGGTCTTGAGGGGTTTTTTG	TAATACGACTCACTATAGGGGGTCTCTGTGGCGCGGTGGTGTCGGAATTGAACATACATAGAGACCGGTCTTGAGGGGTTTTTTG
lcl|NC_003450.3_cds_NP_601099.1_1802 [locus_tag=NCgl1818] [db_xref=GeneID:1019850] [protein=hypothetical protein] [protein_id=NP_601099.1] [location=1996106..1996540] [gbkey=CDS]	GTGTTTGAACAAGCTCTCGGGCTC	TAATACGACTCACTATAGGGGGTCTCTGTGG	GAGCCCGAGAGCTTGTTCAAACAC	ACATAGAGACCGGTCTTGAGGGGTTTTTTG	TAATACGACTCACTATAGGGGGTCTCTGTGGGAGCCCGAGAGCTTGTTCAAACACACATAGAGACCGGTCTTGAGGGGTTTTTTG
lcl|NC_003450.3_cds_NP_600299.1_1019 [locus_tag=NCgl1026] [db_xref=GeneID:1019055] [protein=hypothetical protein] [protein_id=NP_600299.1] [location=1119884..1120807] [gbkey=CDS]	ATGCTTGCAGTGCTATTCGGGGTG	TAATACGACTCACTATAGGGGGTCTCTGTGG	CACCCCGAATAGCACTGCAAGCAT	ACATAGAGACCGGTCTTGAGGGGTTTTTTG	TAATACGACTCACTATAGGGGGTCTCTGTGGCACCCCGAATAGCACTGCAAGCATACATAGAGACCGGTCTTGAGGGGTTTTTTG
lcl|NC_003450.3_cds_NP_601944.2_2630 [locus_tag=NCgl2653] [db_xref=GeneID:1020694] [protein=hypothetical protein] [protein_id=NP_601944.2] [location=2929952..2931340] [gbkey=CDS]	TTGGATACCGATGACTCGCCTGAT	TAATACGACTCACTATAGGGGGTCTCTGTGG	ATCAGGCGAGTCATCGGTATCCAA	ACATAGAGACCGGTCTTGAGGGGTTTTTTG	TAATACGACTCACTATAGGGGGTCTCTGTGGATCAGGCGAGTCATCGGTATCCAAACATAGAGACCGGTCTTGAGGGGTTTTTTG
lcl|NC_003450.3_cds_NP_600643.1_1360 [locus_tag=NCgl1370] [db_xref=GeneID:1019400] [protein=hypothetical protein] [protein_id=NP_600643.1] [location=1502601..1503179] [gbkey=CDS]	ATGAATGATTTCGATCCAGCATTG	TAATACGACTCACTATAGGGGGTCTCTGTGG	CAATGCTGGATCGAAATCATTCAT	ACATAGAGACCGGTCTTGAGGGGTTTTTTG	TAATACGACTCACTATAGGGGGTCTCTGTGGCAATGCTGGATCGAAATCATTCATACATAGAGACCGGTCTTGAGGGGTTTTTTG
lcl|NC_003450.3_cds_NP_601715.1_2408 [locus_tag=NCgl2427] [db_xref=GeneID:1020462] [protein=L-aminopeptidase/D-esterase] [protein_id=NP_601715.1] [location=complement(2661415..2662329)] [gbkey=CDS]	ATGCTTATCGACGTCGCGGGCTTC	TAATACGACTCACTATAGGGGGTCTCTGTGG	GAAGCCCGCGACGTCGATAAGCAT	ACATAGAGACCGGTCTTGAGGGGTTTTTTG	TAATACGACTCACTATAGGGGGTCTCTGTGGGAAGCCCGCGACGTCGATAAGCATACATAGAGACCGGTCTTGAGGGGTTTTTTG
lcl|NC_003450.3_cds_NP_599860.1_596 [locus_tag=NCgl0599] [db_xref=GeneID:1018628] [protein=RND superfamily drug exporter] [protein_id=NP_599860.1] [location=complement(636086..638224)] [gbkey=CDS]	ATGAGAATCTTTCTGCCCGCCTTG	TAATACGACTCACTATAGGGGGTCTCTGTGG	CAAGGCGGGCAGAAAGATTCTCAT	ACATAGAGACCGGTCTTGAGGGGTTTTTTG	TAATACGACTCACTATAGGGGGTCTCTGTGGCAAGGCGGGCAGAAAGATTCTCATACATAGAGACCGGTCTTGAGGGGTTTTTTG
lcl|NC_003450.3_cds_NP_600885.1_1595 [locus_tag=NCgl1609] [db_xref=GeneID:1019640] [protein=hypothetical protein] [protein_id=NP_600885.1] [location=complement(1773890..1774438)] [gbkey=CDS]	ATGAAGAAGTTTTTTGTCGCAGGT	TAATACGACTCACTATAGGGGGTCTCTGTGG	ACCTGCGACAAAAAACTTCTTCAT	ACATAGAGACCGGTCTTGAGGGGTTTTTTG	TAATACGACTCACTATAGGGGGTCTCTGTGGACCTGCGACAAAAAACTTCTTCATACATAGAGACCGGTCTTGAGGGGTTTTTTG
lcl|NC_003450.3_cds_NP_599308.1_53 [locus_tag=NCgl0055] [db_xref=GeneID:1021091] [protein=hypothetical protein] [protein_id=NP_599308.1] [location=57397..57654] [gbkey=CDS]	ATGCAACTCAATCCTGATGAGATC	TAATACGACTCACTATAGGGGGTCTCTGTGG	GATCTCATCAGGATTGAGTTGCAT	ACATAGAGACCGGTCTTGAGGGGTTTTTTG	TAATACGACTCACTATAGGGGGTCTCTGTGGGATCTCATCAGGATTGAGTTGCATACATAGAGACCGGTCTTGAGGGGTTTTTTG
lcl|NC_003450.3_cds_NP_600670.1_1387 [locus_tag=NCgl1397] [db_xref=GeneID:1019427] [protein=hypothetical protein] [protein_id=NP_600670.1] [location=1531933..1532397] [gbkey=CDS]	ATGACTTCCCGCGATGATCAACCC	TAATACGACTCACTATAGGGGGTCTCTGTGG	GGGTTGATCATCGCGGGAAGTCAT	ACATAGAGACCGGTCTTGAGGGGTTTTTTG	TAATACGACTCACTATAGGGGGTCTCTGTGGGGGTTGATCATCGCGGGAAGTCATACATAGAGACCGGTCTTGAGGGGTTTTTTG
lcl|NC_003450.3_cds_NP_602232.2_2902 [locus_tag=NCgl2936] [db_xref=GeneID:1020982] [protein=ABC transporter permease] [protein_id=NP_602232.2] [location=3243760..3245346] [gbkey=CDS]	ATGATCCGTCTTAATCTACGTCTT	TAATACGACTCACTATAGGGGGTCTCTGTGG	AAGACGTAGATTAAGACGGATCAT	ACATAGAGACCGGTCTTGAGGGGTTTTTTG	TAATACGACTCACTATAGGGGGTCTCTGTGGAAGACGTAGATTAAGACGGATCATACATAGAGACCGGTCTTGAGGGGTTTTTTG
lcl|NC_003450.3_cds_NP_600623.1_1339 [locus_tag=NCgl1350] [db_xref=GeneID:1019380] [protein=hypothetical protein] [protein_id=NP_600623.1] [location=1475683..1476297] [gbkey=CDS]	GTGCCTACCAATAATGGAGGATCC	TAATACGACTCACTATAGGGGGTCTCTGTGG	GGATCCTCCATTATTGGTAGGCAC	ACATAGAGACCGGTCTTGAGGGGTTTTTTG	TAATACGACTCACTATAGGGGGTCTCTGTGGGGATCCTCCATTATTGGTAGGCACACATAGAGACCGGTCTTGAGGGGTTTTTTG
lcl|NC_003450.3_cds_NP_600691.1_1408 [locus_tag=NCgl1418] [db_xref=GeneID:1019448] [protein=hypothetical protein] [protein_id=NP_600691.1] [location=complement(1554067..1554684)] [gbkey=CDS]	ATGCACGTGAGCACTCTTCCAAAC	TAATACGACTCACTATAGGGGGTCTCTGTGG	GTTTGGAAGAGTGCTCACGTGCAT	ACATAGAGACCGGTCTTGAGGGGTTTTTTG	TAATACGACTCACTATAGGGGGTCTCTGTGGGTTTGGAAGAGTGCTCACGTGCATACATAGAGACCGGTCTTGAGGGGTTTTTTG
lcl|NC_003450.3_cds_NP_600065.1_799 [locus_tag=NCgl0802] [db_xref=GeneID:1018831] [protein=fatty-acid synthase] [protein_id=NP_600065.1] [location=885672..894581] [gbkey=CDS]	GTGAGTATTTCTTCACTGACACCG	TAATACGACTCACTATAGGGGGTCTCTGTGG	CGGTGTCAGTGAAGAAATACTCAC	ACATAGAGACCGGTCTTGAGGGGTTTTTTG	TAATACGACTCACTATAGGGGGTCTCTGTGGCGGTGTCAGTGAAGAAATACTCACACATAGAGACCGGTCTTGAGGGGTTTTTTG
lcl|NC_003450.3_cds_NP_600337.1_1057 [locus_tag=NCgl1064] [db_xref=GeneID:1019094] [protein=succinyl-diaminopimelate desuccinylase] [protein_id=NP_600337.1] [location=1155731..1156840] [gbkey=CDS]	GTGAACTCTGAACTCAAACCAGGA	TAATACGACTCACTATAGGGGGTCTCTGTGG	TCCTGGTTTGAGTTCAGAGTTCAC	ACATAGAGACCGGTCTTGAGGGGTTTTTTG	TAATACGACTCACTATAGGGGGTCTCTGTGGTCCTGGTTTGAGTTCAGAGTTCACACATAGAGACCGGTCTTGAGGGGTTTTTTG
lcl|NC_003450.3_cds_NP_599296.1_41 [locus_tag=NCgl0043] [db_xref=GeneID:1021312] [protein=cell division membrane protein] [protein_id=NP_599296.1] [location=complement(45344..46669)] [gbkey=CDS]	ATGAACACGCTTGAACGATTAAAG	TAATACGACTCACTATAGGGGGTCTCTGTGG	CTTTAATCGTTCAAGCGTGTTCAT	ACATAGAGACCGGTCTTGAGGGGTTTTTTG	TAATACGACTCACTATAGGGGGTCTCTGTGGCTTTAATCGTTCAAGCGTGTTCATACATAGAGACCGGTCTTGAGGGGTTTTTTG
lcl|NC_003450.3_cds_NP_599979.1_712 [locus_tag=NCgl0717] [db_xref=GeneID:1018746] [protein=hypothetical protein] [protein_id=NP_599979.1] [location=complement(787167..787952)] [gbkey=CDS]	ATGAAAACAGAAACTCGACGAGCC	TAATACGACTCACTATAGGGGGTCTCTGTGG	GGCTCGTCGAGTTTCTGTTTTCAT	ACATAGAGACCGGTCTTGAGGGGTTTTTTG	TAATACGACTCACTATAGGGGGTCTCTGTGGGGCTCGTCGAGTTTCTGTTTTCATACATAGAGACCGGTCTTGAGGGGTTTTTTG
lcl|NC_003450.3_cds_NP_601230.1_1932 [gene=tsf] [locus_tag=NCgl1949] [db_xref=GeneID:1019981] [protein=elongation factor Ts] [protein_id=NP_601230.1] [location=complement(2139000..2139827)] [gbkey=CDS]	ATGGCGAACTACACCGCTGCGGAT	TAATACGACTCACTATAGGGGGTCTCTGTGG	ATCCGCAGCGGTGTAGTTCGCCAT	ACATAGAGACCGGTCTTGAGGGGTTTTTTG	TAATACGACTCACTATAGGGGGTCTCTGTGGATCCGCAGCGGTGTAGTTCGCCATACATAGAGACCGGTCTTGAGGGGTTTTTTG
lcl|NC_003450.3_cds_NP_599312.2_57 [locus_tag=NCgl0059] [db_xref=GeneID:1021058] [protein=hypothetical protein] [protein_id=NP_599312.2] [location=60669..62324] [gbkey=CDS]	ATGCCTAGCTTTAAATCTGCTCGA	TAATACGACTCACTATAGGGGGTCTCTGTGG	TCGAGCAGATTTAAAGCTAGGCAT	ACATAGAGACCGGTCTTGAGGGGTTTTTTG	TAATACGACTCACTATAGGGGGTCTCTGTGGTCGAGCAGATTTAAAGCTAGGCATACATAGAGACCGGTCTTGAGGGGTTTTTTG
lcl|NC_003450.3_cds_NP_601325.1_2026 [locus_tag=NCgl2043] [db_xref=GeneID:1020075] [protein=hypothetical protein] [protein_id=NP_601325.1] [location=complement(2242127..2242360)] [gbkey=CDS]	ATGAGCATGCAACCATACCCCCGC	TAATACGACTCACTATAGGGGGTCTCTGTGG	GCGGGGGTATGGTTGCATGCTCAT	ACATAGAGACCGGTCTTGAGGGGTTTTTTG	TAATACGACTCACTATAGGGGGTCTCTGTGGGCGGGGGTATGGTTGCATGCTCATACATAGAGACCGGTCTTGAGGGGTTTTTTG
lcl|NC_003450.3_cds_NP_601641.1_2339 [locus_tag=NCgl2357] [db_xref=GeneID:1020390] [protein=hypothetical protein] [protein_id=NP_601641.1] [location=2587977..2588726] [gbkey=CDS]	ATGGTTTTTACTCTTGCGGACTCC	TAATACGACTCACTATAGGGGGTCTCTGTGG	GGAGTCCGCAAGAGTAAAAACCAT	ACATAGAGACCGGTCTTGAGGGGTTTTTTG	TAATACGACTCACTATAGGGGGTCTCTGTGGGGAGTCCGCAAGAGTAAAAACCATACATAGAGACCGGTCTTGAGGGGTTTTTTG
lcl|NC_003450.3_cds_NP_601125.1_1828 [locus_tag=NCgl1844] [db_xref=GeneID:1019876] [protein=RNA polymerase sigma factor SigB] [protein_id=NP_601125.1] [location=2020854..2021849] [gbkey=CDS]	ATGACAGCACCGTCCACGCAGGAT	TAATACGACTCACTATAGGGGGTCTCTGTGG	ATCCTGCGTGGACGGTGCTGTCAT	ACATAGAGACCGGTCTTGAGGGGTTTTTTG	TAATACGACTCACTATAGGGGGTCTCTGTGGATCCTGCGTGGACGGTGCTGTCATACATAGAGACCGGTCTTGAGGGGTTTTTTG
lcl|NC_003450.3_cds_NP_600326.1_1046 [locus_tag=NCgl1053] [db_xref=GeneID:1019083] [protein=stress response membrane GTPase] [protein_id=NP_600326.1] [location=1144118..1146031] [gbkey=CDS]	GTGACCCACCCAGAGTTTCGTAAC	TAATACGACTCACTATAGGGGGTCTCTGTGG	GTTACGAAACTCTGGGTGGGTCAC	ACATAGAGACCGGTCTTGAGGGGTTTTTTG	TAATACGACTCACTATAGGGGGTCTCTGTGGGTTACGAAACTCTGGGTGGGTCACACATAGAGACCGGTCTTGAGGGGTTTTTTG
lcl|NC_003450.3_cds_NP_601559.1_2260 [locus_tag=NCgl2276] [db_xref=GeneID:1020309] [protein=xanthine/uracil permease] [protein_id=NP_601559.1] [location=2499694..2501673] [gbkey=CDS]	ATGGATAAATTTCATATCGAGGAC	TAATACGACTCACTATAGGGGGTCTCTGTGG	GTCCTCGATATGAAATTTATCCAT	ACATAGAGACCGGTCTTGAGGGGTTTTTTG	TAATACGACTCACTATAGGGGGTCTCTGTGGGTCCTCGATATGAAATTTATCCATACATAGAGACCGGTCTTGAGGGGTTTTTTG
lcl|NC_003450.3_cds_NP_600440.1_1161 [locus_tag=NCgl1168] [db_xref=GeneID:1019198] [protein=hypothetical protein] [protein_id=NP_600440.1] [location=1280270..1280962] [gbkey=CDS]	ATGCGTTTAGTCATCGCCCGTTGC	TAATACGACTCACTATAGGGGGTCTCTGTGG	GCAACGGGCGATGACTAAACGCAT	ACATAGAGACCGGTCTTGAGGGGTTTTTTG	TAATACGACTCACTATAGGGGGTCTCTGTGGGCAACGGGCGATGACTAAACGCATACATAGAGACCGGTCTTGAGGGGTTTTTTG
lcl|NC_003450.3_cds_NP_599604.1_343 [locus_tag=NCgl0346] [db_xref=GeneID:1021403] [protein=UDP-N-acetylmuramate dehydrogenase] [protein_id=NP_599604.1] [location=374833..375840] [gbkey=CDS]	TTGAATGATTTTAAGAAAGTCTCC	TAATACGACTCACTATAGGGGGTCTCTGTGG	GGAGACTTTCTTAAAATCATTCAA	ACATAGAGACCGGTCTTGAGGGGTTTTTTG	TAATACGACTCACTATAGGGGGTCTCTGTGGGGAGACTTTCTTAAAATCATTCAAACATAGAGACCGGTCTTGAGGGGTTTTTTG
lcl|NC_003450.3_cds_NP_600525.1_1241 [locus_tag=NCgl1251] [db_xref=GeneID:1019281] [protein=hypothetical protein] [protein_id=NP_600525.1] [location=1368400..1369554] [gbkey=CDS]	ATGAAGCACATGAATAACTCCGTA	TAATACGACTCACTATAGGGGGTCTCTGTGG	TACGGAGTTATTCATGTGCTTCAT	ACATAGAGACCGGTCTTGAGGGGTTTTTTG	TAATACGACTCACTATAGGGGGTCTCTGTGGTACGGAGTTATTCATGTGCTTCATACATAGAGACCGGTCTTGAGGGGTTTTTTG
lcl|NC_003450.3_cds_NP_600641.1_1358 [locus_tag=NCgl1368] [db_xref=GeneID:1019398] [protein=acetyltransferase] [protein_id=NP_600641.1] [location=complement(1500908..1501471)] [gbkey=CDS]	ATGGCTACGATTACACGCACCGAC	TAATACGACTCACTATAGGGGGTCTCTGTGG	GTCGGTGCGTGTAATCGTAGCCAT	ACATAGAGACCGGTCTTGAGGGGTTTTTTG	TAATACGACTCACTATAGGGGGTCTCTGTGGGTCGGTGCGTGTAATCGTAGCCATACATAGAGACCGGTCTTGAGGGGTTTTTTG
lcl|NC_003450.3_cds_NP_599844.1_580 [locus_tag=NCgl0583] [db_xref=GeneID:1018612] [protein=hypothetical protein] [protein_id=NP_599844.1] [location=621717..622160] [gbkey=CDS]	ATGAGCGAAATCCTAGAAACCTAT	TAATACGACTCACTATAGGGGGTCTCTGTGG	ATAGGTTTCTAGGATTTCGCTCAT	ACATAGAGACCGGTCTTGAGGGGTTTTTTG	TAATACGACTCACTATAGGGGGTCTCTGTGGATAGGTTTCTAGGATTTCGCTCATACATAGAGACCGGTCTTGAGGGGTTTTTTG
lcl|NC_003450.3_cds_NP_600711.1_1428 [locus_tag=NCgl1438] [db_xref=GeneID:1019468] [protein=hypothetical protein] [protein_id=NP_600711.1] [location=complement(1574942..1575136)] [gbkey=CDS]	GTGAACGCAAAGCAAACCCAAATT	TAATACGACTCACTATAGGGGGTCTCTGTGG	AATTTGGGTTTGCTTTGCGTTCAC	ACATAGAGACCGGTCTTGAGGGGTTTTTTG	TAATACGACTCACTATAGGGGGTCTCTGTGGAATTTGGGTTTGCTTTGCGTTCACACATAGAGACCGGTCTTGAGGGGTTTTTTG
lcl|NC_003450.3_cds_NP_601770.1_2464 [locus_tag=NCgl2483] [db_xref=GeneID:1020518] [protein=phosphate transporter ATP-binding protein] [protein_id=NP_601770.1] [location=complement(2733453..2734226)] [gbkey=CDS]	ATGTCGAAGCTCAAGCTCAATGAT	TAATACGACTCACTATAGGGGGTCTCTGTGG	ATCATTGAGCTTGAGCTTCGACAT	ACATAGAGACCGGTCTTGAGGGGTTTTTTG	TAATACGACTCACTATAGGGGGTCTCTGTGGATCATTGAGCTTGAGCTTCGACATACATAGAGACCGGTCTTGAGGGGTTTTTTG
lcl|NC_003450.3_cds_NP_600047.1_781 [locus_tag=NCgl0784] [db_xref=GeneID:1018813] [protein=hypothetical protein] [protein_id=NP_600047.1] [location=867383..867574] [gbkey=CDS]	ATGGCAAACGTAGAGAAGAAGCAC	TAATACGACTCACTATAGGGGGTCTCTGTGG	GTGCTTCTTCTCTACGTTTGCCAT	ACATAGAGACCGGTCTTGAGGGGTTTTTTG	TAATACGACTCACTATAGGGGGTCTCTGTGGGTGCTTCTTCTCTACGTTTGCCATACATAGAGACCGGTCTTGAGGGGTTTTTTG
lcl|NC_003450.3_cds_NP_601312.2_2015 [locus_tag=NCgl2032] [db_xref=GeneID:1020064] [protein=ABC transporter permease] [protein_id=NP_601312.2] [location=complement(2229897..2230937)] [gbkey=CDS]	GTGCTGAAGAGAATTTTCCTCAAC	TAATACGACTCACTATAGGGGGTCTCTGTGG	GTTGAGGAAAATTCTCTTCAGCAC	ACATAGAGACCGGTCTTGAGGGGTTTTTTG	TAATACGACTCACTATAGGGGGTCTCTGTGGGTTGAGGAAAATTCTCTTCAGCACACATAGAGACCGGTCTTGAGGGGTTTTTTG
lcl|NC_003450.3_cds_NP_599877.1_613 [locus_tag=NCgl0616] [db_xref=GeneID:1018645] [protein=NAD-dependent deacetylase] [protein_id=NP_599877.1] [location=658155..658931] [gbkey=CDS]	ATGAGCGAACGTCAGCTGGAAAAG	TAATACGACTCACTATAGGGGGTCTCTGTGG	CTTTTCCAGCTGACGTTCGCTCAT	ACATAGAGACCGGTCTTGAGGGGTTTTTTG	TAATACGACTCACTATAGGGGGTCTCTGTGGCTTTTCCAGCTGACGTTCGCTCATACATAGAGACCGGTCTTGAGGGGTTTTTTG
lcl|NC_003450.3_cds_NP_599588.1_327 [locus_tag=NCgl0330] [db_xref=GeneID:1021083] [protein=hypothetical protein] [protein_id=NP_599588.1] [location=complement(353746..354387)] [gbkey=CDS]	GTGCTTCCAAACAGGCTATTCCTT	TAATACGACTCACTATAGGGGGTCTCTGTGG	AAGGAATAGCCTGTTTGGAAGCAC	ACATAGAGACCGGTCTTGAGGGGTTTTTTG	TAATACGACTCACTATAGGGGGTCTCTGTGGAAGGAATAGCCTGTTTGGAAGCACACATAGAGACCGGTCTTGAGGGGTTTTTTG
lcl|NC_003450.3_cds_NP_599929.1_662 [locus_tag=NCgl0667] [db_xref=GeneID:1018696] [protein=hypothetical protein] [protein_id=NP_599929.1] [location=complement(716283..716660)] [gbkey=CDS]	ATGGAACCCATGGAACTAAACGGC	TAATACGACTCACTATAGGGGGTCTCTGTGG	GCCGTTTAGTTCCATGGGTTCCAT	ACATAGAGACCGGTCTTGAGGGGTTTTTTG	TAATACGACTCACTATAGGGGGTCTCTGTGGGCCGTTTAGTTCCATGGGTTCCATACATAGAGACCGGTCTTGAGGGGTTTTTTG
lcl|NC_003450.3_cds_NP_601471.2_2174 [locus_tag=NCgl2191] [db_xref=GeneID:1020224] [protein=glucosamine--fructose-6-phosphate aminotransferase] [protein_id=NP_601471.2] [location=complement(2402142..2404013)] [gbkey=CDS]	ATGTGTGGAATTGTTGGATATATT	TAATACGACTCACTATAGGGGGTCTCTGTGG	AATATATCCAACAATTCCACACAT	ACATAGAGACCGGTCTTGAGGGGTTTTTTG	TAATACGACTCACTATAGGGGGTCTCTGTGGAATATATCCAACAATTCCACACATACATAGAGACCGGTCTTGAGGGGTTTTTTG
lcl|NC_003450.3_cds_NP_600004.1_739 [locus_tag=NCgl0742] [db_xref=GeneID:1018771] [protein=helicase] [protein_id=NP_600004.1] [location=814213..817425] [gbkey=CDS]	ATGCGTAGGATTTCTCCTCGACTG	TAATACGACTCACTATAGGGGGTCTCTGTGG	CAGTCGAGGAGAAATCCTACGCAT	ACATAGAGACCGGTCTTGAGGGGTTTTTTG	TAATACGACTCACTATAGGGGGTCTCTGTGGCAGTCGAGGAGAAATCCTACGCATACATAGAGACCGGTCTTGAGGGGTTTTTTG
lcl|NC_003450.3_cds_NP_601218.1_1920 [locus_tag=NCgl1937] [db_xref=GeneID:1019969] [protein=ABC transporter ATPase] [protein_id=NP_601218.1] [location=2126064..2126756] [gbkey=CDS]	ATGACTCTCCACGTTTCAAATCTC	TAATACGACTCACTATAGGGGGTCTCTGTGG	GAGATTTGAAACGTGGAGAGTCAT	ACATAGAGACCGGTCTTGAGGGGTTTTTTG	TAATACGACTCACTATAGGGGGTCTCTGTGGGAGATTTGAAACGTGGAGAGTCATACATAGAGACCGGTCTTGAGGGGTTTTTTG
lcl|NC_003450.3_cds_NP_600676.1_1393 [locus_tag=NCgl1403] [db_xref=GeneID:1019433] [protein=ABC transporter permease] [protein_id=NP_600676.1] [location=complement(1536224..1537030)] [gbkey=CDS]	ATGACCACGCCTTCTTCTCCACTT	TAATACGACTCACTATAGGGGGTCTCTGTGG	AAGTGGAGAAGAAGGCGTGGTCAT	ACATAGAGACCGGTCTTGAGGGGTTTTTTG	TAATACGACTCACTATAGGGGGTCTCTGTGGAAGTGGAGAAGAAGGCGTGGTCATACATAGAGACCGGTCTTGAGGGGTTTTTTG
lcl|NC_003450.3_cds_NP_601394.1_2093 [locus_tag=NCgl2110] [db_xref=GeneID:1020142] [protein=Rieske Fe-S protein] [protein_id=NP_601394.1] [location=complement(2323086..2324312)] [gbkey=CDS]	ATGAGTAACAACAACGACAAACAG	TAATACGACTCACTATAGGGGGTCTCTGTGG	CTGTTTGTCGTTGTTGTTACTCAT	ACATAGAGACCGGTCTTGAGGGGTTTTTTG	TAATACGACTCACTATAGGGGGTCTCTGTGGCTGTTTGTCGTTGTTGTTACTCATACATAGAGACCGGTCTTGAGGGGTTTTTTG
lcl|NC_003450.3_cds_NP_601040.1_1750 [locus_tag=NCgl1764] [db_xref=GeneID:1019796] [protein=hypothetical protein] [protein_id=NP_601040.1] [location=complement(1946329..1946553)] [gbkey=CDS]	TTGATTCATGCTGAATTCAGAGAT	TAATACGACTCACTATAGGGGGTCTCTGTGG	ATCTCTGAATTCAGCATGAATCAA	ACATAGAGACCGGTCTTGAGGGGTTTTTTG	TAATACGACTCACTATAGGGGGTCTCTGTGGATCTCTGAATTCAGCATGAATCAAACATAGAGACCGGTCTTGAGGGGTTTTTTG
lcl|NC_003450.3_cds_NP_600874.2_1584 [gene=ruvC] [locus_tag=NCgl1598] [db_xref=GeneID:1019629] [protein=Holliday junction resolvase] [protein_id=NP_600874.2] [location=complement(1763174..1763839)] [gbkey=CDS]	ATGAACCACGAAGGGCTTCGGGTA	TAATACGACTCACTATAGGGGGTCTCTGTGG	TACCCGAAGCCCTTCGTGGTTCAT	ACATAGAGACCGGTCTTGAGGGGTTTTTTG	TAATACGACTCACTATAGGGGGTCTCTGTGGTACCCGAAGCCCTTCGTGGTTCATACATAGAGACCGGTCTTGAGGGGTTTTTTG
lcl|NC_003450.3_cds_NP_600960.1_1669 [locus_tag=NCgl1683] [db_xref=GeneID:1019715] [protein=hypothetical protein] [protein_id=NP_600960.1] [location=1851220..1852443] [gbkey=CDS]	ATGACCTACCCAGTTACCCCTCAA	TAATACGACTCACTATAGGGGGTCTCTGTGG	TTGAGGGGTAACTGGGTAGGTCAT	ACATAGAGACCGGTCTTGAGGGGTTTTTTG	TAATACGACTCACTATAGGGGGTCTCTGTGGTTGAGGGGTAACTGGGTAGGTCATACATAGAGACCGGTCTTGAGGGGTTTTTTG
lcl|NC_003450.3_cds_NP_601346.1_2047 [locus_tag=NCgl2064] [db_xref=GeneID:1020096] [protein=DNA polymerase IV] [protein_id=NP_601346.1] [location=complement(2266895..2268298)] [gbkey=CDS]	ATGCAACGCTGGGTGCTTCACATC	TAATACGACTCACTATAGGGGGTCTCTGTGG	GATGTGAAGCACCCAGCGTTGCAT	ACATAGAGACCGGTCTTGAGGGGTTTTTTG	TAATACGACTCACTATAGGGGGTCTCTGTGGGATGTGAAGCACCCAGCGTTGCATACATAGAGACCGGTCTTGAGGGGTTTTTTG
lcl|NC_003450.3_cds_NP_599945.1_678 [locus_tag=NCgl0683] [db_xref=GeneID:1018712] [protein=hypothetical protein] [protein_id=NP_599945.1] [location=734984..735343] [gbkey=CDS]	ATGAAGAAAAATCCTTTGGTTGAA	TAATACGACTCACTATAGGGGGTCTCTGTGG	TTCAACCAAAGGATTTTTCTTCAT	ACATAGAGACCGGTCTTGAGGGGTTTTTTG	TAATACGACTCACTATAGGGGGTCTCTGTGGTTCAACCAAAGGATTTTTCTTCATACATAGAGACCGGTCTTGAGGGGTTTTTTG
lcl|NC_003450.3_cds_NP_601058.1_1766 [locus_tag=NCgl1780] [db_xref=GeneID:1019812] [protein=hypothetical protein] [protein_id=NP_601058.1] [location=1967604..1968170] [gbkey=CDS]	ATGTCCTATTCACTCATTATTTCT	TAATACGACTCACTATAGGGGGTCTCTGTGG	AGAAATAATGAGTGAATAGGACAT	ACATAGAGACCGGTCTTGAGGGGTTTTTTG	TAATACGACTCACTATAGGGGGTCTCTGTGGAGAAATAATGAGTGAATAGGACATACATAGAGACCGGTCTTGAGGGGTTTTTTG
lcl|NC_003450.3_cds_NP_599784.1_520 [locus_tag=NCgl0523] [db_xref=GeneID:1018552] [protein=NAD-dependent aldehyde dehydrogenase] [protein_id=NP_599784.1] [location=complement(559141..560634)] [gbkey=CDS]	ATGAATGCTGCAACCAGGCGTGCT	TAATACGACTCACTATAGGGGGTCTCTGTGG	AGCACGCCTGGTTGCAGCATTCAT	ACATAGAGACCGGTCTTGAGGGGTTTTTTG	TAATACGACTCACTATAGGGGGTCTCTGTGGAGCACGCCTGGTTGCAGCATTCATACATAGAGACCGGTCTTGAGGGGTTTTTTG
lcl|NC_003450.3_cds_NP_600935.1_1644 [locus_tag=NCgl1658] [db_xref=GeneID:1019690] [protein=hypothetical protein] [protein_id=NP_600935.1] [location=complement(1820178..1822391)] [gbkey=CDS]	GTGCTAGAAATGAGCGGACTGTTT	TAATACGACTCACTATAGGGGGTCTCTGTGG	AAACAGTCCGCTCATTTCTAGCAC	ACATAGAGACCGGTCTTGAGGGGTTTTTTG	TAATACGACTCACTATAGGGGGTCTCTGTGGAAACAGTCCGCTCATTTCTAGCACACATAGAGACCGGTCTTGAGGGGTTTTTTG
lcl|NC_003450.3_cds_NP_599831.1_567 [locus_tag=NCgl0570] [db_xref=GeneID:1018599] [protein=hypothetical protein] [protein_id=NP_599831.1] [location=607958..609682] [gbkey=CDS]	ATGAAACCAGTCTTCTCCGTTGAC	TAATACGACTCACTATAGGGGGTCTCTGTGG	GTCAACGGAGAAGACTGGTTTCAT	ACATAGAGACCGGTCTTGAGGGGTTTTTTG	TAATACGACTCACTATAGGGGGTCTCTGTGGGTCAACGGAGAAGACTGGTTTCATACATAGAGACCGGTCTTGAGGGGTTTTTTG
lcl|NC_003450.3_cds_NP_600969.2_1678 [locus_tag=NCgl1692] [db_xref=GeneID:1019724] [protein=helicase] [protein_id=NP_600969.2] [location=1862945..1865302] [gbkey=CDS]	GTGGCTGCTTCTGGCTACCAGATT	TAATACGACTCACTATAGGGGGTCTCTGTGG	AATCTGGTAGCCAGAAGCAGCCAC	ACATAGAGACCGGTCTTGAGGGGTTTTTTG	TAATACGACTCACTATAGGGGGTCTCTGTGGAATCTGGTAGCCAGAAGCAGCCACACATAGAGACCGGTCTTGAGGGGTTTTTTG
lcl|NC_003450.3_cds_NP_600404.1_1124 [locus_tag=NCgl1131] [db_xref=GeneID:1019161] [protein=hydrolase or acyltransferase] [protein_id=NP_600404.1] [location=complement(1236542..1238050)] [gbkey=CDS]	ATGCCCACTGCAGCAGCGCAAGAA	TAATACGACTCACTATAGGGGGTCTCTGTGG	TTCTTGCGCTGCTGCAGTGGGCAT	ACATAGAGACCGGTCTTGAGGGGTTTTTTG	TAATACGACTCACTATAGGGGGTCTCTGTGGTTCTTGCGCTGCTGCAGTGGGCATACATAGAGACCGGTCTTGAGGGGTTTTTTG
lcl|NC_003450.3_cds_NP_600925.1_1633 [locus_tag=NCgl1647] [db_xref=GeneID:1019679] [protein=hypothetical protein] [protein_id=NP_600925.1] [location=1811564..1811941] [gbkey=CDS]	ATGTTACGAAAAGTATCCATTGCA	TAATACGACTCACTATAGGGGGTCTCTGTGG	TGCAATGGATACTTTTCGTAACAT	ACATAGAGACCGGTCTTGAGGGGTTTTTTG	TAATACGACTCACTATAGGGGGTCTCTGTGGTGCAATGGATACTTTTCGTAACATACATAGAGACCGGTCTTGAGGGGTTTTTTG
lcl|NC_003450.3_cds_NP_599683.1_418 [locus_tag=NCgl0421] [db_xref=GeneID:1021084] [protein=protoporphyrinogen oxidase] [protein_id=NP_599683.1] [location=461112..462458] [gbkey=CDS]	ATGCGTTTTGCCATCATCGGTGCA	TAATACGACTCACTATAGGGGGTCTCTGTGG	TGCACCGATGATGGCAAAACGCAT	ACATAGAGACCGGTCTTGAGGGGTTTTTTG	TAATACGACTCACTATAGGGGGTCTCTGTGGTGCACCGATGATGGCAAAACGCATACATAGAGACCGGTCTTGAGGGGTTTTTTG
lcl|NC_003450.3_cds_NP_600007.1_742 [locus_tag=NCgl0745] [db_xref=GeneID:1018774] [protein=helicase] [protein_id=NP_600007.1] [location=819254..821290] [gbkey=CDS]	GTGATCAATTTGCAGGACCTCGAC	TAATACGACTCACTATAGGGGGTCTCTGTGG	GTCGAGGTCCTGCAAATTGATCAC	ACATAGAGACCGGTCTTGAGGGGTTTTTTG	TAATACGACTCACTATAGGGGGTCTCTGTGGGTCGAGGTCCTGCAAATTGATCACACATAGAGACCGGTCTTGAGGGGTTTTTTG
lcl|NC_003450.3_cds_NP_600728.1_1445 [locus_tag=NCgl1455] [db_xref=GeneID:1019485] [protein=protein-tyrosine-phosphatase] [protein_id=NP_600728.1] [location=1595030..1595671] [gbkey=CDS]	ATGACCGGGCAAGCTGCACCAAAC	TAATACGACTCACTATAGGGGGTCTCTGTGG	GTTTGGTGCAGCTTGCCCGGTCAT	ACATAGAGACCGGTCTTGAGGGGTTTTTTG	TAATACGACTCACTATAGGGGGTCTCTGTGGGTTTGGTGCAGCTTGCCCGGTCATACATAGAGACCGGTCTTGAGGGGTTTTTTG
lcl|NC_003450.3_cds_NP_601390.1_2089 [locus_tag=NCgl2106] [db_xref=GeneID:1020138] [protein=glycosyltransferase] [protein_id=NP_601390.1] [location=complement(2317631..2318776)] [gbkey=CDS]	GTGTCTGCATCCCGAAAAACTCTC	TAATACGACTCACTATAGGGGGTCTCTGTGG	GAGAGTTTTTCGGGATGCAGACAC	ACATAGAGACCGGTCTTGAGGGGTTTTTTG	TAATACGACTCACTATAGGGGGTCTCTGTGGGAGAGTTTTTCGGGATGCAGACACACATAGAGACCGGTCTTGAGGGGTTTTTTG
lcl|NC_003450.3_cds_NP_599346.1_91 [locus_tag=NCgl0093] [db_xref=GeneID:1021181] [protein=HSP90 family protein] [protein_id=NP_599346.1] [location=complement(101609..103435)] [gbkey=CDS]	ATGCAAGAATCCTCACGTGATAAT	TAATACGACTCACTATAGGGGGTCTCTGTGG	ATTATCACGTGAGGATTCTTGCAT	ACATAGAGACCGGTCTTGAGGGGTTTTTTG	TAATACGACTCACTATAGGGGGTCTCTGTGGATTATCACGTGAGGATTCTTGCATACATAGAGACCGGTCTTGAGGGGTTTTTTG
lcl|NC_003450.3_cds_NP_600843.1_1555 [gene=aroE] [locus_tag=NCgl1567] [db_xref=GeneID:1019598] [protein=shikimate 5-dehydrogenase] [protein_id=NP_600843.1] [location=complement(1724609..1725439)] [gbkey=CDS]	TTGGGTTCTCACATCACTCACCGG	TAATACGACTCACTATAGGGGGTCTCTGTGG	CCGGTGAGTGATGTGAGAACCCAA	ACATAGAGACCGGTCTTGAGGGGTTTTTTG	TAATACGACTCACTATAGGGGGTCTCTGTGGCCGGTGAGTGATGTGAGAACCCAAACATAGAGACCGGTCTTGAGGGGTTTTTTG
lcl|NC_003450.3_cds_NP_600849.1_1561 [gene=aspS] [locus_tag=NCgl1573] [db_xref=GeneID:1019604] [protein=aspartyl-tRNA synthetase] [protein_id=NP_600849.1] [location=complement(1732985..1734811)] [gbkey=CDS]	GTGCTGCGCACTCATCTCTCAGGC	TAATACGACTCACTATAGGGGGTCTCTGTGG	GCCTGAGAGATGAGTGCGCAGCAC	ACATAGAGACCGGTCTTGAGGGGTTTTTTG	TAATACGACTCACTATAGGGGGTCTCTGTGGGCCTGAGAGATGAGTGCGCAGCACACATAGAGACCGGTCTTGAGGGGTTTTTTG
lcl|NC_003450.3_cds_NP_599901.1_634 [locus_tag=NCgl0639] [db_xref=GeneID:1018668] [protein=ABC transporter periplasmic component] [protein_id=NP_599901.1] [location=complement(683873..684925)] [gbkey=CDS]	ATGCGTACGTCTCGCGTTCTAGCC	TAATACGACTCACTATAGGGGGTCTCTGTGG	GGCTAGAACGCGAGACGTACGCAT	ACATAGAGACCGGTCTTGAGGGGTTTTTTG	TAATACGACTCACTATAGGGGGTCTCTGTGGGGCTAGAACGCGAGACGTACGCATACATAGAGACCGGTCTTGAGGGGTTTTTTG
lcl|NC_003450.3_cds_NP_601849.1_2537 [locus_tag=NCgl2560] [db_xref=GeneID:1020598] [protein=hypothetical protein] [protein_id=NP_601849.1] [location=complement(2818348..2819565)] [gbkey=CDS]	ATGCGCACTAGCCTCATTGCGCGC	TAATACGACTCACTATAGGGGGTCTCTGTGG	GCGCGCAATGAGGCTAGTGCGCAT	ACATAGAGACCGGTCTTGAGGGGTTTTTTG	TAATACGACTCACTATAGGGGGTCTCTGTGGGCGCGCAATGAGGCTAGTGCGCATACATAGAGACCGGTCTTGAGGGGTTTTTTG
lcl|NC_003450.3_cds_NP_602116.1_2800 [locus_tag=NCgl2828] [db_xref=GeneID:1020871] [protein=transporter] [protein_id=NP_602116.1] [location=3128493..3129743] [gbkey=CDS]	ATGATGAACTCCATGAGCCAAGCA	TAATACGACTCACTATAGGGGGTCTCTGTGG	TGCTTGGCTCATGGAGTTCATCAT	ACATAGAGACCGGTCTTGAGGGGTTTTTTG	TAATACGACTCACTATAGGGGGTCTCTGTGGTGCTTGGCTCATGGAGTTCATCATACATAGAGACCGGTCTTGAGGGGTTTTTTG
lcl|NC_003450.3_cds_NP_599571.1_310 [locus_tag=NCgl0313] [db_xref=GeneID:1021381] [protein=class III Zn-dependent alcohol dehydrogenase] [protein_id=NP_599571.1] [location=335009..336115] [gbkey=CDS]	ATGAGCACTGTAGTGCCTGGAATT	TAATACGACTCACTATAGGGGGTCTCTGTGG	AATTCCAGGCACTACAGTGCTCAT	ACATAGAGACCGGTCTTGAGGGGTTTTTTG	TAATACGACTCACTATAGGGGGTCTCTGTGGAATTCCAGGCACTACAGTGCTCATACATAGAGACCGGTCTTGAGGGGTTTTTTG
lcl|NC_003450.3_cds_NP_600920.1_1628 [locus_tag=NCgl1642] [db_xref=GeneID:1019674] [protein=hypothetical protein] [protein_id=NP_600920.1] [location=1807547..1808116] [gbkey=CDS]	ATGACTTCTACAACTAACTCCACC	TAATACGACTCACTATAGGGGGTCTCTGTGG	GGTGGAGTTAGTTGTAGAAGTCAT	ACATAGAGACCGGTCTTGAGGGGTTTTTTG	TAATACGACTCACTATAGGGGGTCTCTGTGGGGTGGAGTTAGTTGTAGAAGTCATACATAGAGACCGGTCTTGAGGGGTTTTTTG
lcl|NC_003450.3_cds_NP_601966.1_2652 [locus_tag=NCgl2675] [db_xref=GeneID:1020716] [protein=rRNA methylase] [protein_id=NP_601966.1] [location=complement(2956828..2957448)] [gbkey=CDS]	GTGGGCAAAGGTCCATGGGAAGAG	TAATACGACTCACTATAGGGGGTCTCTGTGG	CTCTTCCCATGGACCTTTGCCCAC	ACATAGAGACCGGTCTTGAGGGGTTTTTTG	TAATACGACTCACTATAGGGGGTCTCTGTGGCTCTTCCCATGGACCTTTGCCCACACATAGAGACCGGTCTTGAGGGGTTTTTTG
lcl|NC_003450.3_cds_NP_602176.1_2845 [gene=rplI] [locus_tag=NCgl2879] [db_xref=GeneID:1020923] [protein=50S ribosomal protein L9] [protein_id=NP_602176.1] [location=complement(3183476..3183928)] [gbkey=CDS]	ATGAAGCTGATCCTCACCGCCGCC	TAATACGACTCACTATAGGGGGTCTCTGTGG	GGCGGCGGTGAGGATCAGCTTCAT	ACATAGAGACCGGTCTTGAGGGGTTTTTTG	TAATACGACTCACTATAGGGGGTCTCTGTGGGGCGGCGGTGAGGATCAGCTTCATACATAGAGACCGGTCTTGAGGGGTTTTTTG
lcl|NC_003450.3_cds_NP_602278.2_2946 [locus_tag=NCgl2980] [db_xref=GeneID:1021030] [protein=hypothetical protein] [protein_id=NP_602278.2] [location=3292533..3293501] [gbkey=CDS]	ATGAGTGACTTGAAACCCGAGGGG	TAATACGACTCACTATAGGGGGTCTCTGTGG	CCCCTCGGGTTTCAAGTCACTCAT	ACATAGAGACCGGTCTTGAGGGGTTTTTTG	TAATACGACTCACTATAGGGGGTCTCTGTGGCCCCTCGGGTTTCAAGTCACTCATACATAGAGACCGGTCTTGAGGGGTTTTTTG
lcl|NC_003450.3_cds_NP_602119.1_2803 [locus_tag=NCgl2831] [db_xref=GeneID:1020874] [protein=hypothetical protein] [protein_id=NP_602119.1] [location=3133116..3133751] [gbkey=CDS]	ATGGGCATCTTCGAAGCCATCCGA	TAATACGACTCACTATAGGGGGTCTCTGTGG	TCGGATGGCTTCGAAGATGCCCAT	ACATAGAGACCGGTCTTGAGGGGTTTTTTG	TAATACGACTCACTATAGGGGGTCTCTGTGGTCGGATGGCTTCGAAGATGCCCATACATAGAGACCGGTCTTGAGGGGTTTTTTG
lcl|NC_003450.3_cds_NP_600185.1_916 [locus_tag=NCgl0919] [db_xref=GeneID:1018948] [protein=transposase] [protein_id=NP_600185.1] [location=complement(1015142..1015852)] [gbkey=CDS]	ATGGGCATCTTCTCCGGTCGGCAG	TAATACGACTCACTATAGGGGGTCTCTGTGG	CTGCCGACCGGAGAAGATGCCCAT	ACATAGAGACCGGTCTTGAGGGGTTTTTTG	TAATACGACTCACTATAGGGGGTCTCTGTGGCTGCCGACCGGAGAAGATGCCCATACATAGAGACCGGTCTTGAGGGGTTTTTTG
lcl|NC_003450.3_cds_NP_600672.1_1389 [locus_tag=NCgl1399] [db_xref=GeneID:1019429] [protein=ABC transporter ATPase] [protein_id=NP_600672.1] [location=1533041..1533784] [gbkey=CDS]	ATGAGCACCGTAACGGCAGTGCAG	TAATACGACTCACTATAGGGGGTCTCTGTGG	CTGCACTGCCGTTACGGTGCTCAT	ACATAGAGACCGGTCTTGAGGGGTTTTTTG	TAATACGACTCACTATAGGGGGTCTCTGTGGCTGCACTGCCGTTACGGTGCTCATACATAGAGACCGGTCTTGAGGGGTTTTTTG
lcl|NC_003450.3_cds_NP_600437.1_1158 [locus_tag=NCgl1165] [db_xref=GeneID:1019195] [protein=ATP synthase F0F1 subunit beta] [protein_id=NP_600437.1] [location=1277688..1279139] [gbkey=CDS]	ATGACTACAGCTCTTGAAGAGCAG	TAATACGACTCACTATAGGGGGTCTCTGTGG	CTGCTCTTCAAGAGCTGTAGTCAT	ACATAGAGACCGGTCTTGAGGGGTTTTTTG	TAATACGACTCACTATAGGGGGTCTCTGTGGCTGCTCTTCAAGAGCTGTAGTCATACATAGAGACCGGTCTTGAGGGGTTTTTTG
lcl|NC_003450.3_cds_NP_599910.1_643 [locus_tag=NCgl0648] [db_xref=GeneID:1018677] [protein=hypothetical protein] [protein_id=NP_599910.1] [location=693028..694113] [gbkey=CDS]	ATGTCTACTAGAACAACGCCACAA	TAATACGACTCACTATAGGGGGTCTCTGTGG	TTGTGGCGTTGTTCTAGTAGACAT	ACATAGAGACCGGTCTTGAGGGGTTTTTTG	TAATACGACTCACTATAGGGGGTCTCTGTGGTTGTGGCGTTGTTCTAGTAGACATACATAGAGACCGGTCTTGAGGGGTTTTTTG
lcl|NC_003450.3_cds_NP_599978.1_711 [locus_tag=NCgl0716] [db_xref=GeneID:1018745] [protein=phosphomannose isomerase] [protein_id=NP_599978.1] [location=785643..786827] [gbkey=CDS]	ATGGAGCTATTGGAAGGCTCACTG	TAATACGACTCACTATAGGGGGTCTCTGTGG	CAGTGAGCCTTCCAATAGCTCCAT	ACATAGAGACCGGTCTTGAGGGGTTTTTTG	TAATACGACTCACTATAGGGGGTCTCTGTGGCAGTGAGCCTTCCAATAGCTCCATACATAGAGACCGGTCTTGAGGGGTTTTTTG
lcl|NC_003450.3_cds_NP_600154.1_886 [locus_tag=NCgl0889] [db_xref=GeneID:1018918] [protein=hypothetical protein] [protein_id=NP_600154.1] [location=981658..982290] [gbkey=CDS]	ATGGACTCCGTAAATGTCCTGCTC	TAATACGACTCACTATAGGGGGTCTCTGTGG	GAGCAGGACATTTACGGAGTCCAT	ACATAGAGACCGGTCTTGAGGGGTTTTTTG	TAATACGACTCACTATAGGGGGTCTCTGTGGGAGCAGGACATTTACGGAGTCCATACATAGAGACCGGTCTTGAGGGGTTTTTTG
lcl|NC_003450.3_cds_NP_599937.1_670 [gene=maf] [locus_tag=NCgl0675] [db_xref=GeneID:1018704] [protein=Maf-like protein] [protein_id=NP_599937.1] [location=complement(725869..726462)] [gbkey=CDS]	ATGCAGATCGTTCTGGCTTCGCAG	TAATACGACTCACTATAGGGGGTCTCTGTGG	CTGCGAAGCCAGAACGATCTGCAT	ACATAGAGACCGGTCTTGAGGGGTTTTTTG	TAATACGACTCACTATAGGGGGTCTCTGTGGCTGCGAAGCCAGAACGATCTGCATACATAGAGACCGGTCTTGAGGGGTTTTTTG
lcl|NC_003450.3_cds_NP_601861.1_2549 [locus_tag=NCgl2572] [db_xref=GeneID:1020611] [protein=two-component system, response regulator] [protein_id=NP_601861.1] [location=2830058..2830783] [gbkey=CDS]	ATGACGAACCCCTCCCCCGCGCTA	TAATACGACTCACTATAGGGGGTCTCTGTGG	TAGCGCGGGGGAGGGGTTCGTCAT	ACATAGAGACCGGTCTTGAGGGGTTTTTTG	TAATACGACTCACTATAGGGGGTCTCTGTGGTAGCGCGGGGGAGGGGTTCGTCATACATAGAGACCGGTCTTGAGGGGTTTTTTG
lcl|NC_003450.3_cds_NP_599485.1_226 [locus_tag=NCgl0229] [db_xref=GeneID:1021303] [protein=queuine/archaeosine tRNA-ribosyltransferase] [protein_id=NP_599485.1] [location=247319..248575] [gbkey=CDS]	ATGTCAGATCTTTCATTCACCCTC	TAATACGACTCACTATAGGGGGTCTCTGTGG	GAGGGTGAATGAAAGATCTGACAT	ACATAGAGACCGGTCTTGAGGGGTTTTTTG	TAATACGACTCACTATAGGGGGTCTCTGTGGGAGGGTGAATGAAAGATCTGACATACATAGAGACCGGTCTTGAGGGGTTTTTTG
lcl|NC_003450.3_cds_NP_602200.1_2868 [locus_tag=NCgl2902] [db_xref=GeneID:1020946] [protein=hypothetical protein] [protein_id=NP_602200.1] [location=complement(3205220..3206233)] [gbkey=CDS]	ATGAGCGCGCAAATGGATACCCCT	TAATACGACTCACTATAGGGGGTCTCTGTGG	AGGGGTATCCATTTGCGCGCTCAT	ACATAGAGACCGGTCTTGAGGGGTTTTTTG	TAATACGACTCACTATAGGGGGTCTCTGTGGAGGGGTATCCATTTGCGCGCTCATACATAGAGACCGGTCTTGAGGGGTTTTTTG
lcl|NC_003450.3_cds_NP_599829.1_565 [locus_tag=NCgl0568] [db_xref=GeneID:1018597] [protein=acetyltransferase] [protein_id=NP_599829.1] [location=606392..606901] [gbkey=CDS]	ATGAGTGAACAATTCGAGCTACGG	TAATACGACTCACTATAGGGGGTCTCTGTGG	CCGTAGCTCGAATTGTTCACTCAT	ACATAGAGACCGGTCTTGAGGGGTTTTTTG	TAATACGACTCACTATAGGGGGTCTCTGTGGCCGTAGCTCGAATTGTTCACTCATACATAGAGACCGGTCTTGAGGGGTTTTTTG
lcl|NC_003450.3_cds_NP_601081.1_1788 [locus_tag=NCgl1802] [db_xref=GeneID:1019834] [protein=hypothetical protein] [protein_id=NP_601081.1] [location=1983981..1984184] [gbkey=CDS]	ATGCGGTGGGTGTTTCAAGCAACA	TAATACGACTCACTATAGGGGGTCTCTGTGG	TGTTGCTTGAAACACCCACCGCAT	ACATAGAGACCGGTCTTGAGGGGTTTTTTG	TAATACGACTCACTATAGGGGGTCTCTGTGGTGTTGCTTGAAACACCCACCGCATACATAGAGACCGGTCTTGAGGGGTTTTTTG
lcl|NC_003450.3_cds_NP_600764.1_1480 [locus_tag=NCgl1490] [db_xref=GeneID:1019520] [protein=hypothetical protein] [protein_id=NP_600764.1] [location=1637081..1638445] [gbkey=CDS]	ATGTTTACCGCATCCATTCCTACT	TAATACGACTCACTATAGGGGGTCTCTGTGG	AGTAGGAATGGATGCGGTAAACAT	ACATAGAGACCGGTCTTGAGGGGTTTTTTG	TAATACGACTCACTATAGGGGGTCTCTGTGGAGTAGGAATGGATGCGGTAAACATACATAGAGACCGGTCTTGAGGGGTTTTTTG
lcl|NC_003450.3_cds_NP_601509.1_2212 [locus_tag=NCgl2228] [db_xref=GeneID:1020261] [protein=branched-chain amino acid ABC transporter permease] [protein_id=NP_601509.1] [location=2445717..2446997] [gbkey=CDS]	ATGAGTAAAAAGTCTGTCCTGATT	TAATACGACTCACTATAGGGGGTCTCTGTGG	AATCAGGACAGACTTTTTACTCAT	ACATAGAGACCGGTCTTGAGGGGTTTTTTG	TAATACGACTCACTATAGGGGGTCTCTGTGGAATCAGGACAGACTTTTTACTCATACATAGAGACCGGTCTTGAGGGGTTTTTTG
lcl|NC_003450.3_cds_NP_600333.1_1053 [locus_tag=NCgl1060] [db_xref=GeneID:1019090] [protein=hypothetical protein] [protein_id=NP_600333.1] [location=1151207..1152373] [gbkey=CDS]	ATGACCACTGACATCTACTTCAGC	TAATACGACTCACTATAGGGGGTCTCTGTGG	GCTGAAGTAGATGTCAGTGGTCAT	ACATAGAGACCGGTCTTGAGGGGTTTTTTG	TAATACGACTCACTATAGGGGGTCTCTGTGGGCTGAAGTAGATGTCAGTGGTCATACATAGAGACCGGTCTTGAGGGGTTTTTTG
lcl|NC_003450.3_cds_NP_601888.1_2576 [locus_tag=NCgl2599] [db_xref=GeneID:1020638] [protein=2-amino-4-hydroxy-6-hydroxymethyldihydropteridine diphosphokinase] [protein_id=NP_601888.1] [location=complement(2864865..2865344)] [gbkey=CDS]	ATGCATGCAGTTTTGTCCATCGGT	TAATACGACTCACTATAGGGGGTCTCTGTGG	ACCGATGGACAAAACTGCATGCAT	ACATAGAGACCGGTCTTGAGGGGTTTTTTG	TAATACGACTCACTATAGGGGGTCTCTGTGGACCGATGGACAAAACTGCATGCATACATAGAGACCGGTCTTGAGGGGTTTTTTG
lcl|NC_003450.3_cds_NP_601168.1_1870 [locus_tag=NCgl1886] [db_xref=GeneID:1019918] [protein=phage shock protein A (IM30)] [protein_id=NP_601168.1] [location=complement(2068553..2069383)] [gbkey=CDS]	ATGGCTAATCCATTCTCCAAGGCA	TAATACGACTCACTATAGGGGGTCTCTGTGG	TGCCTTGGAGAATGGATTAGCCAT	ACATAGAGACCGGTCTTGAGGGGTTTTTTG	TAATACGACTCACTATAGGGGGTCTCTGTGGTGCCTTGGAGAATGGATTAGCCATACATAGAGACCGGTCTTGAGGGGTTTTTTG
lcl|NC_003450.3_cds_NP_599775.1_511 [locus_tag=NCgl0514] [db_xref=GeneID:1021536] [protein=acetyltransferase] [protein_id=NP_599775.1] [location=complement(554449..554934)] [gbkey=CDS]	ATGTGGAAAGAGGCTTTGGAAGAA	TAATACGACTCACTATAGGGGGTCTCTGTGG	TTCTTCCAAAGCCTCTTTCCACAT	ACATAGAGACCGGTCTTGAGGGGTTTTTTG	TAATACGACTCACTATAGGGGGTCTCTGTGGTTCTTCCAAAGCCTCTTTCCACATACATAGAGACCGGTCTTGAGGGGTTTTTTG
lcl|NC_003450.3_cds_NP_601982.1_2667 [locus_tag=NCgl2692] [db_xref=GeneID:1020733] [protein=hypothetical protein] [protein_id=NP_601982.1] [location=2974468..2975595] [gbkey=CDS]	ATGCCAATAGTAACTTTTGAGGAC	TAATACGACTCACTATAGGGGGTCTCTGTGG	GTCCTCAAAAGTTACTATTGGCAT	ACATAGAGACCGGTCTTGAGGGGTTTTTTG	TAATACGACTCACTATAGGGGGTCTCTGTGGGTCCTCAAAAGTTACTATTGGCATACATAGAGACCGGTCTTGAGGGGTTTTTTG
lcl|NC_003450.3_cds_NP_600458.1_1180 [locus_tag=NCgl1187] [db_xref=GeneID:1019217] [protein=transcriptional regulator] [protein_id=NP_600458.1] [location=complement(1300142..1300369)] [gbkey=CDS]	ATGCACATGAACGCAGAAGAAATC	TAATACGACTCACTATAGGGGGTCTCTGTGG	GATTTCTTCTGCGTTCATGTGCAT	ACATAGAGACCGGTCTTGAGGGGTTTTTTG	TAATACGACTCACTATAGGGGGTCTCTGTGGGATTTCTTCTGCGTTCATGTGCATACATAGAGACCGGTCTTGAGGGGTTTTTTG
lcl|NC_003450.3_cds_NP_600681.1_1398 [locus_tag=NCgl1408] [db_xref=GeneID:1019438] [protein=hydroxyethylthiazole kinase] [protein_id=NP_600681.1] [location=complement(1542116..1542922)] [gbkey=CDS]	GTGGCTAACTCGTTTTTGGATTCT	TAATACGACTCACTATAGGGGGTCTCTGTGG	AGAATCCAAAAACGAGTTAGCCAC	ACATAGAGACCGGTCTTGAGGGGTTTTTTG	TAATACGACTCACTATAGGGGGTCTCTGTGGAGAATCCAAAAACGAGTTAGCCACACATAGAGACCGGTCTTGAGGGGTTTTTTG
lcl|NC_003450.3_cds_NP_601466.1_2169 [locus_tag=NCgl2186] [db_xref=GeneID:1020219] [protein=hypothetical protein] [protein_id=NP_601466.1] [location=2397265..2399103] [gbkey=CDS]	ATGACCATTCCAGGAGCTTCCACA	TAATACGACTCACTATAGGGGGTCTCTGTGG	TGTGGAAGCTCCTGGAATGGTCAT	ACATAGAGACCGGTCTTGAGGGGTTTTTTG	TAATACGACTCACTATAGGGGGTCTCTGTGGTGTGGAAGCTCCTGGAATGGTCATACATAGAGACCGGTCTTGAGGGGTTTTTTG
lcl|NC_003450.3_cds_NP_599619.1_357 [gene=sdhA] [locus_tag=NCgl0360] [db_xref=GeneID:1021051] [protein=succinate dehydrogenase flavoprotein subunit] [protein_id=NP_599619.1] [location=393495..395516] [gbkey=CDS]	ATGAGCACTCACTCTGAAACCACC	TAATACGACTCACTATAGGGGGTCTCTGTGG	GGTGGTTTCAGAGTGAGTGCTCAT	ACATAGAGACCGGTCTTGAGGGGTTTTTTG	TAATACGACTCACTATAGGGGGTCTCTGTGGGGTGGTTTCAGAGTGAGTGCTCATACATAGAGACCGGTCTTGAGGGGTTTTTTG
lcl|NC_003450.3_cds_NP_600317.1_1037 [locus_tag=NCgl1044] [db_xref=GeneID:1019074] [protein=2-dehydropantoate 2-reductase] [protein_id=NP_600317.1] [location=1137960..1138862] [gbkey=CDS]	ATGAAAATTGCGATCGTTGGCGCT	TAATACGACTCACTATAGGGGGTCTCTGTGG	AGCGCCAACGATCGCAATTTTCAT	ACATAGAGACCGGTCTTGAGGGGTTTTTTG	TAATACGACTCACTATAGGGGGTCTCTGTGGAGCGCCAACGATCGCAATTTTCATACATAGAGACCGGTCTTGAGGGGTTTTTTG
lcl|NC_003450.3_cds_NP_600625.1_1341 [locus_tag=NCgl1352] [db_xref=GeneID:1019382] [protein=tyrosyl-tRNA synthetase] [protein_id=NP_600625.1] [location=1476550..1477812] [gbkey=CDS]	ATGAACATCATTGACGAACTCTCC	TAATACGACTCACTATAGGGGGTCTCTGTGG	GGAGAGTTCGTCAATGATGTTCAT	ACATAGAGACCGGTCTTGAGGGGTTTTTTG	TAATACGACTCACTATAGGGGGTCTCTGTGGGGAGAGTTCGTCAATGATGTTCATACATAGAGACCGGTCTTGAGGGGTTTTTTG
lcl|NC_003450.3_cds_NP_600962.1_1671 [locus_tag=NCgl1685] [db_xref=GeneID:1019717] [protein=hypothetical protein] [protein_id=NP_600962.1] [location=1854282..1854857] [gbkey=CDS]	ATGTTGAAATTCCGCATCATCTCC	TAATACGACTCACTATAGGGGGTCTCTGTGG	GGAGATGATGCGGAATTTCAACAT	ACATAGAGACCGGTCTTGAGGGGTTTTTTG	TAATACGACTCACTATAGGGGGTCTCTGTGGGGAGATGATGCGGAATTTCAACATACATAGAGACCGGTCTTGAGGGGTTTTTTG
lcl|NC_003450.3_cds_NP_601427.2_2126 [locus_tag=NCgl2143] [db_xref=GeneID:1020176] [protein=hypothetical protein] [protein_id=NP_601427.2] [location=2357265..2357711] [gbkey=CDS]	TTGGACACCTGTGTTGCAGCAGCT	TAATACGACTCACTATAGGGGGTCTCTGTGG	AGCTGCTGCAACACAGGTGTCCAA	ACATAGAGACCGGTCTTGAGGGGTTTTTTG	TAATACGACTCACTATAGGGGGTCTCTGTGGAGCTGCTGCAACACAGGTGTCCAAACATAGAGACCGGTCTTGAGGGGTTTTTTG
lcl|NC_003450.3_cds_NP_599548.1_288 [locus_tag=NCgl0291] [db_xref=GeneID:1021359] [protein=trypsin-like serine protease] [protein_id=NP_599548.1] [location=310132..311328] [gbkey=CDS]	TTGTTGAGCCCCAGCCTGGTCGTC	TAATACGACTCACTATAGGGGGTCTCTGTGG	GACGACCAGGCTGGGGCTCAACAA	ACATAGAGACCGGTCTTGAGGGGTTTTTTG	TAATACGACTCACTATAGGGGGTCTCTGTGGGACGACCAGGCTGGGGCTCAACAAACATAGAGACCGGTCTTGAGGGGTTTTTTG
lcl|NC_003450.3_cds_NP_599875.1_611 [locus_tag=NCgl0614] [db_xref=GeneID:1018643] [protein=Mn-dependent transcriptional regulator] [protein_id=NP_599875.1] [location=656547..657218] [gbkey=CDS]	ATGCACATCTCAGATCTTCCCGAT	TAATACGACTCACTATAGGGGGTCTCTGTGG	ATCGGGAAGATCTGAGATGTGCAT	ACATAGAGACCGGTCTTGAGGGGTTTTTTG	TAATACGACTCACTATAGGGGGTCTCTGTGGATCGGGAAGATCTGAGATGTGCATACATAGAGACCGGTCTTGAGGGGTTTTTTG
lcl|NC_003450.3_cds_NP_599303.2_48 [locus_tag=NCgl0050] [db_xref=GeneID:1021115] [protein=phenol 2-monooxygenase] [protein_id=NP_599303.2] [location=53055..54011] [gbkey=CDS]	GTGGGGACTTTGGCAAGTAGTTCG	TAATACGACTCACTATAGGGGGTCTCTGTGG	CGAACTACTTGCCAAAGTCCCCAC	ACATAGAGACCGGTCTTGAGGGGTTTTTTG	TAATACGACTCACTATAGGGGGTCTCTGTGGCGAACTACTTGCCAAAGTCCCCACACATAGAGACCGGTCTTGAGGGGTTTTTTG
lcl|NC_003450.3_cds_NP_600108.1_842 [locus_tag=NCgl0845] [db_xref=GeneID:1018874] [protein=5-formyltetrahydrofolate cyclo-ligase] [protein_id=NP_600108.1] [location=complement(933730..934302)] [gbkey=CDS]	ATGAGCCAAACTAAGCAGGAACTG	TAATACGACTCACTATAGGGGGTCTCTGTGG	CAGTTCCTGCTTAGTTTGGCTCAT	ACATAGAGACCGGTCTTGAGGGGTTTTTTG	TAATACGACTCACTATAGGGGGTCTCTGTGGCAGTTCCTGCTTAGTTTGGCTCATACATAGAGACCGGTCTTGAGGGGTTTTTTG
lcl|NC_003450.3_cds_NP_600965.1_1674 [locus_tag=NCgl1688] [db_xref=GeneID:1019720] [protein=hypothetical protein] [protein_id=NP_600965.1] [location=1856915..1858741] [gbkey=CDS]	ATGGTTACCTTCAGCGTCGCAAAT	TAATACGACTCACTATAGGGGGTCTCTGTGG	ATTTGCGACGCTGAAGGTAACCAT	ACATAGAGACCGGTCTTGAGGGGTTTTTTG	TAATACGACTCACTATAGGGGGTCTCTGTGGATTTGCGACGCTGAAGGTAACCATACATAGAGACCGGTCTTGAGGGGTTTTTTG
lcl|NC_003450.3_cds_NP_600534.2_1250 [locus_tag=NCgl1260] [db_xref=GeneID:1019290] [protein=guanosine polyphosphate pyrophosphohydrolase/synthetase] [protein_id=NP_600534.2] [location=1379003..1379569] [gbkey=CDS]	GTGAATACACTTTCCCCGCGCCTT	TAATACGACTCACTATAGGGGGTCTCTGTGG	AAGGCGCGGGGAAAGTGTATTCAC	ACATAGAGACCGGTCTTGAGGGGTTTTTTG	TAATACGACTCACTATAGGGGGTCTCTGTGGAAGGCGCGGGGAAAGTGTATTCACACATAGAGACCGGTCTTGAGGGGTTTTTTG
lcl|NC_003450.3_cds_NP_599648.1_386 [locus_tag=NCgl0389] [db_xref=GeneID:1021208] [protein=glycosyltransferase] [protein_id=NP_599648.1] [location=423878..425134] [gbkey=CDS]	ATGCGCGTAGCTATGATTTCCATG	TAATACGACTCACTATAGGGGGTCTCTGTGG	CATGGAAATCATAGCTACGCGCAT	ACATAGAGACCGGTCTTGAGGGGTTTTTTG	TAATACGACTCACTATAGGGGGTCTCTGTGGCATGGAAATCATAGCTACGCGCATACATAGAGACCGGTCTTGAGGGGTTTTTTG
lcl|NC_003450.3_cds_NP_602088.1_2773 [locus_tag=NCgl2799] [db_xref=GeneID:1020842] [protein=prephenate dehydratase] [protein_id=NP_602088.1] [location=complement(3098576..3099523)] [gbkey=CDS]	ATGAGCGACGCACCAACTGTTGTG	TAATACGACTCACTATAGGGGGTCTCTGTGG	CACAACAGTTGGTGCGTCGCTCAT	ACATAGAGACCGGTCTTGAGGGGTTTTTTG	TAATACGACTCACTATAGGGGGTCTCTGTGGCACAACAGTTGGTGCGTCGCTCATACATAGAGACCGGTCTTGAGGGGTTTTTTG
lcl|NC_003450.3_cds_NP_599380.1_123 [locus_tag=NCgl0125] [db_xref=GeneID:1021147] [protein=hypothetical protein] [protein_id=NP_599380.1] [location=138791..140332] [gbkey=CDS]	ATGAGTAACCCGTCGCTAGAACCT	TAATACGACTCACTATAGGGGGTCTCTGTGG	AGGTTCTAGCGACGGGTTACTCAT	ACATAGAGACCGGTCTTGAGGGGTTTTTTG	TAATACGACTCACTATAGGGGGTCTCTGTGGAGGTTCTAGCGACGGGTTACTCATACATAGAGACCGGTCTTGAGGGGTTTTTTG
lcl|NC_003450.3_cds_NP_599569.1_308 [locus_tag=NCgl0311] [db_xref=GeneID:1021382] [protein=beta-glucosidase-related glycosidase] [protein_id=NP_599569.1] [location=332919..334565] [gbkey=CDS]	ATGTCTCAAGAGCGGCCTCAAATC	TAATACGACTCACTATAGGGGGTCTCTGTGG	GATTTGAGGCCGCTCTTGAGACAT	ACATAGAGACCGGTCTTGAGGGGTTTTTTG	TAATACGACTCACTATAGGGGGTCTCTGTGGGATTTGAGGCCGCTCTTGAGACATACATAGAGACCGGTCTTGAGGGGTTTTTTG
lcl|NC_003450.3_cds_NP_601069.1_1777 [locus_tag=NCgl1791] [db_xref=GeneID:1019823] [protein=hypothetical protein] [protein_id=NP_601069.1] [location=1977043..1977552] [gbkey=CDS]	ATGTCTAAAAAACGCGACCACCTC	TAATACGACTCACTATAGGGGGTCTCTGTGG	GAGGTGGTCGCGTTTTTTAGACAT	ACATAGAGACCGGTCTTGAGGGGTTTTTTG	TAATACGACTCACTATAGGGGGTCTCTGTGGGAGGTGGTCGCGTTTTTTAGACATACATAGAGACCGGTCTTGAGGGGTTTTTTG
lcl|NC_003450.3_cds_NP_599532.1_272 [locus_tag=NCgl0275] [db_xref=GeneID:1021345] [protein=regulatory protein] [protein_id=NP_599532.1] [location=297055..297405] [gbkey=CDS]	ATGACGTCTGTGATTCCAGAGCAG	TAATACGACTCACTATAGGGGGTCTCTGTGG	CTGCTCTGGAATCACAGACGTCAT	ACATAGAGACCGGTCTTGAGGGGTTTTTTG	TAATACGACTCACTATAGGGGGTCTCTGTGGCTGCTCTGGAATCACAGACGTCATACATAGAGACCGGTCTTGAGGGGTTTTTTG
lcl|NC_003450.3_cds_NP_599740.1_475 [locus_tag=NCgl0478] [db_xref=GeneID:1021501] [protein=elongation factor G] [protein_id=NP_599740.1] [location=523884..526013] [gbkey=CDS]	GTGGCACAAGAAGTGCTTAAGGAT	TAATACGACTCACTATAGGGGGTCTCTGTGG	ATCCTTAAGCACTTCTTGTGCCAC	ACATAGAGACCGGTCTTGAGGGGTTTTTTG	TAATACGACTCACTATAGGGGGTCTCTGTGGATCCTTAAGCACTTCTTGTGCCACACATAGAGACCGGTCTTGAGGGGTTTTTTG
lcl|NC_003450.3_cds_NP_599956.1_690 [locus_tag=NCgl0695] [db_xref=GeneID:1018724] [protein=ABC transporter permease] [protein_id=NP_599956.1] [location=complement(743897..744931)] [gbkey=CDS]	ATGGCCACATTCAAACAGGCCAGA	TAATACGACTCACTATAGGGGGTCTCTGTGG	TCTGGCCTGTTTGAATGTGGCCAT	ACATAGAGACCGGTCTTGAGGGGTTTTTTG	TAATACGACTCACTATAGGGGGTCTCTGTGGTCTGGCCTGTTTGAATGTGGCCATACATAGAGACCGGTCTTGAGGGGTTTTTTG
lcl|NC_003450.3_cds_NP_601461.1_2164 [locus_tag=NCgl2181] [db_xref=GeneID:1020214] [protein=hypothetical protein] [protein_id=NP_601461.1] [location=2393165..2393407] [gbkey=CDS]	GTGAATAACACTCCCGCATGGCTC	TAATACGACTCACTATAGGGGGTCTCTGTGG	GAGCCATGCGGGAGTGTTATTCAC	ACATAGAGACCGGTCTTGAGGGGTTTTTTG	TAATACGACTCACTATAGGGGGTCTCTGTGGGAGCCATGCGGGAGTGTTATTCACACATAGAGACCGGTCTTGAGGGGTTTTTTG
lcl|NC_003450.3_cds_NP_600137.1_869 [locus_tag=NCgl0872] [db_xref=GeneID:1018901] [protein=hypothetical protein] [protein_id=NP_600137.1] [location=963813..964937] [gbkey=CDS]	ATGGCGCCCCATCAGAAGTCACGG	TAATACGACTCACTATAGGGGGTCTCTGTGG	CCGTGACTTCTGATGGGGCGCCAT	ACATAGAGACCGGTCTTGAGGGGTTTTTTG	TAATACGACTCACTATAGGGGGTCTCTGTGGCCGTGACTTCTGATGGGGCGCCATACATAGAGACCGGTCTTGAGGGGTTTTTTG
lcl|NC_003450.3_cds_NP_600703.1_1420 [locus_tag=NCgl1430] [db_xref=GeneID:1019460] [protein=Xaa-Pro aminopeptidase] [protein_id=NP_600703.1] [location=complement(1565299..1566438)] [gbkey=CDS]	ATGAGTGATCCTTCAACAAACAAT	TAATACGACTCACTATAGGGGGTCTCTGTGG	ATTGTTTGTTGAAGGATCACTCAT	ACATAGAGACCGGTCTTGAGGGGTTTTTTG	TAATACGACTCACTATAGGGGGTCTCTGTGGATTGTTTGTTGAAGGATCACTCATACATAGAGACCGGTCTTGAGGGGTTTTTTG
lcl|NC_003450.3_cds_NP_600976.1_1685 [locus_tag=NCgl1699] [db_xref=GeneID:1019731] [protein=hypothetical protein] [protein_id=NP_600976.1] [location=complement(1868668..1868895)] [gbkey=CDS]	ATGACGACCCCAGATCCGACAAAC	TAATACGACTCACTATAGGGGGTCTCTGTGG	GTTTGTCGGATCTGGGGTCGTCAT	ACATAGAGACCGGTCTTGAGGGGTTTTTTG	TAATACGACTCACTATAGGGGGTCTCTGTGGGTTTGTCGGATCTGGGGTCGTCATACATAGAGACCGGTCTTGAGGGGTTTTTTG
lcl|NC_003450.3_cds_NP_601884.1_2572 [gene=panC] [locus_tag=NCgl2595] [db_xref=GeneID:1020634] [protein=pantoate--beta-alanine ligase] [protein_id=NP_601884.1] [location=complement(2862130..2862930)] [gbkey=CDS]	TTGAGTTTCACGCATGGTCAGGGC	TAATACGACTCACTATAGGGGGTCTCTGTGG	GCCCTGACCATGCGTGAAACTCAA	ACATAGAGACCGGTCTTGAGGGGTTTTTTG	TAATACGACTCACTATAGGGGGTCTCTGTGGGCCCTGACCATGCGTGAAACTCAAACATAGAGACCGGTCTTGAGGGGTTTTTTG
lcl|NC_003450.3_cds_NP_694634.1_349 [locus_tag=NCgl0352] [db_xref=GeneID:1021049] [protein=hypothetical protein] [protein_id=NP_694634.1] [location=complement(383979..385190)] [gbkey=CDS]	GTGCTTCGTGAGCCTTTAGCTGTC	TAATACGACTCACTATAGGGGGTCTCTGTGG	GACAGCTAAAGGCTCACGAAGCAC	ACATAGAGACCGGTCTTGAGGGGTTTTTTG	TAATACGACTCACTATAGGGGGTCTCTGTGGGACAGCTAAAGGCTCACGAAGCACACATAGAGACCGGTCTTGAGGGGTTTTTTG
lcl|NC_003450.3_cds_NP_601558.1_2259 [gene=obgE] [locus_tag=NCgl2275] [db_xref=GeneID:1020308] [protein=GTPase ObgE] [protein_id=NP_601558.1] [location=complement(2498007..2499512)] [gbkey=CDS]	ATGAACCGATTTATTGACCGCGTT	TAATACGACTCACTATAGGGGGTCTCTGTGG	AACGCGGTCAATAAATCGGTTCAT	ACATAGAGACCGGTCTTGAGGGGTTTTTTG	TAATACGACTCACTATAGGGGGTCTCTGTGGAACGCGGTCAATAAATCGGTTCATACATAGAGACCGGTCTTGAGGGGTTTTTTG
lcl|NC_003450.3_cds_NP_600179.1_910 [locus_tag=NCgl0913] [db_xref=GeneID:1018942] [protein=hypothetical protein] [protein_id=NP_600179.1] [location=1007049..1008155] [gbkey=CDS]	ATGATGAATGGCGTGGTACAGCCT	TAATACGACTCACTATAGGGGGTCTCTGTGG	AGGCTGTACCACGCCATTCATCAT	ACATAGAGACCGGTCTTGAGGGGTTTTTTG	TAATACGACTCACTATAGGGGGTCTCTGTGGAGGCTGTACCACGCCATTCATCATACATAGAGACCGGTCTTGAGGGGTTTTTTG
lcl|NC_003450.3_cds_NP_600272.1_997 [locus_tag=NCgl1002] [db_xref=GeneID:1019031] [protein=hypothetical protein] [protein_id=NP_600272.1] [location=1097229..1097729] [gbkey=CDS]	GTGGCGTCGCCAGAGAATATTCTC	TAATACGACTCACTATAGGGGGTCTCTGTGG	GAGAATATTCTCTGGCGACGCCAC	ACATAGAGACCGGTCTTGAGGGGTTTTTTG	TAATACGACTCACTATAGGGGGTCTCTGTGGGAGAATATTCTCTGGCGACGCCACACATAGAGACCGGTCTTGAGGGGTTTTTTG
lcl|NC_003450.3_cds_NP_601807.1_2498 [locus_tag=NCgl2517] [db_xref=GeneID:1020553] [protein=two-component system, sensory transduction histidine kinase] [protein_id=NP_601807.1] [location=complement(2772642..2774099)] [gbkey=CDS]	ATGGAAAATCCTTATGTTGCTGCG	TAATACGACTCACTATAGGGGGTCTCTGTGG	CGCAGCAACATAAGGATTTTCCAT	ACATAGAGACCGGTCTTGAGGGGTTTTTTG	TAATACGACTCACTATAGGGGGTCTCTGTGGCGCAGCAACATAAGGATTTTCCATACATAGAGACCGGTCTTGAGGGGTTTTTTG
lcl|NC_003450.3_cds_NP_600792.1_1504 [locus_tag=NCgl1516] [db_xref=GeneID:1019546] [protein=6-phosphogluconolactonase] [protein_id=NP_600792.1] [location=1670395..1671102] [gbkey=CDS]	ATGGTTGATGTAGTACGCGCACGC	TAATACGACTCACTATAGGGGGTCTCTGTGG	GCGTGCGCGTACTACATCAACCAT	ACATAGAGACCGGTCTTGAGGGGTTTTTTG	TAATACGACTCACTATAGGGGGTCTCTGTGGGCGTGCGCGTACTACATCAACCATACATAGAGACCGGTCTTGAGGGGTTTTTTG
lcl|NC_003450.3_cds_NP_599842.1_578 [locus_tag=NCgl0581] [db_xref=GeneID:1018610] [protein=transcriptional regulator] [protein_id=NP_599842.1] [location=619086..619997] [gbkey=CDS]	GTGCTCAATCTCAACCGCTTACAC	TAATACGACTCACTATAGGGGGTCTCTGTGG	GTGTAAGCGGTTGAGATTGAGCAC	ACATAGAGACCGGTCTTGAGGGGTTTTTTG	TAATACGACTCACTATAGGGGGTCTCTGTGGGTGTAAGCGGTTGAGATTGAGCACACATAGAGACCGGTCTTGAGGGGTTTTTTG
lcl|NC_003450.3_cds_NP_601324.1_2025 [locus_tag=NCgl2042] [db_xref=GeneID:1020074] [protein=ribosome-associated heat shock protein] [protein_id=NP_601324.1] [location=complement(2241736..2242116)] [gbkey=CDS]	ATGTCAGACACTGATGGATTACCT	TAATACGACTCACTATAGGGGGTCTCTGTGG	AGGTAATCCATCAGTGTCTGACAT	ACATAGAGACCGGTCTTGAGGGGTTTTTTG	TAATACGACTCACTATAGGGGGTCTCTGTGGAGGTAATCCATCAGTGTCTGACATACATAGAGACCGGTCTTGAGGGGTTTTTTG
lcl|NC_003450.3_cds_NP_601231.1_1933 [gene=rpsB] [locus_tag=NCgl1950] [db_xref=GeneID:1019982] [protein=30S ribosomal protein S2] [protein_id=NP_601231.1] [location=complement(2140068..2140886)] [gbkey=CDS]	ATGGCAGTCGTAACCATGCGAGAG	TAATACGACTCACTATAGGGGGTCTCTGTGG	CTCTCGCATGGTTACGACTGCCAT	ACATAGAGACCGGTCTTGAGGGGTTTTTTG	TAATACGACTCACTATAGGGGGTCTCTGTGGCTCTCGCATGGTTACGACTGCCATACATAGAGACCGGTCTTGAGGGGTTTTTTG
lcl|NC_003450.3_cds_NP_601628.1_2328 [locus_tag=NCgl2344] [db_xref=GeneID:1020377] [protein=hypothetical protein] [protein_id=NP_601628.1] [location=2572194..2572352] [gbkey=CDS]	ATGACCAGCGGTGATCCAAAATTA	TAATACGACTCACTATAGGGGGTCTCTGTGG	TAATTTTGGATCACCGCTGGTCAT	ACATAGAGACCGGTCTTGAGGGGTTTTTTG	TAATACGACTCACTATAGGGGGTCTCTGTGGTAATTTTGGATCACCGCTGGTCATACATAGAGACCGGTCTTGAGGGGTTTTTTG
lcl|NC_003450.3_cds_NP_601083.1_1790 [locus_tag=NCgl1804] [db_xref=GeneID:1019836] [protein=hypothetical protein] [protein_id=NP_601083.1] [location=1984495..1984731] [gbkey=CDS]	ATGGCAACCCACCGCGTTCATTTT	TAATACGACTCACTATAGGGGGTCTCTGTGG	AAAATGAACGCGGTGGGTTGCCAT	ACATAGAGACCGGTCTTGAGGGGTTTTTTG	TAATACGACTCACTATAGGGGGTCTCTGTGGAAAATGAACGCGGTGGGTTGCCATACATAGAGACCGGTCTTGAGGGGTTTTTTG
lcl|NC_003450.3_cds_NP_599512.1_252 [locus_tag=NCgl0255] [db_xref=GeneID:1021321] [protein=hypothetical protein] [protein_id=NP_599512.1] [location=277581..277907] [gbkey=CDS]	ATGACAACTGATTTCTCCTGTATT	TAATACGACTCACTATAGGGGGTCTCTGTGG	AATACAGGAGAAATCAGTTGTCAT	ACATAGAGACCGGTCTTGAGGGGTTTTTTG	TAATACGACTCACTATAGGGGGTCTCTGTGGAATACAGGAGAAATCAGTTGTCATACATAGAGACCGGTCTTGAGGGGTTTTTTG
lcl|NC_003450.3_cds_NP_599874.1_610 [locus_tag=NCgl0613] [db_xref=GeneID:1018642] [protein=hypothetical protein] [protein_id=NP_599874.1] [location=655122..656537] [gbkey=CDS]	ATGAGCAGCCTTGAAGGGTTTCGA	TAATACGACTCACTATAGGGGGTCTCTGTGG	TCGAAACCCTTCAAGGCTGCTCAT	ACATAGAGACCGGTCTTGAGGGGTTTTTTG	TAATACGACTCACTATAGGGGGTCTCTGTGGTCGAAACCCTTCAAGGCTGCTCATACATAGAGACCGGTCTTGAGGGGTTTTTTG
lcl|NC_003450.3_cds_NP_600378.1_1098 [locus_tag=NCgl1105] [db_xref=GeneID:1019135] [protein=helicase] [protein_id=NP_600378.1] [location=complement(1203913..1206828)] [gbkey=CDS]	ATGAGCCCATTCGATTCAAAGCTT	TAATACGACTCACTATAGGGGGTCTCTGTGG	AAGCTTTGAATCGAATGGGCTCAT	ACATAGAGACCGGTCTTGAGGGGTTTTTTG	TAATACGACTCACTATAGGGGGTCTCTGTGGAAGCTTTGAATCGAATGGGCTCATACATAGAGACCGGTCTTGAGGGGTTTTTTG
lcl|NC_003450.3_cds_NP_600791.1_1503 [locus_tag=NCgl1515] [db_xref=GeneID:1019545] [protein=hypothetical protein] [protein_id=NP_600791.1] [location=1669419..1670378] [gbkey=CDS]	ATGATCTTTGAACTTCCGGATACC	TAATACGACTCACTATAGGGGGTCTCTGTGG	GGTATCCGGAAGTTCAAAGATCAT	ACATAGAGACCGGTCTTGAGGGGTTTTTTG	TAATACGACTCACTATAGGGGGTCTCTGTGGGGTATCCGGAAGTTCAAAGATCATACATAGAGACCGGTCTTGAGGGGTTTTTTG
lcl|NC_003450.3_cds_NP_602072.1_2757 [locus_tag=NCgl2782] [db_xref=GeneID:1020823] [protein=membrane-associated phospholipid phosphatase] [protein_id=NP_602072.1] [location=complement(3079846..3080352)] [gbkey=CDS]	ATGAGCAATAAGGAAGTACAGATT	TAATACGACTCACTATAGGGGGTCTCTGTGG	AATCTGTACTTCCTTATTGCTCAT	ACATAGAGACCGGTCTTGAGGGGTTTTTTG	TAATACGACTCACTATAGGGGGTCTCTGTGGAATCTGTACTTCCTTATTGCTCATACATAGAGACCGGTCTTGAGGGGTTTTTTG
lcl|NC_003450.3_cds_NP_599483.1_224 [locus_tag=NCgl0227] [db_xref=GeneID:1021301] [protein=hypothetical protein] [protein_id=NP_599483.1] [location=244466..244819] [gbkey=CDS]	TTGCTCTACTCTGTGGTCATGAAC	TAATACGACTCACTATAGGGGGTCTCTGTGG	GTTCATGACCACAGAGTAGAGCAA	ACATAGAGACCGGTCTTGAGGGGTTTTTTG	TAATACGACTCACTATAGGGGGTCTCTGTGGGTTCATGACCACAGAGTAGAGCAAACATAGAGACCGGTCTTGAGGGGTTTTTTG
lcl|NC_003450.3_cds_NP_600736.1_1453 [locus_tag=NCgl1463] [db_xref=GeneID:1019493] [protein=hypothetical protein] [protein_id=NP_600736.1] [location=1602660..1603469] [gbkey=CDS]	ATGTCCATCCCCTTCTCAGTCCTT	TAATACGACTCACTATAGGGGGTCTCTGTGG	AAGGACTGAGAAGGGGATGGACAT	ACATAGAGACCGGTCTTGAGGGGTTTTTTG	TAATACGACTCACTATAGGGGGTCTCTGTGGAAGGACTGAGAAGGGGATGGACATACATAGAGACCGGTCTTGAGGGGTTTTTTG
lcl|NC_003450.3_cds_NP_600515.1_1234 [gene=gltX] [locus_tag=NCgl1244] [db_xref=GeneID:1019274] [protein=glutamyl-tRNA synthetase] [protein_id=NP_600515.1] [location=1361370..1362851] [gbkey=CDS]	ATGACTGATGTTCGTGTTCGTTTC	TAATACGACTCACTATAGGGGGTCTCTGTGG	GAAACGAACACGAACATCAGTCAT	ACATAGAGACCGGTCTTGAGGGGTTTTTTG	TAATACGACTCACTATAGGGGGTCTCTGTGGGAAACGAACACGAACATCAGTCATACATAGAGACCGGTCTTGAGGGGTTTTTTG
lcl|NC_003450.3_cds_NP_600630.1_1347 [locus_tag=NCgl1357] [db_xref=GeneID:1019387] [protein=rRNA methylase] [protein_id=NP_600630.1] [location=1487238..1488059] [gbkey=CDS]	ATGGTTGCACGCAGAAGACTGGAC	TAATACGACTCACTATAGGGGGTCTCTGTGG	GTCCAGTCTTCTGCGTGCAACCAT	ACATAGAGACCGGTCTTGAGGGGTTTTTTG	TAATACGACTCACTATAGGGGGTCTCTGTGGGTCCAGTCTTCTGCGTGCAACCATACATAGAGACCGGTCTTGAGGGGTTTTTTG
lcl|NC_003450.3_cds_NP_601157.1_1859 [locus_tag=NCgl1875] [db_xref=GeneID:1019907] [protein=glutamate ABC transporter ATPase] [protein_id=NP_601157.1] [location=2059750..2060502] [gbkey=CDS]	ATGACGCAGACCACAGAATCCCCG	TAATACGACTCACTATAGGGGGTCTCTGTGG	CGGGGATTCTGTGGTCTGCGTCAT	ACATAGAGACCGGTCTTGAGGGGTTTTTTG	TAATACGACTCACTATAGGGGGTCTCTGTGGCGGGGATTCTGTGGTCTGCGTCATACATAGAGACCGGTCTTGAGGGGTTTTTTG
lcl|NC_003450.3_cds_NP_600910.1_1619 [locus_tag=NCgl1633] [db_xref=GeneID:1019665] [protein=hypothetical protein] [protein_id=NP_600910.1] [location=1801494..1802099] [gbkey=CDS]	ATGACCATGTACAACGCCGCAAAG	TAATACGACTCACTATAGGGGGTCTCTGTGG	CTTTGCGGCGTTGTACATGGTCAT	ACATAGAGACCGGTCTTGAGGGGTTTTTTG	TAATACGACTCACTATAGGGGGTCTCTGTGGCTTTGCGGCGTTGTACATGGTCATACATAGAGACCGGTCTTGAGGGGTTTTTTG
lcl|NC_003450.3_cds_NP_601316.2_2018 [locus_tag=NCgl2035] [db_xref=GeneID:1020067] [protein=DNA polymerase III epsilon subunit] [protein_id=NP_601316.2] [location=2232929..2234074] [gbkey=CDS]	GTGTTGAAGGGTGAAAAGCCACAG	TAATACGACTCACTATAGGGGGTCTCTGTGG	CTGTGGCTTTTCACCCTTCAACAC	ACATAGAGACCGGTCTTGAGGGGTTTTTTG	TAATACGACTCACTATAGGGGGTCTCTGTGGCTGTGGCTTTTCACCCTTCAACACACATAGAGACCGGTCTTGAGGGGTTTTTTG
lcl|NC_003450.3_cds_NP_601824.1_2515 [locus_tag=NCgl2534] [db_xref=GeneID:1020570] [protein=hypothetical protein] [protein_id=NP_601824.1] [location=2792532..2792861] [gbkey=CDS]	TTGCCGGCCAAAATCACGGACACT	TAATACGACTCACTATAGGGGGTCTCTGTGG	AGTGTCCGTGATTTTGGCCGGCAA	ACATAGAGACCGGTCTTGAGGGGTTTTTTG	TAATACGACTCACTATAGGGGGTCTCTGTGGAGTGTCCGTGATTTTGGCCGGCAAACATAGAGACCGGTCTTGAGGGGTTTTTTG
lcl|NC_003450.3_cds_NP_599382.1_125 [locus_tag=NCgl0127] [db_xref=GeneID:1021229] [protein=hypothetical protein] [protein_id=NP_599382.1] [location=141814..143529] [gbkey=CDS]	ATGCCGGCACTGCCCAGGCGCGCG	TAATACGACTCACTATAGGGGGTCTCTGTGG	CGCGCGCCTGGGCAGTGCCGGCAT	ACATAGAGACCGGTCTTGAGGGGTTTTTTG	TAATACGACTCACTATAGGGGGTCTCTGTGGCGCGCGCCTGGGCAGTGCCGGCATACATAGAGACCGGTCTTGAGGGGTTTTTTG
lcl|NC_003450.3_cds_NP_601079.1_1786 [locus_tag=NCgl1800] [db_xref=GeneID:1019832] [protein=hypothetical protein] [protein_id=NP_601079.1] [location=1983186..1983551] [gbkey=CDS]	ATGACCTCCCCCACCACGTTAAAG	TAATACGACTCACTATAGGGGGTCTCTGTGG	CTTTAACGTGGTGGGGGAGGTCAT	ACATAGAGACCGGTCTTGAGGGGTTTTTTG	TAATACGACTCACTATAGGGGGTCTCTGTGGCTTTAACGTGGTGGGGGAGGTCATACATAGAGACCGGTCTTGAGGGGTTTTTTG
lcl|NC_003450.3_cds_NP_601092.1_1797 [locus_tag=NCgl1813] [db_xref=GeneID:1019845] [protein=hypothetical protein] [protein_id=NP_601092.1] [location=complement(1991186..1991620)] [gbkey=CDS]	ATGGGATTTAGCGCGTTGGAGATG	TAATACGACTCACTATAGGGGGTCTCTGTGG	CATCTCCAACGCGCTAAATCCCAT	ACATAGAGACCGGTCTTGAGGGGTTTTTTG	TAATACGACTCACTATAGGGGGTCTCTGTGGCATCTCCAACGCGCTAAATCCCATACATAGAGACCGGTCTTGAGGGGTTTTTTG
lcl|NC_003450.3_cds_NP_599323.1_68 [locus_tag=NCgl0070] [db_xref=GeneID:1021119] [protein=hypothetical protein] [protein_id=NP_599323.1] [location=73844..74275] [gbkey=CDS]	ATGAGCATTTCCAACGCAATCCTG	TAATACGACTCACTATAGGGGGTCTCTGTGG	CAGGATTGCGTTGGAAATGCTCAT	ACATAGAGACCGGTCTTGAGGGGTTTTTTG	TAATACGACTCACTATAGGGGGTCTCTGTGGCAGGATTGCGTTGGAAATGCTCATACATAGAGACCGGTCTTGAGGGGTTTTTTG
lcl|NC_003450.3_cds_NP_602223.1_2893 [locus_tag=NCgl2927] [db_xref=GeneID:1020972] [protein=anthranilate synthase I] [protein_id=NP_602223.1] [location=3233404..3234960] [gbkey=CDS]	ATGAGCACGAATCCCCATGTTTTC	TAATACGACTCACTATAGGGGGTCTCTGTGG	GAAAACATGGGGATTCGTGCTCAT	ACATAGAGACCGGTCTTGAGGGGTTTTTTG	TAATACGACTCACTATAGGGGGTCTCTGTGGGAAAACATGGGGATTCGTGCTCATACATAGAGACCGGTCTTGAGGGGTTTTTTG
lcl|NC_003450.3_cds_NP_600547.1_1263 [locus_tag=NCgl1273] [db_xref=GeneID:1019303] [protein=acetyl-CoA carboxylase biotin carboxyl carrier protein subunit] [protein_id=NP_600547.1] [location=1392939..1393154] [gbkey=CDS]	ATGAAGATCTACGCACCTTTTGCT	TAATACGACTCACTATAGGGGGTCTCTGTGG	AGCAAAAGGTGCGTAGATCTTCAT	ACATAGAGACCGGTCTTGAGGGGTTTTTTG	TAATACGACTCACTATAGGGGGTCTCTGTGGAGCAAAAGGTGCGTAGATCTTCATACATAGAGACCGGTCTTGAGGGGTTTTTTG
lcl|NC_003450.3_cds_NP_600535.1_1251 [locus_tag=NCgl1261] [db_xref=GeneID:1019291] [protein=transcriptional regulator] [protein_id=NP_600535.1] [location=complement(1379552..1380259)] [gbkey=CDS]	ATGGGACAGCAAGAAATTATCGAG	TAATACGACTCACTATAGGGGGTCTCTGTGG	CTCGATAATTTCTTGCTGTCCCAT	ACATAGAGACCGGTCTTGAGGGGTTTTTTG	TAATACGACTCACTATAGGGGGTCTCTGTGGCTCGATAATTTCTTGCTGTCCCATACATAGAGACCGGTCTTGAGGGGTTTTTTG
lcl|NC_003450.3_cds_NP_602029.1_2714 [locus_tag=NCgl2739] [db_xref=GeneID:1020780] [protein=3-methyladenine DNA glycosylase] [protein_id=NP_602029.1] [location=3025553..3026143] [gbkey=CDS]	ATGAGTTCATTAATCGTTGGCACG	TAATACGACTCACTATAGGGGGTCTCTGTGG	CGTGCCAACGATTAATGAACTCAT	ACATAGAGACCGGTCTTGAGGGGTTTTTTG	TAATACGACTCACTATAGGGGGTCTCTGTGGCGTGCCAACGATTAATGAACTCATACATAGAGACCGGTCTTGAGGGGTTTTTTG
lcl|NC_003450.3_cds_NP_599578.1_317 [locus_tag=NCgl0320] [db_xref=GeneID:1021389] [protein=hypothetical protein] [protein_id=NP_599578.1] [location=341356..342378] [gbkey=CDS]	ATGAAATCCATTGATCTTGAGCAG	TAATACGACTCACTATAGGGGGTCTCTGTGG	CTGCTCAAGATCAATGGATTTCAT	ACATAGAGACCGGTCTTGAGGGGTTTTTTG	TAATACGACTCACTATAGGGGGTCTCTGTGGCTGCTCAAGATCAATGGATTTCATACATAGAGACCGGTCTTGAGGGGTTTTTTG
lcl|NC_003450.3_cds_NP_599550.1_290 [locus_tag=NCgl0293] [db_xref=GeneID:1021361] [protein=hypothetical protein] [protein_id=NP_599550.1] [location=complement(312906..313457)] [gbkey=CDS]	GTGAGCAACAAAGACGGCCTTTTT	TAATACGACTCACTATAGGGGGTCTCTGTGG	AAAAAGGCCGTCTTTGTTGCTCAC	ACATAGAGACCGGTCTTGAGGGGTTTTTTG	TAATACGACTCACTATAGGGGGTCTCTGTGGAAAAAGGCCGTCTTTGTTGCTCACACATAGAGACCGGTCTTGAGGGGTTTTTTG
lcl|NC_003450.3_cds_NP_599260.1_8 [locus_tag=NCgl0008] [db_xref=GeneID:1021462] [protein=hypothetical protein] [protein_id=NP_599260.1] [location=complement(9471..9914)] [gbkey=CDS]	ATGACTTCACTCAGGGACTTACTT	TAATACGACTCACTATAGGGGGTCTCTGTGG	AAGTAAGTCCCTGAGTGAAGTCAT	ACATAGAGACCGGTCTTGAGGGGTTTTTTG	TAATACGACTCACTATAGGGGGTCTCTGTGGAAGTAAGTCCCTGAGTGAAGTCATACATAGAGACCGGTCTTGAGGGGTTTTTTG
lcl|NC_003450.3_cds_NP_600727.2_1444 [locus_tag=NCgl1454] [db_xref=GeneID:1019484] [protein=protein-tyrosine-phosphatase] [protein_id=NP_600727.2] [location=1594532..1594954] [gbkey=CDS]	ATGAATAATCAACCATCAGTACTT	TAATACGACTCACTATAGGGGGTCTCTGTGG	AAGTACTGATGGTTGATTATTCAT	ACATAGAGACCGGTCTTGAGGGGTTTTTTG	TAATACGACTCACTATAGGGGGTCTCTGTGGAAGTACTGATGGTTGATTATTCATACATAGAGACCGGTCTTGAGGGGTTTTTTG
lcl|NC_003450.3_cds_NP_601639.1_2337 [locus_tag=NCgl2355] [db_xref=GeneID:1020388] [protein=hypothetical protein] [protein_id=NP_601639.1] [location=2584560..2585930] [gbkey=CDS]	TTGGCATTGAAGGGTTACACCAAC	TAATACGACTCACTATAGGGGGTCTCTGTGG	GTTGGTGTAACCCTTCAATGCCAA	ACATAGAGACCGGTCTTGAGGGGTTTTTTG	TAATACGACTCACTATAGGGGGTCTCTGTGGGTTGGTGTAACCCTTCAATGCCAAACATAGAGACCGGTCTTGAGGGGTTTTTTG
lcl|NC_003450.3_cds_NP_601535.1_2236 [locus_tag=NCgl2252] [db_xref=GeneID:1020285] [protein=hypothetical protein] [protein_id=NP_601535.1] [location=complement(2475838..2476119)] [gbkey=CDS]	ATGGCTACCACAGCTTCCAAGATC	TAATACGACTCACTATAGGGGGTCTCTGTGG	GATCTTGGAAGCTGTGGTAGCCAT	ACATAGAGACCGGTCTTGAGGGGTTTTTTG	TAATACGACTCACTATAGGGGGTCTCTGTGGGATCTTGGAAGCTGTGGTAGCCATACATAGAGACCGGTCTTGAGGGGTTTTTTG
lcl|NC_003450.3_cds_NP_601290.1_1993 [locus_tag=NCgl2010] [db_xref=GeneID:1020042] [protein=indole-3-glycerol phosphate synthase] [protein_id=NP_601290.1] [location=complement(2208364..2209149)] [gbkey=CDS]	ATGGTTGCAACAGAGAACCGCATG	TAATACGACTCACTATAGGGGGTCTCTGTGG	CATGCGGTTCTCTGTTGCAACCAT	ACATAGAGACCGGTCTTGAGGGGTTTTTTG	TAATACGACTCACTATAGGGGGTCTCTGTGGCATGCGGTTCTCTGTTGCAACCATACATAGAGACCGGTCTTGAGGGGTTTTTTG
lcl|NC_003450.3_cds_NP_601315.1_2017 [locus_tag=NCgl2034] [db_xref=GeneID:1020066] [protein=transcriptional regulator] [protein_id=NP_601315.1] [location=complement(2232014..2232457)] [gbkey=CDS]	ATGAACGTACAGTTTGAATCAGAC	TAATACGACTCACTATAGGGGGTCTCTGTGG	GTCTGATTCAAACTGTACGTTCAT	ACATAGAGACCGGTCTTGAGGGGTTTTTTG	TAATACGACTCACTATAGGGGGTCTCTGTGGGTCTGATTCAAACTGTACGTTCATACATAGAGACCGGTCTTGAGGGGTTTTTTG
lcl|NC_003450.3_cds_NP_601441.1_2141 [locus_tag=NCgl2158] [db_xref=GeneID:1020191] [protein=phosphatase] [protein_id=NP_601441.1] [location=2374545..2375201] [gbkey=CDS]	GTGACTACGCCTTCTAAGAAAACT	TAATACGACTCACTATAGGGGGTCTCTGTGG	AGTTTTCTTAGAAGGCGTAGTCAC	ACATAGAGACCGGTCTTGAGGGGTTTTTTG	TAATACGACTCACTATAGGGGGTCTCTGTGGAGTTTTCTTAGAAGGCGTAGTCACACATAGAGACCGGTCTTGAGGGGTTTTTTG
lcl|NC_003450.3_cds_NP_601274.1_1977 [gene=rnc] [locus_tag=NCgl1994] [db_xref=GeneID:1020026] [protein=ribonuclease III] [protein_id=NP_601274.1] [location=complement(2189163..2189906)] [gbkey=CDS]	GTGAGCAGGAAAAAGAATCGCCTC	TAATACGACTCACTATAGGGGGTCTCTGTGG	GAGGCGATTCTTTTTCCTGCTCAC	ACATAGAGACCGGTCTTGAGGGGTTTTTTG	TAATACGACTCACTATAGGGGGTCTCTGTGGGAGGCGATTCTTTTTCCTGCTCACACATAGAGACCGGTCTTGAGGGGTTTTTTG
lcl|NC_003450.3_cds_NP_599507.1_247 [locus_tag=NCgl0250] [db_xref=GeneID:1021317] [protein=RNA polymerase sigma factor] [protein_id=NP_599507.1] [location=complement(273539..274120)] [gbkey=CDS]	GTGAAGTCAAAAGAGCGTAACGAC	TAATACGACTCACTATAGGGGGTCTCTGTGG	GTCGTTACGCTCTTTTGACTTCAC	ACATAGAGACCGGTCTTGAGGGGTTTTTTG	TAATACGACTCACTATAGGGGGTCTCTGTGGGTCGTTACGCTCTTTTGACTTCACACATAGAGACCGGTCTTGAGGGGTTTTTTG
lcl|NC_003450.3_cds_NP_599295.1_40 [locus_tag=NCgl0042] [db_xref=GeneID:1021285] [protein=cell division protein FtsI] [protein_id=NP_599295.1] [location=complement(43923..45347)] [gbkey=CDS]	GTGAACCGCTCGATTCGAATCACA	TAATACGACTCACTATAGGGGGTCTCTGTGG	TGTGATTCGAATCGAGCGGTTCAC	ACATAGAGACCGGTCTTGAGGGGTTTTTTG	TAATACGACTCACTATAGGGGGTCTCTGTGGTGTGATTCGAATCGAGCGGTTCACACATAGAGACCGGTCTTGAGGGGTTTTTTG
lcl|NC_003450.3_cds_NP_599804.1_540 [locus_tag=NCgl0543] [db_xref=GeneID:1018572] [protein=hypothetical protein] [protein_id=NP_599804.1] [location=578033..580432] [gbkey=CDS]	ATGCTGACGACACTATGGATTGCG	TAATACGACTCACTATAGGGGGTCTCTGTGG	CGCAATCCATAGTGTCGTCAGCAT	ACATAGAGACCGGTCTTGAGGGGTTTTTTG	TAATACGACTCACTATAGGGGGTCTCTGTGGCGCAATCCATAGTGTCGTCAGCATACATAGAGACCGGTCTTGAGGGGTTTTTTG
lcl|NC_003450.3_cds_NP_599766.1_502 [locus_tag=NCgl0505] [db_xref=GeneID:1021529] [protein=formate dehydrogenase accessory protein] [protein_id=NP_599766.1] [location=complement(543412..544329)] [gbkey=CDS]	ATGGGTCGGATTACCCAAAACTTG	TAATACGACTCACTATAGGGGGTCTCTGTGG	CAAGTTTTGGGTAATCCGACCCAT	ACATAGAGACCGGTCTTGAGGGGTTTTTTG	TAATACGACTCACTATAGGGGGTCTCTGTGGCAAGTTTTGGGTAATCCGACCCATACATAGAGACCGGTCTTGAGGGGTTTTTTG
lcl|NC_003450.3_cds_NP_600741.1_1458 [locus_tag=NCgl1468] [db_xref=GeneID:1019498] [protein=ABC transporter ATPase and permease] [protein_id=NP_600741.1] [location=complement(1607658..1609247)] [gbkey=CDS]	ATGCGCACATGGTCCTGGTTTGTT	TAATACGACTCACTATAGGGGGTCTCTGTGG	AACAAACCAGGACCATGTGCGCAT	ACATAGAGACCGGTCTTGAGGGGTTTTTTG	TAATACGACTCACTATAGGGGGTCTCTGTGGAACAAACCAGGACCATGTGCGCATACATAGAGACCGGTCTTGAGGGGTTTTTTG
lcl|NC_003450.3_cds_NP_599907.1_640 [locus_tag=NCgl0645] [db_xref=GeneID:1018674] [protein=ABC transporter ATPase] [protein_id=NP_599907.1] [location=complement(689914..690696)] [gbkey=CDS]	ATGCCTCAATTAGTTGAAATTCGT	TAATACGACTCACTATAGGGGGTCTCTGTGG	ACGAATTTCAACTAATTGAGGCAT	ACATAGAGACCGGTCTTGAGGGGTTTTTTG	TAATACGACTCACTATAGGGGGTCTCTGTGGACGAATTTCAACTAATTGAGGCATACATAGAGACCGGTCTTGAGGGGTTTTTTG
lcl|NC_003450.3_cds_NP_602252.1_2921 [locus_tag=NCgl2955] [db_xref=GeneID:1021003] [protein=oxidoreductase] [protein_id=NP_602252.1] [location=3262146..3263225] [gbkey=CDS]	ATGAGTGATCAAAAAATTGTTGTT	TAATACGACTCACTATAGGGGGTCTCTGTGG	AACAACAATTTTTTGATCACTCAT	ACATAGAGACCGGTCTTGAGGGGTTTTTTG	TAATACGACTCACTATAGGGGGTCTCTGTGGAACAACAATTTTTTGATCACTCATACATAGAGACCGGTCTTGAGGGGTTTTTTG
lcl|NC_003450.3_cds_NP_600506.1_1225 [locus_tag=NCgl1235] [db_xref=GeneID:1019265] [protein=D-3-phosphoglycerate dehydrogenase] [protein_id=NP_600506.1] [location=1350855..1352447] [gbkey=CDS]	GTGAGCCAGAATGGCCGTCCGGTA	TAATACGACTCACTATAGGGGGTCTCTGTGG	TACCGGACGGCCATTCTGGCTCAC	ACATAGAGACCGGTCTTGAGGGGTTTTTTG	TAATACGACTCACTATAGGGGGTCTCTGTGGTACCGGACGGCCATTCTGGCTCACACATAGAGACCGGTCTTGAGGGGTTTTTTG
lcl|NC_003450.3_cds_NP_599453.1_194 [locus_tag=NCgl0197] [db_xref=GeneID:1021267] [protein=ABC transporter ATPase] [protein_id=NP_599453.1] [location=complement(217138..217929)] [gbkey=CDS]	ATGGTATCCATCGATACATACAAC	TAATACGACTCACTATAGGGGGTCTCTGTGG	GTTGTATGTATCGATGGATACCAT	ACATAGAGACCGGTCTTGAGGGGTTTTTTG	TAATACGACTCACTATAGGGGGTCTCTGTGGGTTGTATGTATCGATGGATACCATACATAGAGACCGGTCTTGAGGGGTTTTTTG
lcl|NC_003450.3_cds_NP_601060.1_1768 [locus_tag=NCgl1782] [db_xref=GeneID:1019814] [protein=hypothetical protein] [protein_id=NP_601060.1] [location=1969745..1970206] [gbkey=CDS]	ATGTCTCGTATCATCACTGCTCCC	TAATACGACTCACTATAGGGGGTCTCTGTGG	GGGAGCAGTGATGATACGAGACAT	ACATAGAGACCGGTCTTGAGGGGTTTTTTG	TAATACGACTCACTATAGGGGGTCTCTGTGGGGGAGCAGTGATGATACGAGACATACATAGAGACCGGTCTTGAGGGGTTTTTTG
lcl|NC_003450.3_cds_NP_600136.1_868 [locus_tag=NCgl0871] [db_xref=GeneID:1018900] [protein=Mg-dependent DNase] [protein_id=NP_600136.1] [location=962809..963642] [gbkey=CDS]	ATGTCTAAGAAGAAGCCTCGCCCC	TAATACGACTCACTATAGGGGGTCTCTGTGG	GGGGCGAGGCTTCTTCTTAGACAT	ACATAGAGACCGGTCTTGAGGGGTTTTTTG	TAATACGACTCACTATAGGGGGTCTCTGTGGGGGGCGAGGCTTCTTCTTAGACATACATAGAGACCGGTCTTGAGGGGTTTTTTG
lcl|NC_003450.3_cds_NP_694638.1_719 [locus_tag=NCgl0724] [db_xref=GeneID:1018753] [protein=hypothetical protein] [protein_id=NP_694638.1] [location=794714..795304] [gbkey=CDS]	ATGGAGCTGTTCTTCCCGCGCGCA	TAATACGACTCACTATAGGGGGTCTCTGTGG	TGCGCGCGGGAAGAACAGCTCCAT	ACATAGAGACCGGTCTTGAGGGGTTTTTTG	TAATACGACTCACTATAGGGGGTCTCTGTGGTGCGCGCGGGAAGAACAGCTCCATACATAGAGACCGGTCTTGAGGGGTTTTTTG
lcl|NC_003450.3_cds_NP_601392.1_2091 [locus_tag=NCgl2108] [db_xref=GeneID:1020140] [protein=cell wall-associated hydrolase] [protein_id=NP_601392.1] [location=complement(2319966..2320595)] [gbkey=CDS]	GTGGGTAAGCACCGTCGCAACAAT	TAATACGACTCACTATAGGGGGTCTCTGTGG	ATTGTTGCGACGGTGCTTACCCAC	ACATAGAGACCGGTCTTGAGGGGTTTTTTG	TAATACGACTCACTATAGGGGGTCTCTGTGGATTGTTGCGACGGTGCTTACCCACACATAGAGACCGGTCTTGAGGGGTTTTTTG
lcl|NC_003450.3_cds_NP_694655.1_1727 [locus_tag=NCgl1741] [db_xref=GeneID:1019773] [protein=hypothetical protein] [protein_id=NP_694655.1] [location=1928534..1928911] [gbkey=CDS]	ATGTTACGAAAAGCATCTATCACG	TAATACGACTCACTATAGGGGGTCTCTGTGG	CGTGATAGATGCTTTTCGTAACAT	ACATAGAGACCGGTCTTGAGGGGTTTTTTG	TAATACGACTCACTATAGGGGGTCTCTGTGGCGTGATAGATGCTTTTCGTAACATACATAGAGACCGGTCTTGAGGGGTTTTTTG
lcl|NC_003450.3_cds_NP_600347.1_1067 [locus_tag=NCgl1074] [db_xref=GeneID:1019104] [protein=hypothetical protein] [protein_id=NP_600347.1] [location=complement(1164971..1165612)] [gbkey=CDS]	GTGAGTAACGCCTTCGAGTATCTT	TAATACGACTCACTATAGGGGGTCTCTGTGG	AAGATACTCGAAGGCGTTACTCAC	ACATAGAGACCGGTCTTGAGGGGTTTTTTG	TAATACGACTCACTATAGGGGGTCTCTGTGGAAGATACTCGAAGGCGTTACTCACACATAGAGACCGGTCTTGAGGGGTTTTTTG
lcl|NC_003450.3_cds_NP_601209.1_1911 [locus_tag=NCgl1928] [db_xref=GeneID:1019960] [protein=mycothione reductase] [protein_id=NP_601209.1] [location=2116916..2118313] [gbkey=CDS]	ATGTCTGAGCAGCCAGCTTCCATT	TAATACGACTCACTATAGGGGGTCTCTGTGG	AATGGAAGCTGGCTGCTCAGACAT	ACATAGAGACCGGTCTTGAGGGGTTTTTTG	TAATACGACTCACTATAGGGGGTCTCTGTGGAATGGAAGCTGGCTGCTCAGACATACATAGAGACCGGTCTTGAGGGGTTTTTTG
lcl|NC_003450.3_cds_NP_601481.1_2184 [locus_tag=NCgl2201] [db_xref=GeneID:1020234] [protein=hypothetical protein] [protein_id=NP_601481.1] [location=2413569..2415122] [gbkey=CDS]	ATGAGCATCACCACACACGTCCAA	TAATACGACTCACTATAGGGGGTCTCTGTGG	TTGGACGTGTGTGGTGATGCTCAT	ACATAGAGACCGGTCTTGAGGGGTTTTTTG	TAATACGACTCACTATAGGGGGTCTCTGTGGTTGGACGTGTGTGGTGATGCTCATACATAGAGACCGGTCTTGAGGGGTTTTTTG
lcl|NC_003450.3_cds_NP_600311.2_1031 [locus_tag=NCgl1038] [db_xref=GeneID:1019068] [protein=hypothetical protein] [protein_id=NP_600311.2] [location=1130721..1131431] [gbkey=CDS]	GTGGGAATGAGTGCACTTGAGACA	TAATACGACTCACTATAGGGGGTCTCTGTGG	TGTCTCAAGTGCACTCATTCCCAC	ACATAGAGACCGGTCTTGAGGGGTTTTTTG	TAATACGACTCACTATAGGGGGTCTCTGTGGTGTCTCAAGTGCACTCATTCCCACACATAGAGACCGGTCTTGAGGGGTTTTTTG
lcl|NC_003450.3_cds_NP_601123.1_1826 [locus_tag=NCgl1842] [db_xref=GeneID:1019874] [protein=rRNA or tRNA methylase] [protein_id=NP_601123.1] [location=2018750..2020279] [gbkey=CDS]	ATGACTAGAACTCCGCTCACTCAG	TAATACGACTCACTATAGGGGGTCTCTGTGG	CTGAGTGAGCGGAGTTCTAGTCAT	ACATAGAGACCGGTCTTGAGGGGTTTTTTG	TAATACGACTCACTATAGGGGGTCTCTGTGGCTGAGTGAGCGGAGTTCTAGTCATACATAGAGACCGGTCTTGAGGGGTTTTTTG
lcl|NC_003450.3_cds_NP_601598.1_2298 [locus_tag=NCgl2314] [db_xref=GeneID:1020347] [protein=protocatechuate 3,4-dioxygenase subunit beta] [protein_id=NP_601598.1] [location=complement(2539707..2540321)] [gbkey=CDS]	ATGATTGATACAGGGAAGAACGGC	TAATACGACTCACTATAGGGGGTCTCTGTGG	GCCGTTCTTCCCTGTATCAATCAT	ACATAGAGACCGGTCTTGAGGGGTTTTTTG	TAATACGACTCACTATAGGGGGTCTCTGTGGGCCGTTCTTCCCTGTATCAATCATACATAGAGACCGGTCTTGAGGGGTTTTTTG
lcl|NC_003450.3_cds_NP_600360.1_1080 [gene=aroE] [locus_tag=NCgl1087] [db_xref=GeneID:1019117] [protein=shikimate 5-dehydrogenase] [protein_id=NP_600360.1] [location=complement(1180869..1181675)] [gbkey=CDS]	ATGGTCAACTACGTCGACAGGGAA	TAATACGACTCACTATAGGGGGTCTCTGTGG	TTCCCTGTCGACGTAGTTGACCAT	ACATAGAGACCGGTCTTGAGGGGTTTTTTG	TAATACGACTCACTATAGGGGGTCTCTGTGGTTCCCTGTCGACGTAGTTGACCATACATAGAGACCGGTCTTGAGGGGTTTTTTG
lcl|NC_003450.3_cds_NP_694667.1_2524 [locus_tag=NCgl2543] [db_xref=GeneID:1020579] [protein=hypothetical protein] [protein_id=NP_694667.1] [location=2801114..2801317] [gbkey=CDS]	GTGCACAAGGATATGACATTGGGT	TAATACGACTCACTATAGGGGGTCTCTGTGG	ACCCAATGTCATATCCTTGTGCAC	ACATAGAGACCGGTCTTGAGGGGTTTTTTG	TAATACGACTCACTATAGGGGGTCTCTGTGGACCCAATGTCATATCCTTGTGCACACATAGAGACCGGTCTTGAGGGGTTTTTTG
lcl|NC_003450.3_cds_NP_600683.1_1400 [locus_tag=NCgl1410] [db_xref=GeneID:1019440] [protein=cyclopropane fatty acid synthase] [protein_id=NP_600683.1] [location=1544976..1546292] [gbkey=CDS]	ATGGCAGAGGCACGTTTGCGCCAT	TAATACGACTCACTATAGGGGGTCTCTGTGG	ATGGCGCAAACGTGCCTCTGCCAT	ACATAGAGACCGGTCTTGAGGGGTTTTTTG	TAATACGACTCACTATAGGGGGTCTCTGTGGATGGCGCAAACGTGCCTCTGCCATACATAGAGACCGGTCTTGAGGGGTTTTTTG
lcl|NC_003450.3_cds_NP_600454.1_1176 [locus_tag=NCgl1183] [db_xref=GeneID:1019213] [protein=electron transfer flavoprotein alpha-subunit] [protein_id=NP_600454.1] [location=1296253..1297206] [gbkey=CDS]	ATGTCTATTTCTTATGTGCTGGTT	TAATACGACTCACTATAGGGGGTCTCTGTGG	AACCAGCACATAAGAAATAGACAT	ACATAGAGACCGGTCTTGAGGGGTTTTTTG	TAATACGACTCACTATAGGGGGTCTCTGTGGAACCAGCACATAAGAAATAGACATACATAGAGACCGGTCTTGAGGGGTTTTTTG
lcl|NC_003450.3_cds_NP_599620.1_358 [locus_tag=NCgl0361] [db_xref=GeneID:1021416] [protein=succinate dehydrogenase/fumarate reductase iron-sulfur subunit] [protein_id=NP_599620.1] [location=395516..396265] [gbkey=CDS]	ATGAAACTTACACTTGAGATCTGG	TAATACGACTCACTATAGGGGGTCTCTGTGG	CCAGATCTCAAGTGTAAGTTTCAT	ACATAGAGACCGGTCTTGAGGGGTTTTTTG	TAATACGACTCACTATAGGGGGTCTCTGTGGCCAGATCTCAAGTGTAAGTTTCATACATAGAGACCGGTCTTGAGGGGTTTTTTG
lcl|NC_003450.3_cds_NP_602112.1_2796 [locus_tag=NCgl2823] [db_xref=GeneID:1020866] [protein=metal-dependent hydrolase/carboxypeptidase] [protein_id=NP_602112.1] [location=complement(3124895..3125299)] [gbkey=CDS]	GTGATCAGCAATGGGGAAGGTCCG	TAATACGACTCACTATAGGGGGTCTCTGTGG	CGGACCTTCCCCATTGCTGATCAC	ACATAGAGACCGGTCTTGAGGGGTTTTTTG	TAATACGACTCACTATAGGGGGTCTCTGTGGCGGACCTTCCCCATTGCTGATCACACATAGAGACCGGTCTTGAGGGGTTTTTTG
lcl|NC_003450.3_cds_NP_601273.1_1976 [locus_tag=NCgl1993] [db_xref=GeneID:1020025] [protein=formamidopyrimidine-DNA glycosylase] [protein_id=NP_601273.1] [location=complement(2188310..2189170)] [gbkey=CDS]	GTGCCTGAACTGCCTGAAGTTGAG	TAATACGACTCACTATAGGGGGTCTCTGTGG	CTCAACTTCAGGCAGTTCAGGCAC	ACATAGAGACCGGTCTTGAGGGGTTTTTTG	TAATACGACTCACTATAGGGGGTCTCTGTGGCTCAACTTCAGGCAGTTCAGGCACACATAGAGACCGGTCTTGAGGGGTTTTTTG
lcl|NC_003450.3_cds_NP_599859.1_595 [locus_tag=NCgl0598] [db_xref=GeneID:1018627] [protein=phytoene synthase] [protein_id=NP_599859.1] [location=complement(635175..636089)] [gbkey=CDS]	ATGACACACCAAAATTCGCCTCTC	TAATACGACTCACTATAGGGGGTCTCTGTGG	GAGAGGCGAATTTTGGTGTGTCAT	ACATAGAGACCGGTCTTGAGGGGTTTTTTG	TAATACGACTCACTATAGGGGGTCTCTGTGGGAGAGGCGAATTTTGGTGTGTCATACATAGAGACCGGTCTTGAGGGGTTTTTTG
lcl|NC_003450.3_cds_NP_602052.1_2737 [locus_tag=NCgl2762] [db_xref=GeneID:1020803] [protein=glycosyltransferase] [protein_id=NP_602052.1] [location=complement(3049454..3050557)] [gbkey=CDS]	ATGAAGATCCTTTTGTTGTGCTGG	TAATACGACTCACTATAGGGGGTCTCTGTGG	CCAGCACAACAAAAGGATCTTCAT	ACATAGAGACCGGTCTTGAGGGGTTTTTTG	TAATACGACTCACTATAGGGGGTCTCTGTGGCCAGCACAACAAAAGGATCTTCATACATAGAGACCGGTCTTGAGGGGTTTTTTG
lcl|NC_003450.3_cds_NP_599944.1_677 [locus_tag=NCgl0682] [db_xref=GeneID:1018711] [protein=K+ transporter] [protein_id=NP_599944.1] [location=733060..734946] [gbkey=CDS]	ATGCTTAACCGCATGAAAAGTGCG	TAATACGACTCACTATAGGGGGTCTCTGTGG	CGCACTTTTCATGCGGTTAAGCAT	ACATAGAGACCGGTCTTGAGGGGTTTTTTG	TAATACGACTCACTATAGGGGGTCTCTGTGGCGCACTTTTCATGCGGTTAAGCATACATAGAGACCGGTCTTGAGGGGTTTTTTG
lcl|NC_003450.3_cds_NP_600850.1_1562 [locus_tag=NCgl1574] [db_xref=GeneID:1019605] [protein=metalloprotease] [protein_id=NP_600850.1] [location=1735044..1735949] [gbkey=CDS]	ATGATTTCTTTCATGACCTTTCGT	TAATACGACTCACTATAGGGGGTCTCTGTGG	ACGAAAGGTCATGAAAGAAATCAT	ACATAGAGACCGGTCTTGAGGGGTTTTTTG	TAATACGACTCACTATAGGGGGTCTCTGTGGACGAAAGGTCATGAAAGAAATCATACATAGAGACCGGTCTTGAGGGGTTTTTTG
lcl|NC_003450.3_cds_NP_600906.1_1616 [locus_tag=NCgl1630] [db_xref=GeneID:1019662] [protein=hypothetical protein] [protein_id=NP_600906.1] [location=1799182..1799409] [gbkey=CDS]	ATGCAGGTCATTGAGACGCTTGAT	TAATACGACTCACTATAGGGGGTCTCTGTGG	ATCAAGCGTCTCAATGACCTGCAT	ACATAGAGACCGGTCTTGAGGGGTTTTTTG	TAATACGACTCACTATAGGGGGTCTCTGTGGATCAAGCGTCTCAATGACCTGCATACATAGAGACCGGTCTTGAGGGGTTTTTTG
lcl|NC_003450.3_cds_NP_600314.1_1034 [gene=tpx] [locus_tag=NCgl1041] [db_xref=GeneID:1019071] [protein=2-Cys peroxiredoxin] [protein_id=NP_600314.1] [location=1134552..1135058] [gbkey=CDS]	ATGGGGTCCATGGCTAAAACACAT	TAATACGACTCACTATAGGGGGTCTCTGTGG	ATGTGTTTTAGCCATGGACCCCAT	ACATAGAGACCGGTCTTGAGGGGTTTTTTG	TAATACGACTCACTATAGGGGGTCTCTGTGGATGTGTTTTAGCCATGGACCCCATACATAGAGACCGGTCTTGAGGGGTTTTTTG
lcl|NC_003450.3_cds_NP_599802.1_538 [gene=rplQ] [locus_tag=NCgl0541] [db_xref=GeneID:1018570] [protein=50S ribosomal protein L17] [protein_id=NP_599802.1] [location=576410..576901] [gbkey=CDS]	ATGCCTACCCCTAAGAAGGGCGCC	TAATACGACTCACTATAGGGGGTCTCTGTGG	GGCGCCCTTCTTAGGGGTAGGCAT	ACATAGAGACCGGTCTTGAGGGGTTTTTTG	TAATACGACTCACTATAGGGGGTCTCTGTGGGGCGCCCTTCTTAGGGGTAGGCATACATAGAGACCGGTCTTGAGGGGTTTTTTG
lcl|NC_003450.3_cds_NP_599385.1_128 [locus_tag=NCgl0130] [db_xref=GeneID:1021146] [protein=permease] [protein_id=NP_599385.1] [location=complement(145515..146396)] [gbkey=CDS]	GTGGCAACAAATCGTACATCTTCC	TAATACGACTCACTATAGGGGGTCTCTGTGG	GGAAGATGTACGATTTGTTGCCAC	ACATAGAGACCGGTCTTGAGGGGTTTTTTG	TAATACGACTCACTATAGGGGGTCTCTGTGGGGAAGATGTACGATTTGTTGCCACACATAGAGACCGGTCTTGAGGGGTTTTTTG
lcl|NC_003450.3_cds_NP_600887.1_1597 [locus_tag=NCgl1611] [db_xref=GeneID:1019642] [protein=hypothetical protein] [protein_id=NP_600887.1] [location=complement(1778099..1779508)] [gbkey=CDS]	ATGACCAGCGCTGTGAATGTGCAG	TAATACGACTCACTATAGGGGGTCTCTGTGG	CTGCACATTCACAGCGCTGGTCAT	ACATAGAGACCGGTCTTGAGGGGTTTTTTG	TAATACGACTCACTATAGGGGGTCTCTGTGGCTGCACATTCACAGCGCTGGTCATACATAGAGACCGGTCTTGAGGGGTTTTTTG
lcl|NC_003450.3_cds_NP_601591.1_2291 [locus_tag=NCgl2307] [db_xref=GeneID:1020340] [protein=acyl-CoA:acetate CoA transferase alpha subunit] [protein_id=NP_601591.1] [location=complement(2532602..2533354)] [gbkey=CDS]	ATGTCTCACATGATTAACAAGAGC	TAATACGACTCACTATAGGGGGTCTCTGTGG	GCTCTTGTTAATCATGTGAGACAT	ACATAGAGACCGGTCTTGAGGGGTTTTTTG	TAATACGACTCACTATAGGGGGTCTCTGTGGGCTCTTGTTAATCATGTGAGACATACATAGAGACCGGTCTTGAGGGGTTTTTTG
lcl|NC_003450.3_cds_NP_599898.1_631 [locus_tag=NCgl0636] [db_xref=GeneID:1018665] [protein=ABC transporter ATPase] [protein_id=NP_599898.1] [location=complement(681037..681846)] [gbkey=CDS]	GTGACCACCAACCATCAACTATCC	TAATACGACTCACTATAGGGGGTCTCTGTGG	GGATAGTTGATGGTTGGTGGTCAC	ACATAGAGACCGGTCTTGAGGGGTTTTTTG	TAATACGACTCACTATAGGGGGTCTCTGTGGGGATAGTTGATGGTTGGTGGTCACACATAGAGACCGGTCTTGAGGGGTTTTTTG
lcl|NC_003450.3_cds_NP_600358.1_1078 [locus_tag=NCgl1085] [db_xref=GeneID:1019115] [protein=ABC transporter duplicated ATPase] [protein_id=NP_600358.1] [location=complement(1176305..1180048)] [gbkey=CDS]	ATGAAAACTGAGCAATCCCAAAAA	TAATACGACTCACTATAGGGGGTCTCTGTGG	TTTTTGGGATTGCTCAGTTTTCAT	ACATAGAGACCGGTCTTGAGGGGTTTTTTG	TAATACGACTCACTATAGGGGGTCTCTGTGGTTTTTGGGATTGCTCAGTTTTCATACATAGAGACCGGTCTTGAGGGGTTTTTTG
lcl|NC_003450.3_cds_NP_599338.1_83 [gene=ureC] [locus_tag=NCgl0085] [db_xref=GeneID:1021080] [protein=urease subunit alpha] [protein_id=NP_599338.1] [location=91992..93704] [gbkey=CDS]	ATGAGTTTTGAGATTTCCCGCAAG	TAATACGACTCACTATAGGGGGTCTCTGTGG	CTTGCGGGAAATCTCAAAACTCAT	ACATAGAGACCGGTCTTGAGGGGTTTTTTG	TAATACGACTCACTATAGGGGGTCTCTGTGGCTTGCGGGAAATCTCAAAACTCATACATAGAGACCGGTCTTGAGGGGTTTTTTG
lcl|NC_003450.3_cds_NP_599856.1_592 [locus_tag=NCgl0595] [db_xref=GeneID:1018624] [protein=C50 carotenoid epsilon cyclase] [protein_id=NP_599856.1] [location=complement(632687..633079)] [gbkey=CDS]	ATGACTTATATTTTTATAAGCATT	TAATACGACTCACTATAGGGGGTCTCTGTGG	AATGCTTATAAAAATATAAGTCAT	ACATAGAGACCGGTCTTGAGGGGTTTTTTG	TAATACGACTCACTATAGGGGGTCTCTGTGGAATGCTTATAAAAATATAAGTCATACATAGAGACCGGTCTTGAGGGGTTTTTTG
lcl|NC_003450.3_cds_NP_600403.1_1123 [locus_tag=NCgl1130] [db_xref=GeneID:1019160] [protein=hypothetical protein] [protein_id=NP_600403.1] [location=1234983..1235615] [gbkey=CDS]	ATGTCAGAGAATTTGCCAGCGCCC	TAATACGACTCACTATAGGGGGTCTCTGTGG	GGGCGCTGGCAAATTCTCTGACAT	ACATAGAGACCGGTCTTGAGGGGTTTTTTG	TAATACGACTCACTATAGGGGGTCTCTGTGGGGGCGCTGGCAAATTCTCTGACATACATAGAGACCGGTCTTGAGGGGTTTTTTG
lcl|NC_003450.3_cds_NP_600921.1_1629 [locus_tag=NCgl1643] [db_xref=GeneID:1019675] [protein=hypothetical protein] [protein_id=NP_600921.1] [location=1808137..1808424] [gbkey=CDS]	ATGCCTAATCACCCACCTATTTCC	TAATACGACTCACTATAGGGGGTCTCTGTGG	GGAAATAGGTGGGTGATTAGGCAT	ACATAGAGACCGGTCTTGAGGGGTTTTTTG	TAATACGACTCACTATAGGGGGTCTCTGTGGGGAAATAGGTGGGTGATTAGGCATACATAGAGACCGGTCTTGAGGGGTTTTTTG
lcl|NC_003450.3_cds_NP_599787.1_523 [locus_tag=NCgl0526] [db_xref=GeneID:1018555] [protein=ferredoxin] [protein_id=NP_599787.1] [location=complement(562643..562963)] [gbkey=CDS]	ATGTCTACTATTCATTTCATTGAT	TAATACGACTCACTATAGGGGGTCTCTGTGG	ATCAATGAAATGAATAGTAGACAT	ACATAGAGACCGGTCTTGAGGGGTTTTTTG	TAATACGACTCACTATAGGGGGTCTCTGTGGATCAATGAAATGAATAGTAGACATACATAGAGACCGGTCTTGAGGGGTTTTTTG
lcl|NC_003450.3_cds_NP_601254.1_1956 [locus_tag=NCgl1973] [db_xref=GeneID:1020005] [protein=hypothetical protein] [protein_id=NP_601254.1] [location=2163098..2163748] [gbkey=CDS]	ATGAAGCCTCACACACTTTTGCGA	TAATACGACTCACTATAGGGGGTCTCTGTGG	TCGCAAAAGTGTGTGAGGCTTCAT	ACATAGAGACCGGTCTTGAGGGGTTTTTTG	TAATACGACTCACTATAGGGGGTCTCTGTGGTCGCAAAAGTGTGTGAGGCTTCATACATAGAGACCGGTCTTGAGGGGTTTTTTG
lcl|NC_003450.3_cds_NP_599788.1_524 [locus_tag=NCgl0527] [db_xref=GeneID:1018556] [protein=dehydrogenase] [protein_id=NP_599788.1] [location=complement(562990..563736)] [gbkey=CDS]	ATGCCTAGTCCACGCACTGTTCTT	TAATACGACTCACTATAGGGGGTCTCTGTGG	AAGAACAGTGCGTGGACTAGGCAT	ACATAGAGACCGGTCTTGAGGGGTTTTTTG	TAATACGACTCACTATAGGGGGTCTCTGTGGAAGAACAGTGCGTGGACTAGGCATACATAGAGACCGGTCTTGAGGGGTTTTTTG
lcl|NC_003450.3_cds_NP_600737.1_1454 [locus_tag=NCgl1464] [db_xref=GeneID:1019494] [protein=transposase] [protein_id=NP_600737.1] [location=1603472..1604632] [gbkey=CDS]	GTGGATGAGCAACGCGCCTTTGAT	TAATACGACTCACTATAGGGGGTCTCTGTGG	ATCAAAGGCGCGTTGCTCATCCAC	ACATAGAGACCGGTCTTGAGGGGTTTTTTG	TAATACGACTCACTATAGGGGGTCTCTGTGGATCAAAGGCGCGTTGCTCATCCACACATAGAGACCGGTCTTGAGGGGTTTTTTG
lcl|NC_003450.3_cds_NP_601450.1_2153 [locus_tag=NCgl2170] [db_xref=GeneID:1020203] [protein=hypothetical protein] [protein_id=NP_601450.1] [location=complement(2384507..2385499)] [gbkey=CDS]	ATGTTTTCTTCCCGTTCGAAGGTA	TAATACGACTCACTATAGGGGGTCTCTGTGG	TACCTTCGAACGGGAAGAAAACAT	ACATAGAGACCGGTCTTGAGGGGTTTTTTG	TAATACGACTCACTATAGGGGGTCTCTGTGGTACCTTCGAACGGGAAGAAAACATACATAGAGACCGGTCTTGAGGGGTTTTTTG
lcl|NC_003450.3_cds_NP_599986.1_720 [locus_tag=NCgl0725] [db_xref=GeneID:1018754] [protein=ribosome-associated protein Y] [protein_id=NP_599986.1] [location=795448..796113] [gbkey=CDS]	GTGACTACACCTGCTGAGAACAAC	TAATACGACTCACTATAGGGGGTCTCTGTGG	GTTGTTCTCAGCAGGTGTAGTCAC	ACATAGAGACCGGTCTTGAGGGGTTTTTTG	TAATACGACTCACTATAGGGGGTCTCTGTGGGTTGTTCTCAGCAGGTGTAGTCACACATAGAGACCGGTCTTGAGGGGTTTTTTG
lcl|NC_003450.3_cds_NP_600687.1_1404 [locus_tag=NCgl1414] [db_xref=GeneID:1019444] [protein=arsenite efflux pump ACR3] [protein_id=NP_600687.1] [location=1549403..1550401] [gbkey=CDS]	TTGAAACGGGTCGTTGAAGCGTGG	TAATACGACTCACTATAGGGGGTCTCTGTGG	CCACGCTTCAACGACCCGTTTCAA	ACATAGAGACCGGTCTTGAGGGGTTTTTTG	TAATACGACTCACTATAGGGGGTCTCTGTGGCCACGCTTCAACGACCCGTTTCAAACATAGAGACCGGTCTTGAGGGGTTTTTTG
lcl|NC_003450.3_cds_NP_601097.2_1800 [locus_tag=NCgl1816] [db_xref=GeneID:1019848] [protein=hypothetical protein] [protein_id=NP_601097.2] [location=complement(1994605..1995294)] [gbkey=CDS]	TTGCGCTCGGAGAGGTACAGGGCA	TAATACGACTCACTATAGGGGGTCTCTGTGG	TGCCCTGTACCTCTCCGAGCGCAA	ACATAGAGACCGGTCTTGAGGGGTTTTTTG	TAATACGACTCACTATAGGGGGTCTCTGTGGTGCCCTGTACCTCTCCGAGCGCAAACATAGAGACCGGTCTTGAGGGGTTTTTTG
lcl|NC_003450.3_cds_NP_601921.1_2607 [locus_tag=NCgl2630] [db_xref=GeneID:1020671] [protein=hypothetical protein] [protein_id=NP_601921.1] [location=complement(2906637..2907251)] [gbkey=CDS]	ATGTCACAAGGATTTACCCAACCA	TAATACGACTCACTATAGGGGGTCTCTGTGG	TGGTTGGGTAAATCCTTGTGACAT	ACATAGAGACCGGTCTTGAGGGGTTTTTTG	TAATACGACTCACTATAGGGGGTCTCTGTGGTGGTTGGGTAAATCCTTGTGACATACATAGAGACCGGTCTTGAGGGGTTTTTTG
lcl|NC_003450.3_cds_NP_599281.1_26 [locus_tag=NCgl0028] [db_xref=GeneID:1019581] [protein=ABC transporter ATPase] [protein_id=NP_599281.1] [location=29995..30654] [gbkey=CDS]	ATGGCAGAACTCAGCGTCCGGAAT	TAATACGACTCACTATAGGGGGTCTCTGTGG	ATTCCGGACGCTGAGTTCTGCCAT	ACATAGAGACCGGTCTTGAGGGGTTTTTTG	TAATACGACTCACTATAGGGGGTCTCTGTGGATTCCGGACGCTGAGTTCTGCCATACATAGAGACCGGTCTTGAGGGGTTTTTTG
lcl|NC_003450.3_cds_NP_599553.2_294 [locus_tag=NCgl0296] [db_xref=GeneID:1021369] [protein=hypothetical protein] [protein_id=NP_599553.2] [location=317120..317896] [gbkey=CDS]	ATGGTTTATGCCCTAGGCCTTCTT	TAATACGACTCACTATAGGGGGTCTCTGTGG	AAGAAGGCCTAGGGCATAAACCAT	ACATAGAGACCGGTCTTGAGGGGTTTTTTG	TAATACGACTCACTATAGGGGGTCTCTGTGGAAGAAGGCCTAGGGCATAAACCATACATAGAGACCGGTCTTGAGGGGTTTTTTG
lcl|NC_003450.3_cds_NP_599705.2_440 [locus_tag=NCgl0443] [db_xref=GeneID:1021214] [protein=hypothetical protein] [protein_id=NP_599705.2] [location=complement(480621..481001)] [gbkey=CDS]	ATGGTGATGGCGTGTACTCGACAA	TAATACGACTCACTATAGGGGGTCTCTGTGG	TTGTCGAGTACACGCCATCACCAT	ACATAGAGACCGGTCTTGAGGGGTTTTTTG	TAATACGACTCACTATAGGGGGTCTCTGTGGTTGTCGAGTACACGCCATCACCATACATAGAGACCGGTCTTGAGGGGTTTTTTG
lcl|NC_003450.3_cds_NP_600881.1_1591 [locus_tag=NCgl1605] [db_xref=GeneID:1019636] [protein=phosphatidylglycerophosphate synthase] [protein_id=NP_600881.1] [location=complement(1769019..1769678)] [gbkey=CDS]	ATGCTGGGACTTCATGGACGTAAG	TAATACGACTCACTATAGGGGGTCTCTGTGG	CTTACGTCCATGAAGTCCCAGCAT	ACATAGAGACCGGTCTTGAGGGGTTTTTTG	TAATACGACTCACTATAGGGGGTCTCTGTGGCTTACGTCCATGAAGTCCCAGCATACATAGAGACCGGTCTTGAGGGGTTTTTTG
lcl|NC_003450.3_cds_NP_601635.1_2333 [locus_tag=NCgl2351] [db_xref=GeneID:1020384] [protein=ABC transporter permease] [protein_id=NP_601635.1] [location=complement(2578877..2579761)] [gbkey=CDS]	ATGAGTAATCCTCCTATTTCACCC	TAATACGACTCACTATAGGGGGTCTCTGTGG	GGGTGAAATAGGAGGATTACTCAT	ACATAGAGACCGGTCTTGAGGGGTTTTTTG	TAATACGACTCACTATAGGGGGTCTCTGTGGGGGTGAAATAGGAGGATTACTCATACATAGAGACCGGTCTTGAGGGGTTTTTTG
lcl|NC_003450.3_cds_NP_602280.1_2948 [locus_tag=NCgl2982] [db_xref=GeneID:1021032] [protein=virulence factor] [protein_id=NP_602280.1] [location=3296064..3299408] [gbkey=CDS]	ATGAATGGTCAACAAGTGAGTTCT	TAATACGACTCACTATAGGGGGTCTCTGTGG	AGAACTCACTTGTTGACCATTCAT	ACATAGAGACCGGTCTTGAGGGGTTTTTTG	TAATACGACTCACTATAGGGGGTCTCTGTGGAGAACTCACTTGTTGACCATTCATACATAGAGACCGGTCTTGAGGGGTTTTTTG
lcl|NC_003450.3_cds_NP_602044.2_2729 [locus_tag=NCgl2754] [db_xref=GeneID:1020795] [protein=beta-N-acetylglucosaminidase-like protein] [protein_id=NP_602044.2] [location=complement(3040746..3041933)] [gbkey=CDS]	TTGCTGCCGTCTTTTCCTATAGTT	TAATACGACTCACTATAGGGGGTCTCTGTGG	AACTATAGGAAAAGACGGCAGCAA	ACATAGAGACCGGTCTTGAGGGGTTTTTTG	TAATACGACTCACTATAGGGGGTCTCTGTGGAACTATAGGAAAAGACGGCAGCAAACATAGAGACCGGTCTTGAGGGGTTTTTTG
lcl|NC_003450.3_cds_NP_601126.1_1829 [locus_tag=NCgl1845] [db_xref=GeneID:1019877] [protein=Mn-dependent transcriptional regulator] [protein_id=NP_601126.1] [location=2022266..2022952] [gbkey=CDS]	GTGAAGGATCTGGTCGATACCACC	TAATACGACTCACTATAGGGGGTCTCTGTGG	GGTGGTATCGACCAGATCCTTCAC	ACATAGAGACCGGTCTTGAGGGGTTTTTTG	TAATACGACTCACTATAGGGGGTCTCTGTGGGGTGGTATCGACCAGATCCTTCACACATAGAGACCGGTCTTGAGGGGTTTTTTG
lcl|NC_003450.3_cds_NP_599769.1_505 [locus_tag=NCgl0508] [db_xref=GeneID:1021532] [protein=hypothetical protein] [protein_id=NP_599769.1] [location=547458..548087] [gbkey=CDS]	TTGACCATTACTTTTAGCCGCGTT	TAATACGACTCACTATAGGGGGTCTCTGTGG	AACGCGGCTAAAAGTAATGGTCAA	ACATAGAGACCGGTCTTGAGGGGTTTTTTG	TAATACGACTCACTATAGGGGGTCTCTGTGGAACGCGGCTAAAAGTAATGGTCAAACATAGAGACCGGTCTTGAGGGGTTTTTTG
lcl|NC_003450.3_cds_NP_600372.1_1092 [locus_tag=NCgl1099] [db_xref=GeneID:1019129] [protein=hydrolase] [protein_id=NP_600372.1] [location=complement(1195122..1195916)] [gbkey=CDS]	ATGAACTCTCCCCTACAACACAGC	TAATACGACTCACTATAGGGGGTCTCTGTGG	GCTGTGTTGTAGGGGAGAGTTCAT	ACATAGAGACCGGTCTTGAGGGGTTTTTTG	TAATACGACTCACTATAGGGGGTCTCTGTGGGCTGTGTTGTAGGGGAGAGTTCATACATAGAGACCGGTCTTGAGGGGTTTTTTG
lcl|NC_003450.3_cds_NP_601586.1_2286 [locus_tag=NCgl2302] [db_xref=GeneID:1020335] [protein=major facilitator superfamily permease] [protein_id=NP_601586.1] [location=2527223..2528563] [gbkey=CDS]	ATGGATATCCGCCAAACAATTAAC	TAATACGACTCACTATAGGGGGTCTCTGTGG	GTTAATTGTTTGGCGGATATCCAT	ACATAGAGACCGGTCTTGAGGGGTTTTTTG	TAATACGACTCACTATAGGGGGTCTCTGTGGGTTAATTGTTTGGCGGATATCCATACATAGAGACCGGTCTTGAGGGGTTTTTTG
lcl|NC_003450.3_cds_NP_600952.1_1662 [locus_tag=NCgl1676] [db_xref=GeneID:1019708] [protein=hypothetical protein] [protein_id=NP_600952.1] [location=complement(1846330..1846680)] [gbkey=CDS]	ATGGCCATTATTCAGTCGGTCGAA	TAATACGACTCACTATAGGGGGTCTCTGTGG	TTCGACCGACTGAATAATGGCCAT	ACATAGAGACCGGTCTTGAGGGGTTTTTTG	TAATACGACTCACTATAGGGGGTCTCTGTGGTTCGACCGACTGAATAATGGCCATACATAGAGACCGGTCTTGAGGGGTTTTTTG
lcl|NC_003450.3_cds_NP_601970.1_2656 [locus_tag=NCgl2679] [db_xref=GeneID:1020720] [protein=hypothetical protein] [protein_id=NP_601970.1] [location=complement(2960466..2961188)] [gbkey=CDS]	GTGAAGATCGATGAATTGATTGCT	TAATACGACTCACTATAGGGGGTCTCTGTGG	AGCAATCAATTCATCGATCTTCAC	ACATAGAGACCGGTCTTGAGGGGTTTTTTG	TAATACGACTCACTATAGGGGGTCTCTGTGGAGCAATCAATTCATCGATCTTCACACATAGAGACCGGTCTTGAGGGGTTTTTTG
lcl|NC_003450.3_cds_NP_599611.1_350 [locus_tag=NCgl0353] [db_xref=GeneID:1020165] [protein=cell wall biogenesis glycosyltransferase] [protein_id=NP_599611.1] [location=complement(385371..386195)] [gbkey=CDS]	ATGACTAGTTCCGCTCCATTAATA	TAATACGACTCACTATAGGGGGTCTCTGTGG	TATTAATGGAGCGGAACTAGTCAT	ACATAGAGACCGGTCTTGAGGGGTTTTTTG	TAATACGACTCACTATAGGGGGTCTCTGTGGTATTAATGGAGCGGAACTAGTCATACATAGAGACCGGTCTTGAGGGGTTTTTTG
lcl|NC_003450.3_cds_NP_600024.1_758 [locus_tag=NCgl0761] [db_xref=GeneID:1018790] [protein=hypothetical protein] [protein_id=NP_600024.1] [location=838925..839356] [gbkey=CDS]	ATGTATTCCGACAAGCTGATTCTC	TAATACGACTCACTATAGGGGGTCTCTGTGG	GAGAATCAGCTTGTCGGAATACAT	ACATAGAGACCGGTCTTGAGGGGTTTTTTG	TAATACGACTCACTATAGGGGGTCTCTGTGGGAGAATCAGCTTGTCGGAATACATACATAGAGACCGGTCTTGAGGGGTTTTTTG
lcl|NC_003450.3_cds_NP_600150.1_882 [locus_tag=NCgl0885] [db_xref=GeneID:1018914] [protein=hypothetical protein] [protein_id=NP_600150.1] [location=976286..977737] [gbkey=CDS]	ATGCGTAAAGGAATTTCCCGCGTC	TAATACGACTCACTATAGGGGGTCTCTGTGG	GACGCGGGAAATTCCTTTACGCAT	ACATAGAGACCGGTCTTGAGGGGTTTTTTG	TAATACGACTCACTATAGGGGGTCTCTGTGGGACGCGGGAAATTCCTTTACGCATACATAGAGACCGGTCTTGAGGGGTTTTTTG
lcl|NC_003450.3_cds_NP_601158.1_1860 [locus_tag=NCgl1876] [db_xref=GeneID:1019908] [protein=glutamate ABC transporter periplasmic component] [protein_id=NP_601158.1] [location=2060620..2061507] [gbkey=CDS]	ATGTCTGCAAAGCGTACTTTTACC	TAATACGACTCACTATAGGGGGTCTCTGTGG	GGTAAAAGTACGCTTTGCAGACAT	ACATAGAGACCGGTCTTGAGGGGTTTTTTG	TAATACGACTCACTATAGGGGGTCTCTGTGGGGTAAAAGTACGCTTTGCAGACATACATAGAGACCGGTCTTGAGGGGTTTTTTG
lcl|NC_003450.3_cds_NP_601496.1_2199 [locus_tag=NCgl2216] [db_xref=GeneID:1020249] [protein=long-chain acyl-CoA synthetase (AMP-forming)] [protein_id=NP_601496.1] [location=complement(2428182..2430029)] [gbkey=CDS]	ATGACTTCACCTAATACCCTGCAG	TAATACGACTCACTATAGGGGGTCTCTGTGG	CTGCAGGGTATTAGGTGAAGTCAT	ACATAGAGACCGGTCTTGAGGGGTTTTTTG	TAATACGACTCACTATAGGGGGTCTCTGTGGCTGCAGGGTATTAGGTGAAGTCATACATAGAGACCGGTCTTGAGGGGTTTTTTG
lcl|NC_003450.3_cds_NP_601371.1_2071 [locus_tag=NCgl2088] [db_xref=GeneID:1020120] [protein=hypothetical protein] [protein_id=NP_601371.1] [location=complement(2296510..2296899)] [gbkey=CDS]	GTGTCGCTTTCAGAGCAGGAGCAA	TAATACGACTCACTATAGGGGGTCTCTGTGG	TTGCTCCTGCTCTGAAAGCGACAC	ACATAGAGACCGGTCTTGAGGGGTTTTTTG	TAATACGACTCACTATAGGGGGTCTCTGTGGTTGCTCCTGCTCTGAAAGCGACACACATAGAGACCGGTCTTGAGGGGTTTTTTG
lcl|NC_003450.3_cds_NP_601936.1_2622 [locus_tag=NCgl2645] [db_xref=GeneID:1020686] [protein=exonuclease III] [protein_id=NP_601936.1] [location=2921321..2922112] [gbkey=CDS]	ATGCGCATCGTTAATTGGAACGTC	TAATACGACTCACTATAGGGGGTCTCTGTGG	GACGTTCCAATTAACGATGCGCAT	ACATAGAGACCGGTCTTGAGGGGTTTTTTG	TAATACGACTCACTATAGGGGGTCTCTGTGGGACGTTCCAATTAACGATGCGCATACATAGAGACCGGTCTTGAGGGGTTTTTTG
lcl|NC_003450.3_cds_NP_599551.1_291 [locus_tag=NCgl0294] [db_xref=GeneID:1021354] [protein=phosphoserine phosphatase] [protein_id=NP_599551.1] [location=complement(313622..314464)] [gbkey=CDS]	GTGAAGCACCCAGATCCCGCCCAA	TAATACGACTCACTATAGGGGGTCTCTGTGG	TTGGGCGGGATCTGGGTGCTTCAC	ACATAGAGACCGGTCTTGAGGGGTTTTTTG	TAATACGACTCACTATAGGGGGTCTCTGTGGTTGGGCGGGATCTGGGTGCTTCACACATAGAGACCGGTCTTGAGGGGTTTTTTG
lcl|NC_003450.3_cds_NP_600307.1_1027 [locus_tag=NCgl1034] [db_xref=GeneID:1019064] [protein=ABC transporter duplicated ATPase] [protein_id=NP_600307.1] [location=1127013..1128353] [gbkey=CDS]	ATGACCACCGCACTTGGAACGCGC	TAATACGACTCACTATAGGGGGTCTCTGTGG	GCGCGTTCCAAGTGCGGTGGTCAT	ACATAGAGACCGGTCTTGAGGGGTTTTTTG	TAATACGACTCACTATAGGGGGTCTCTGTGGGCGCGTTCCAAGTGCGGTGGTCATACATAGAGACCGGTCTTGAGGGGTTTTTTG
lcl|NC_003450.3_cds_NP_600546.1_1262 [locus_tag=NCgl1272] [db_xref=GeneID:1019302] [protein=RecG-like helicase] [protein_id=NP_600546.1] [location=1390796..1392919] [gbkey=CDS]	ATGTTGGGTTGGCATGACGAGCGT	TAATACGACTCACTATAGGGGGTCTCTGTGG	ACGCTCGTCATGCCAACCCAACAT	ACATAGAGACCGGTCTTGAGGGGTTTTTTG	TAATACGACTCACTATAGGGGGTCTCTGTGGACGCTCGTCATGCCAACCCAACATACATAGAGACCGGTCTTGAGGGGTTTTTTG
lcl|NC_003450.3_cds_NP_601516.2_2218 [locus_tag=NCgl2234] [db_xref=GeneID:1020267] [protein=transcriptional regulator] [protein_id=NP_601516.2] [location=2454726..2455439] [gbkey=CDS]	ATGCCAACAAAAAGGGTTGCCCCC	TAATACGACTCACTATAGGGGGTCTCTGTGG	GGGGGCAACCCTTTTTGTTGGCAT	ACATAGAGACCGGTCTTGAGGGGTTTTTTG	TAATACGACTCACTATAGGGGGTCTCTGTGGGGGGGCAACCCTTTTTGTTGGCATACATAGAGACCGGTCTTGAGGGGTTTTTTG
lcl|NC_003450.3_cds_NP_602006.1_2691 [locus_tag=NCgl2716] [db_xref=GeneID:1020757] [protein=sulfate adenylyltransferase] [protein_id=NP_602006.1] [location=complement(3001540..3002454)] [gbkey=CDS]	ATGACCACAACCGTTGCATCAGTA	TAATACGACTCACTATAGGGGGTCTCTGTGG	TACTGATGCAACGGTTGTGGTCAT	ACATAGAGACCGGTCTTGAGGGGTTTTTTG	TAATACGACTCACTATAGGGGGTCTCTGTGGTACTGATGCAACGGTTGTGGTCATACATAGAGACCGGTCTTGAGGGGTTTTTTG
lcl|NC_003450.3_cds_NP_599411.1_154 [locus_tag=NCgl0156] [db_xref=GeneID:1020995] [protein=hypothetical protein] [protein_id=NP_599411.1] [location=170044..170919] [gbkey=CDS]	ATGCGTGCGGCTGAACCCACGATG	TAATACGACTCACTATAGGGGGTCTCTGTGG	CATCGTGGGTTCAGCCGCACGCAT	ACATAGAGACCGGTCTTGAGGGGTTTTTTG	TAATACGACTCACTATAGGGGGTCTCTGTGGCATCGTGGGTTCAGCCGCACGCATACATAGAGACCGGTCTTGAGGGGTTTTTTG
lcl|NC_003450.3_cds_NP_600130.1_863 [locus_tag=NCgl0866] [db_xref=GeneID:1018895] [protein=adenine-specific DNA methylase] [protein_id=NP_600130.1] [location=complement(957841..958998)] [gbkey=CDS]	GTGTCGAGACTGACGGAACTGCTG	TAATACGACTCACTATAGGGGGTCTCTGTGG	CAGCAGTTCCGTCAGTCTCGACAC	ACATAGAGACCGGTCTTGAGGGGTTTTTTG	TAATACGACTCACTATAGGGGGTCTCTGTGGCAGCAGTTCCGTCAGTCTCGACACACATAGAGACCGGTCTTGAGGGGTTTTTTG
lcl|NC_003450.3_cds_NP_601568.1_2268 [locus_tag=NCgl2284] [db_xref=GeneID:1020317] [protein=transposase] [protein_id=NP_601568.1] [location=complement(2509521..2510831)] [gbkey=CDS]	ATGAAGTCTACCGGCAACATCATC	TAATACGACTCACTATAGGGGGTCTCTGTGG	GATGATGTTGCCGGTAGACTTCAT	ACATAGAGACCGGTCTTGAGGGGTTTTTTG	TAATACGACTCACTATAGGGGGTCTCTGTGGGATGATGTTGCCGGTAGACTTCATACATAGAGACCGGTCTTGAGGGGTTTTTTG
lcl|NC_003450.3_cds_NP_601337.1_2038 [locus_tag=NCgl2055] [db_xref=GeneID:1020087] [protein=cysteine synthase] [protein_id=NP_601337.1] [location=complement(2258360..2259313)] [gbkey=CDS]	ATGAACAGGGACTCATTTCAAAGC	TAATACGACTCACTATAGGGGGTCTCTGTGG	GCTTTGAAATGAGTCCCTGTTCAT	ACATAGAGACCGGTCTTGAGGGGTTTTTTG	TAATACGACTCACTATAGGGGGTCTCTGTGGGCTTTGAAATGAGTCCCTGTTCATACATAGAGACCGGTCTTGAGGGGTTTTTTG
lcl|NC_003450.3_cds_NP_600018.1_753 [locus_tag=NCgl0756] [db_xref=GeneID:1018785] [protein=hypothetical protein] [protein_id=NP_600018.1] [location=complement(832792..833157)] [gbkey=CDS]	ATGGATTCAAGTCTAGGCAGTGTT	TAATACGACTCACTATAGGGGGTCTCTGTGG	AACACTGCCTAGACTTGAATCCAT	ACATAGAGACCGGTCTTGAGGGGTTTTTTG	TAATACGACTCACTATAGGGGGTCTCTGTGGAACACTGCCTAGACTTGAATCCATACATAGAGACCGGTCTTGAGGGGTTTTTTG
lcl|NC_003450.3_cds_NP_600561.1_1279 [locus_tag=NCgl1289] [db_xref=GeneID:1019319] [protein=hypothetical protein] [protein_id=NP_600561.1] [location=complement(1405317..1406174)] [gbkey=CDS]	TTGAAATATGAATTTAATAATAGA	TAATACGACTCACTATAGGGGGTCTCTGTGG	TCTATTATTAAATTCATATTTCAA	ACATAGAGACCGGTCTTGAGGGGTTTTTTG	TAATACGACTCACTATAGGGGGTCTCTGTGGTCTATTATTAAATTCATATTTCAAACATAGAGACCGGTCTTGAGGGGTTTTTTG
lcl|NC_003450.3_cds_NP_599738.1_473 [gene=rpsL] [locus_tag=NCgl0476] [db_xref=GeneID:1021498] [protein=30S ribosomal protein S12] [protein_id=NP_599738.1] [location=522694..523062] [gbkey=CDS]	ATGCCAACTATTCAGCAGCTGGTC	TAATACGACTCACTATAGGGGGTCTCTGTGG	GACCAGCTGCTGAATAGTTGGCAT	ACATAGAGACCGGTCTTGAGGGGTTTTTTG	TAATACGACTCACTATAGGGGGTCTCTGTGGGACCAGCTGCTGAATAGTTGGCATACATAGAGACCGGTCTTGAGGGGTTTTTTG
lcl|NC_003450.3_cds_NP_599887.1_623 [locus_tag=NCgl0626] [db_xref=GeneID:1018655] [protein=carbon starvation protein, membrane protein] [protein_id=NP_599887.1] [location=668189..670468] [gbkey=CDS]	GTGACCATAAAACAGACTGACAAC	TAATACGACTCACTATAGGGGGTCTCTGTGG	GTTGTCAGTCTGTTTTATGGTCAC	ACATAGAGACCGGTCTTGAGGGGTTTTTTG	TAATACGACTCACTATAGGGGGTCTCTGTGGGTTGTCAGTCTGTTTTATGGTCACACATAGAGACCGGTCTTGAGGGGTTTTTTG
lcl|NC_003450.3_cds_NP_601356.1_2057 [locus_tag=NCgl2074] [db_xref=GeneID:1020106] [protein=hypothetical protein] [protein_id=NP_601356.1] [location=complement(2278120..2278860)] [gbkey=CDS]	ATGGATAGTCTTGACCCCCGCAAC	TAATACGACTCACTATAGGGGGTCTCTGTGG	GTTGCGGGGGTCAAGACTATCCAT	ACATAGAGACCGGTCTTGAGGGGTTTTTTG	TAATACGACTCACTATAGGGGGTCTCTGTGGGTTGCGGGGGTCAAGACTATCCATACATAGAGACCGGTCTTGAGGGGTTTTTTG
lcl|NC_003450.3_cds_NP_599355.1_100 [locus_tag=NCgl0102] [db_xref=GeneID:1021182] [protein=hypothetical protein] [protein_id=NP_599355.1] [location=115578..115946] [gbkey=CDS]	GTGGATGAACGAAGCCGGTTTGCG	TAATACGACTCACTATAGGGGGTCTCTGTGG	CGCAAACCGGCTTCGTTCATCCAC	ACATAGAGACCGGTCTTGAGGGGTTTTTTG	TAATACGACTCACTATAGGGGGTCTCTGTGGCGCAAACCGGCTTCGTTCATCCACACATAGAGACCGGTCTTGAGGGGTTTTTTG
lcl|NC_003450.3_cds_NP_694664.1_2319 [locus_tag=NCgl2335] [db_xref=GeneID:1020368] [protein=hypothetical protein] [protein_id=NP_694664.1] [location=complement(2562076..2562342)] [gbkey=CDS]	GTGGCCTACACCTTCGACCACGTC	TAATACGACTCACTATAGGGGGTCTCTGTGG	GACGTGGTCGAAGGTGTAGGCCAC	ACATAGAGACCGGTCTTGAGGGGTTTTTTG	TAATACGACTCACTATAGGGGGTCTCTGTGGGACGTGGTCGAAGGTGTAGGCCACACATAGAGACCGGTCTTGAGGGGTTTTTTG
lcl|NC_003450.3_cds_NP_600062.1_796 [locus_tag=NCgl0799] [db_xref=GeneID:1018828] [protein=Na+/proline, Na+/panthothenate symporter or related permease] [protein_id=NP_600062.1] [location=881995..883650] [gbkey=CDS]	ATGAATTCCACTATTCTCCTTGCA	TAATACGACTCACTATAGGGGGTCTCTGTGG	TGCAAGGAGAATAGTGGAATTCAT	ACATAGAGACCGGTCTTGAGGGGTTTTTTG	TAATACGACTCACTATAGGGGGTCTCTGTGGTGCAAGGAGAATAGTGGAATTCATACATAGAGACCGGTCTTGAGGGGTTTTTTG
lcl|NC_003450.3_cds_NP_600069.1_803 [locus_tag=NCgl0806] [db_xref=GeneID:1018835] [protein=hypothetical protein] [protein_id=NP_600069.1] [location=complement(896716..897144)] [gbkey=CDS]	ATGCTACAGAGCCCGAAGAGAGCC	TAATACGACTCACTATAGGGGGTCTCTGTGG	GGCTCTCTTCGGGCTCTGTAGCAT	ACATAGAGACCGGTCTTGAGGGGTTTTTTG	TAATACGACTCACTATAGGGGGTCTCTGTGGGGCTCTCTTCGGGCTCTGTAGCATACATAGAGACCGGTCTTGAGGGGTTTTTTG
lcl|NC_003450.3_cds_NP_600305.1_1025 [locus_tag=NCgl1032] [db_xref=GeneID:1019062] [protein=4-hydroxybenzoate 3-monooxygenase] [protein_id=NP_600305.1] [location=complement(1124833..1126020)] [gbkey=CDS]	ATGAACCACGTACCAGTGGCAATT	TAATACGACTCACTATAGGGGGTCTCTGTGG	AATTGCCACTGGTACGTGGTTCAT	ACATAGAGACCGGTCTTGAGGGGTTTTTTG	TAATACGACTCACTATAGGGGGTCTCTGTGGAATTGCCACTGGTACGTGGTTCATACATAGAGACCGGTCTTGAGGGGTTTTTTG
lcl|NC_003450.3_cds_NP_600730.1_1447 [gene=cysS] [locus_tag=NCgl1457] [db_xref=GeneID:1019487] [protein=cysteinyl-tRNA synthetase] [protein_id=NP_600730.1] [location=complement(1596246..1597508)] [gbkey=CDS]	ATGCAATCTTGGCCTACACCTGAA	TAATACGACTCACTATAGGGGGTCTCTGTGG	TTCAGGTGTAGGCCAAGATTGCAT	ACATAGAGACCGGTCTTGAGGGGTTTTTTG	TAATACGACTCACTATAGGGGGTCTCTGTGGTTCAGGTGTAGGCCAAGATTGCATACATAGAGACCGGTCTTGAGGGGTTTTTTG
lcl|NC_003450.3_cds_NP_600264.1_993 [locus_tag=NCgl0995] [db_xref=GeneID:1019024] [protein=hypothetical protein] [protein_id=NP_600264.1] [location=1093227..1094696] [gbkey=CDS]	ATGAAAAAGAAGAGCTTTCCAATC	TAATACGACTCACTATAGGGGGTCTCTGTGG	GATTGGAAAGCTCTTCTTTTTCAT	ACATAGAGACCGGTCTTGAGGGGTTTTTTG	TAATACGACTCACTATAGGGGGTCTCTGTGGGATTGGAAAGCTCTTCTTTTTCATACATAGAGACCGGTCTTGAGGGGTTTTTTG
lcl|NC_003450.3_cds_NP_601179.1_1881 [locus_tag=NCgl1898] [db_xref=GeneID:1019930] [protein=4-hydroxy-tetrahydrodipicolinate reductase] [protein_id=NP_601179.1] [location=complement(2081188..2081934)] [gbkey=CDS]	ATGGGAATCAAGGTTGGCGTTCTC	TAATACGACTCACTATAGGGGGTCTCTGTGG	GAGAACGCCAACCTTGATTCCCAT	ACATAGAGACCGGTCTTGAGGGGTTTTTTG	TAATACGACTCACTATAGGGGGTCTCTGTGGGAGAACGCCAACCTTGATTCCCATACATAGAGACCGGTCTTGAGGGGTTTTTTG
lcl|NC_003450.3_cds_NP_601470.1_2173 [locus_tag=NCgl2190] [db_xref=GeneID:1020223] [protein=hypothetical protein] [protein_id=NP_601470.1] [location=2401839..2402084] [gbkey=CDS]	ATGAATATCGTCTTGCAGGGATCG	TAATACGACTCACTATAGGGGGTCTCTGTGG	CGATCCCTGCAAGACGATATTCAT	ACATAGAGACCGGTCTTGAGGGGTTTTTTG	TAATACGACTCACTATAGGGGGTCTCTGTGGCGATCCCTGCAAGACGATATTCATACATAGAGACCGGTCTTGAGGGGTTTTTTG
lcl|NC_003450.3_cds_NP_601174.1_1876 [locus_tag=NCgl1893] [db_xref=GeneID:1019925] [protein=DNA translocase SpoIIIE-like protein] [protein_id=NP_601174.1] [location=complement(2073291..2076170)] [gbkey=CDS]	ATGACCGCTCGACGCGCTGCTGAT	TAATACGACTCACTATAGGGGGTCTCTGTGG	ATCAGCAGCGCGTCGAGCGGTCAT	ACATAGAGACCGGTCTTGAGGGGTTTTTTG	TAATACGACTCACTATAGGGGGTCTCTGTGGATCAGCAGCGCGTCGAGCGGTCATACATAGAGACCGGTCTTGAGGGGTTTTTTG
lcl|NC_003450.3_cds_NP_601396.2_2095 [locus_tag=NCgl2112] [db_xref=GeneID:1020144] [protein=cytochrome C oxidase subunit III] [protein_id=NP_601396.2] [location=complement(2325271..2325888)] [gbkey=CDS]	GTGACGAGCGCAGTTGGAAATACA	TAATACGACTCACTATAGGGGGTCTCTGTGG	TGTATTTCCAACTGCGCTCGTCAC	ACATAGAGACCGGTCTTGAGGGGTTTTTTG	TAATACGACTCACTATAGGGGGTCTCTGTGGTGTATTTCCAACTGCGCTCGTCACACATAGAGACCGGTCTTGAGGGGTTTTTTG
lcl|NC_003450.3_cds_NP_600100.1_834 [gene=rpmE2] [locus_tag=NCgl0837] [db_xref=GeneID:1018866] [protein=50S ribosomal protein L31 type B] [protein_id=NP_600100.1] [location=927474..927740] [gbkey=CDS]	ATGAAAAAGGATATCCACCCTGAC	TAATACGACTCACTATAGGGGGTCTCTGTGG	GTCAGGGTGGATATCCTTTTTCAT	ACATAGAGACCGGTCTTGAGGGGTTTTTTG	TAATACGACTCACTATAGGGGGTCTCTGTGGGTCAGGGTGGATATCCTTTTTCATACATAGAGACCGGTCTTGAGGGGTTTTTTG
lcl|NC_003450.3_cds_NP_599340.1_85 [locus_tag=NCgl0087] [db_xref=GeneID:1021133] [protein=urease accessory protein UreF] [protein_id=NP_599340.1] [location=94202..94882] [gbkey=CDS]	ATGGATCTTGACGCTGATTTTCTG	TAATACGACTCACTATAGGGGGTCTCTGTGG	CAGAAAATCAGCGTCAAGATCCAT	ACATAGAGACCGGTCTTGAGGGGTTTTTTG	TAATACGACTCACTATAGGGGGTCTCTGTGGCAGAAAATCAGCGTCAAGATCCATACATAGAGACCGGTCTTGAGGGGTTTTTTG
lcl|NC_003450.3_cds_NP_600779.1_1491 [locus_tag=NCgl1503] [db_xref=GeneID:1019533] [protein=iron-regulated ABC transporter SufB] [protein_id=NP_600779.1] [location=complement(1651430..1652875)] [gbkey=CDS]	ATGACTTCGGCAACGACGAACCCA	TAATACGACTCACTATAGGGGGTCTCTGTGG	TGGGTTCGTCGTTGCCGAAGTCAT	ACATAGAGACCGGTCTTGAGGGGTTTTTTG	TAATACGACTCACTATAGGGGGTCTCTGTGGTGGGTTCGTCGTTGCCGAAGTCATACATAGAGACCGGTCTTGAGGGGTTTTTTG
lcl|NC_003450.3_cds_NP_601886.2_2574 [locus_tag=NCgl2597] [db_xref=GeneID:1020636] [protein=hypothetical protein] [protein_id=NP_601886.2] [location=complement(2863622..2864422)] [gbkey=CDS]	GTGAGGCTCCGCCTCCCCAATCTG	TAATACGACTCACTATAGGGGGTCTCTGTGG	CAGATTGGGGAGGCGGAGCCTCAC	ACATAGAGACCGGTCTTGAGGGGTTTTTTG	TAATACGACTCACTATAGGGGGTCTCTGTGGCAGATTGGGGAGGCGGAGCCTCACACATAGAGACCGGTCTTGAGGGGTTTTTTG
lcl|NC_003450.3_cds_NP_601844.1_2532 [locus_tag=NCgl2555] [db_xref=GeneID:1020592] [protein=glucosamine-6-phosphate isomerase] [protein_id=NP_601844.1] [location=complement(2813277..2814038)] [gbkey=CDS]	ATGGACATCATCATCTGCAAAGAC	TAATACGACTCACTATAGGGGGTCTCTGTGG	GTCTTTGCAGATGATGATGTCCAT	ACATAGAGACCGGTCTTGAGGGGTTTTTTG	TAATACGACTCACTATAGGGGGTCTCTGTGGGTCTTTGCAGATGATGATGTCCATACATAGAGACCGGTCTTGAGGGGTTTTTTG
lcl|NC_003450.3_cds_NP_599688.1_423 [locus_tag=NCgl0426] [db_xref=GeneID:1021099] [protein=cytochrome C biosynthesis protein ResB] [protein_id=NP_599688.1] [location=465949..467574] [gbkey=CDS]	ATGCTCAAAACAGTCAAGCTGTAT	TAATACGACTCACTATAGGGGGTCTCTGTGG	ATACAGCTTGACTGTTTTGAGCAT	ACATAGAGACCGGTCTTGAGGGGTTTTTTG	TAATACGACTCACTATAGGGGGTCTCTGTGGATACAGCTTGACTGTTTTGAGCATACATAGAGACCGGTCTTGAGGGGTTTTTTG
lcl|NC_003450.3_cds_NP_601607.1_2307 [gene=benD] [locus_tag=NCgl2323] [db_xref=GeneID:1020356] [protein=1,6-dihydroxycyclohexa-2,4-diene-1-carboxylate dehydrogenase] [protein_id=NP_601607.1] [location=2548869..2549699] [gbkey=CDS]	ATGAGCGCGCCAGTAGGACAAGGC	TAATACGACTCACTATAGGGGGTCTCTGTGG	GCCTTGTCCTACTGGCGCGCTCAT	ACATAGAGACCGGTCTTGAGGGGTTTTTTG	TAATACGACTCACTATAGGGGGTCTCTGTGGGCCTTGTCCTACTGGCGCGCTCATACATAGAGACCGGTCTTGAGGGGTTTTTTG
lcl|NC_003450.3_cds_NP_602192.1_2860 [locus_tag=NCgl2894] [db_xref=GeneID:1020938] [protein=myo-inositol-1-phosphate synthase] [protein_id=NP_602192.1] [location=3197413..3198504] [gbkey=CDS]	ATGAGCACGTCCACCATCAGGGTT	TAATACGACTCACTATAGGGGGTCTCTGTGG	AACCCTGATGGTGGACGTGCTCAT	ACATAGAGACCGGTCTTGAGGGGTTTTTTG	TAATACGACTCACTATAGGGGGTCTCTGTGGAACCCTGATGGTGGACGTGCTCATACATAGAGACCGGTCTTGAGGGGTTTTTTG
lcl|NC_003450.3_cds_NP_599351.1_96 [locus_tag=NCgl0098] [db_xref=GeneID:1021168] [protein=proline dehydrogenase] [protein_id=NP_599351.1] [location=107435..110893] [gbkey=CDS]	ATGACGTCGATGAATCTGCCTATT	TAATACGACTCACTATAGGGGGTCTCTGTGG	AATAGGCAGATTCATCGACGTCAT	ACATAGAGACCGGTCTTGAGGGGTTTTTTG	TAATACGACTCACTATAGGGGGTCTCTGTGGAATAGGCAGATTCATCGACGTCATACATAGAGACCGGTCTTGAGGGGTTTTTTG
lcl|NC_003450.3_cds_NP_601305.1_2008 [locus_tag=NCgl2025] [db_xref=GeneID:1020057] [protein=transcriptional regulator] [protein_id=NP_601305.1] [location=2221946..2222521] [gbkey=CDS]	ATGCTGGCAATTGTGCAGCTATCA	TAATACGACTCACTATAGGGGGTCTCTGTGG	TGATAGCTGCACAATTGCCAGCAT	ACATAGAGACCGGTCTTGAGGGGTTTTTTG	TAATACGACTCACTATAGGGGGTCTCTGTGGTGATAGCTGCACAATTGCCAGCATACATAGAGACCGGTCTTGAGGGGTTTTTTG
lcl|NC_003450.3_cds_NP_600635.1_1352 [gene=pyrG] [locus_tag=NCgl1362] [db_xref=GeneID:1019392] [protein=CTP synthetase] [protein_id=NP_600635.1] [location=1493513..1495177] [gbkey=CDS]	ATGACCTCTAGTCGAAAAGTCCGT	TAATACGACTCACTATAGGGGGTCTCTGTGG	ACGGACTTTTCGACTAGAGGTCAT	ACATAGAGACCGGTCTTGAGGGGTTTTTTG	TAATACGACTCACTATAGGGGGTCTCTGTGGACGGACTTTTCGACTAGAGGTCATACATAGAGACCGGTCTTGAGGGGTTTTTTG
lcl|NC_003450.3_cds_NP_600669.1_1386 [locus_tag=NCgl1396] [db_xref=GeneID:1019426] [protein=6-phosphogluconate dehydrogenase] [protein_id=NP_600669.1] [location=complement(1530338..1531792)] [gbkey=CDS]	ATGACTAATGGAGATAATCTCGCA	TAATACGACTCACTATAGGGGGTCTCTGTGG	TGCGAGATTATCTCCATTAGTCAT	ACATAGAGACCGGTCTTGAGGGGTTTTTTG	TAATACGACTCACTATAGGGGGTCTCTGTGGTGCGAGATTATCTCCATTAGTCATACATAGAGACCGGTCTTGAGGGGTTTTTTG
lcl|NC_003450.3_cds_NP_601822.1_2513 [locus_tag=NCgl2532] [db_xref=GeneID:1020568] [protein=hypothetical protein] [protein_id=NP_601822.1] [location=2790219..2790554] [gbkey=CDS]	ATGAATCAAGAGCATCTAGCTAAA	TAATACGACTCACTATAGGGGGTCTCTGTGG	TTTAGCTAGATGCTCTTGATTCAT	ACATAGAGACCGGTCTTGAGGGGTTTTTTG	TAATACGACTCACTATAGGGGGTCTCTGTGGTTTAGCTAGATGCTCTTGATTCATACATAGAGACCGGTCTTGAGGGGTTTTTTG
lcl|NC_003450.3_cds_NP_599665.1_400 [gene=hemC] [locus_tag=NCgl0403] [db_xref=GeneID:1021438] [protein=porphobilinogen deaminase] [protein_id=NP_599665.1] [location=439909..440817] [gbkey=CDS]	ATGACCTTAAAAATTGGTACCCGA	TAATACGACTCACTATAGGGGGTCTCTGTGG	TCGGGTACCAATTTTTAAGGTCAT	ACATAGAGACCGGTCTTGAGGGGTTTTTTG	TAATACGACTCACTATAGGGGGTCTCTGTGGTCGGGTACCAATTTTTAAGGTCATACATAGAGACCGGTCTTGAGGGGTTTTTTG
lcl|NC_003450.3_cds_NP_600293.2_1013 [locus_tag=NCgl1020] [db_xref=GeneID:1019049] [protein=major facilitator superfamily permease] [protein_id=NP_600293.2] [location=1113102..1114322] [gbkey=CDS]	GTGTCCGTAGCTGAAGAAGGGAAA	TAATACGACTCACTATAGGGGGTCTCTGTGG	TTTCCCTTCTTCAGCTACGGACAC	ACATAGAGACCGGTCTTGAGGGGTTTTTTG	TAATACGACTCACTATAGGGGGTCTCTGTGGTTTCCCTTCTTCAGCTACGGACACACATAGAGACCGGTCTTGAGGGGTTTTTTG
lcl|NC_003450.3_cds_NP_600435.2_1156 [locus_tag=NCgl1163] [db_xref=GeneID:1019193] [protein=ATP synthase F0F1 subunit alpha] [protein_id=NP_600435.2] [location=1275008..1276651] [gbkey=CDS]	ATGGCGGAGCTGACGATCTCCTCC	TAATACGACTCACTATAGGGGGTCTCTGTGG	GGAGGAGATCGTCAGCTCCGCCAT	ACATAGAGACCGGTCTTGAGGGGTTTTTTG	TAATACGACTCACTATAGGGGGTCTCTGTGGGGAGGAGATCGTCAGCTCCGCCATACATAGAGACCGGTCTTGAGGGGTTTTTTG
lcl|NC_003450.3_cds_NP_600177.1_909 [locus_tag=NCgl0912] [db_xref=GeneID:1018941] [protein=two-component system, response regulator] [protein_id=NP_600177.1] [location=1006089..1006700] [gbkey=CDS]	ATGATTTCCATTTCCATCGCCGAC	TAATACGACTCACTATAGGGGGTCTCTGTGG	GTCGGCGATGGAAATGGAAATCAT	ACATAGAGACCGGTCTTGAGGGGTTTTTTG	TAATACGACTCACTATAGGGGGTCTCTGTGGGTCGGCGATGGAAATGGAAATCATACATAGAGACCGGTCTTGAGGGGTTTTTTG
lcl|NC_003450.3_cds_NP_600985.1_1694 [locus_tag=NCgl1708] [db_xref=GeneID:1019740] [protein=hypothetical protein] [protein_id=NP_600985.1] [location=1885230..1887050] [gbkey=CDS]	ATGCCAACACTGCTTATTGACACC	TAATACGACTCACTATAGGGGGTCTCTGTGG	GGTGTCAATAAGCAGTGTTGGCAT	ACATAGAGACCGGTCTTGAGGGGTTTTTTG	TAATACGACTCACTATAGGGGGTCTCTGTGGGGTGTCAATAAGCAGTGTTGGCATACATAGAGACCGGTCTTGAGGGGTTTTTTG
lcl|NC_003450.3_cds_NP_599868.1_604 [locus_tag=NCgl0607] [db_xref=GeneID:1018636] [protein=ABC transporter ATPase] [protein_id=NP_599868.1] [location=complement(647590..648309)] [gbkey=CDS]	TTGAACCCTGCCACAGATAACGCT	TAATACGACTCACTATAGGGGGTCTCTGTGG	AGCGTTATCTGTGGCAGGGTTCAA	ACATAGAGACCGGTCTTGAGGGGTTTTTTG	TAATACGACTCACTATAGGGGGTCTCTGTGGAGCGTTATCTGTGGCAGGGTTCAAACATAGAGACCGGTCTTGAGGGGTTTTTTG
lcl|NC_003450.3_cds_NP_600036.1_770 [locus_tag=NCgl0773] [db_xref=GeneID:1018802] [protein=siderophore-interacting protein] [protein_id=NP_600036.1] [location=complement(848496..849323)] [gbkey=CDS]	ATGTCCACAGCTCTCCCCGATCAG	TAATACGACTCACTATAGGGGGTCTCTGTGG	CTGATCGGGGAGAGCTGTGGACAT	ACATAGAGACCGGTCTTGAGGGGTTTTTTG	TAATACGACTCACTATAGGGGGTCTCTGTGGCTGATCGGGGAGAGCTGTGGACATACATAGAGACCGGTCTTGAGGGGTTTTTTG
lcl|NC_003450.3_cds_NP_599492.1_233 [locus_tag=NCgl0236] [db_xref=GeneID:1021304] [protein=hypothetical protein] [protein_id=NP_599492.1] [location=complement(255489..255794)] [gbkey=CDS]	ATGGCCTGGTGCGCCGCTATGACC	TAATACGACTCACTATAGGGGGTCTCTGTGG	GGTCATAGCGGCGCACCAGGCCAT	ACATAGAGACCGGTCTTGAGGGGTTTTTTG	TAATACGACTCACTATAGGGGGTCTCTGTGGGGTCATAGCGGCGCACCAGGCCATACATAGAGACCGGTCTTGAGGGGTTTTTTG
lcl|NC_003450.3_cds_NP_694642.1_961 [locus_tag=NCgl0964] [db_xref=GeneID:1018993] [protein=hypothetical protein] [protein_id=NP_694642.1] [location=1059360..1059965] [gbkey=CDS]	GTGAGCAGGATCATCACGACGCCG	TAATACGACTCACTATAGGGGGTCTCTGTGG	CGGCGTCGTGATGATCCTGCTCAC	ACATAGAGACCGGTCTTGAGGGGTTTTTTG	TAATACGACTCACTATAGGGGGTCTCTGTGGCGGCGTCGTGATGATCCTGCTCACACATAGAGACCGGTCTTGAGGGGTTTTTTG
lcl|NC_003450.3_cds_NP_599504.1_244 [locus_tag=NCgl0247] [db_xref=GeneID:1021294] [protein=aspartate kinase] [protein_id=NP_599504.1] [location=269371..270636] [gbkey=CDS]	GTGGCCCTGGTCGTACAGAAATAT	TAATACGACTCACTATAGGGGGTCTCTGTGG	ATATTTCTGTACGACCAGGGCCAC	ACATAGAGACCGGTCTTGAGGGGTTTTTTG	TAATACGACTCACTATAGGGGGTCTCTGTGGATATTTCTGTACGACCAGGGCCACACATAGAGACCGGTCTTGAGGGGTTTTTTG
lcl|NC_003450.3_cds_NP_600249.1_979 [gene=ispH] [locus_tag=NCgl0982] [db_xref=GeneID:1019011] [protein=4-hydroxy-3-methylbut-2-enyl diphosphate reductase] [protein_id=NP_600249.1] [location=1077297..1078274] [gbkey=CDS]	ATGAGCTCACCTGTTATCAGCCCC	TAATACGACTCACTATAGGGGGTCTCTGTGG	GGGGCTGATAACAGGTGAGCTCAT	ACATAGAGACCGGTCTTGAGGGGTTTTTTG	TAATACGACTCACTATAGGGGGTCTCTGTGGGGGGCTGATAACAGGTGAGCTCATACATAGAGACCGGTCTTGAGGGGTTTTTTG
lcl|NC_003450.3_cds_NP_601425.2_2124 [locus_tag=NCgl2141] [db_xref=GeneID:1020174] [protein=major facilitator superfamily permease] [protein_id=NP_601425.2] [location=2355522..2356847] [gbkey=CDS]	GTGAAGAACAATGATCAACGGCCT	TAATACGACTCACTATAGGGGGTCTCTGTGG	AGGCCGTTGATCATTGTTCTTCAC	ACATAGAGACCGGTCTTGAGGGGTTTTTTG	TAATACGACTCACTATAGGGGGTCTCTGTGGAGGCCGTTGATCATTGTTCTTCACACATAGAGACCGGTCTTGAGGGGTTTTTTG
lcl|NC_003450.3_cds_NP_600974.1_1683 [locus_tag=NCgl1697] [db_xref=GeneID:1019729] [protein=hypothetical protein] [protein_id=NP_600974.1] [location=1867098..1867877] [gbkey=CDS]	ATGACCACACCTCACTCCCACCGC	TAATACGACTCACTATAGGGGGTCTCTGTGG	GCGGTGGGAGTGAGGTGTGGTCAT	ACATAGAGACCGGTCTTGAGGGGTTTTTTG	TAATACGACTCACTATAGGGGGTCTCTGTGGGCGGTGGGAGTGAGGTGTGGTCATACATAGAGACCGGTCTTGAGGGGTTTTTTG
lcl|NC_003450.3_cds_NP_601045.1_1755 [locus_tag=NCgl1769] [db_xref=GeneID:1019801] [protein=topoisomerase IA] [protein_id=NP_601045.1] [location=complement(1952543..1954822)] [gbkey=CDS]	TTGACAATTGGAATTTTGACGGAG	TAATACGACTCACTATAGGGGGTCTCTGTGG	CTCCGTCAAAATTCCAATTGTCAA	ACATAGAGACCGGTCTTGAGGGGTTTTTTG	TAATACGACTCACTATAGGGGGTCTCTGTGGCTCCGTCAAAATTCCAATTGTCAAACATAGAGACCGGTCTTGAGGGGTTTTTTG
lcl|NC_003450.3_cds_NP_600864.1_1574 [locus_tag=NCgl1588] [db_xref=GeneID:1019619] [protein=hypothetical protein] [protein_id=NP_600864.1] [location=1751497..1752054] [gbkey=CDS]	ATGAAGCTTTTCTCCCGCACCTCA	TAATACGACTCACTATAGGGGGTCTCTGTGG	TGAGGTGCGGGAGAAAAGCTTCAT	ACATAGAGACCGGTCTTGAGGGGTTTTTTG	TAATACGACTCACTATAGGGGGTCTCTGTGGTGAGGTGCGGGAGAAAAGCTTCATACATAGAGACCGGTCTTGAGGGGTTTTTTG
lcl|NC_003450.3_cds_NP_602051.1_2736 [locus_tag=NCgl2761] [db_xref=GeneID:1020802] [protein=hypothetical protein] [protein_id=NP_602051.1] [location=3048059..3049483] [gbkey=CDS]	ATGACCCCGACCCGCCGTATCCTG	TAATACGACTCACTATAGGGGGTCTCTGTGG	CAGGATACGGCGGGTCGGGGTCAT	ACATAGAGACCGGTCTTGAGGGGTTTTTTG	TAATACGACTCACTATAGGGGGTCTCTGTGGCAGGATACGGCGGGTCGGGGTCATACATAGAGACCGGTCTTGAGGGGTTTTTTG
lcl|NC_003450.3_cds_NP_601162.1_1864 [gene=recA] [locus_tag=NCgl1880] [db_xref=GeneID:1019912] [protein=recombinase A] [protein_id=NP_601162.1] [location=complement(2063986..2065116)] [gbkey=CDS]	ATGGCTCCCAAGAAGACAGCAACA	TAATACGACTCACTATAGGGGGTCTCTGTGG	TGTTGCTGTCTTCTTGGGAGCCAT	ACATAGAGACCGGTCTTGAGGGGTTTTTTG	TAATACGACTCACTATAGGGGGTCTCTGTGGTGTTGCTGTCTTCTTGGGAGCCATACATAGAGACCGGTCTTGAGGGGTTTTTTG
lcl|NC_003450.3_cds_NP_599727.1_462 [locus_tag=NCgl0465] [db_xref=GeneID:1021482] [protein=cation transport ATPase] [protein_id=NP_599727.1] [location=505698..507650] [gbkey=CDS]	ATGCTGGTCAGGGACATTTTTATG	TAATACGACTCACTATAGGGGGTCTCTGTGG	CATAAAAATGTCCCTGACCAGCAT	ACATAGAGACCGGTCTTGAGGGGTTTTTTG	TAATACGACTCACTATAGGGGGTCTCTGTGGCATAAAAATGTCCCTGACCAGCATACATAGAGACCGGTCTTGAGGGGTTTTTTG
lcl|NC_003450.3_cds_NP_602196.2_2864 [locus_tag=NCgl2898] [db_xref=GeneID:1020942] [protein=formamidopyrimidine-DNA glycosylase] [protein_id=NP_602196.2] [location=3201901..3202716] [gbkey=CDS]	GTGATTATGCCTGAAGGACACGTG	TAATACGACTCACTATAGGGGGTCTCTGTGG	CACGTGTCCTTCAGGCATAATCAC	ACATAGAGACCGGTCTTGAGGGGTTTTTTG	TAATACGACTCACTATAGGGGGTCTCTGTGGCACGTGTCCTTCAGGCATAATCACACATAGAGACCGGTCTTGAGGGGTTTTTTG
lcl|NC_003450.3_cds_NP_601430.1_2129 [locus_tag=NCgl2146] [db_xref=GeneID:1020179] [protein=hypothetical protein] [protein_id=NP_601430.1] [location=complement(2358770..2359417)] [gbkey=CDS]	ATGACAAGCATTATTGCAAGCAAC	TAATACGACTCACTATAGGGGGTCTCTGTGG	GTTGCTTGCAATAATGCTTGTCAT	ACATAGAGACCGGTCTTGAGGGGTTTTTTG	TAATACGACTCACTATAGGGGGTCTCTGTGGGTTGCTTGCAATAATGCTTGTCATACATAGAGACCGGTCTTGAGGGGTTTTTTG
lcl|NC_003450.3_cds_NP_601518.1_2220 [locus_tag=NCgl2236] [db_xref=GeneID:1020269] [protein=hypothetical protein] [protein_id=NP_601518.1] [location=complement(2455718..2457067)] [gbkey=CDS]	ATGGGAATCATTGCTCTGCTCGTT	TAATACGACTCACTATAGGGGGTCTCTGTGG	AACGAGCAGAGCAATGATTCCCAT	ACATAGAGACCGGTCTTGAGGGGTTTTTTG	TAATACGACTCACTATAGGGGGTCTCTGTGGAACGAGCAGAGCAATGATTCCCATACATAGAGACCGGTCTTGAGGGGTTTTTTG
lcl|NC_003450.3_cds_NP_602274.1_2943 [locus_tag=NCgl2977] [db_xref=GeneID:1021026] [protein=branched-chain amino acid ABC transporter permease] [protein_id=NP_602274.1] [location=complement(3289309..3290022)] [gbkey=CDS]	ATGAGTTCCGAAAATTTAAAAGAA	TAATACGACTCACTATAGGGGGTCTCTGTGG	TTCTTTTAAATTTTCGGAACTCAT	ACATAGAGACCGGTCTTGAGGGGTTTTTTG	TAATACGACTCACTATAGGGGGTCTCTGTGGTTCTTTTAAATTTTCGGAACTCATACATAGAGACCGGTCTTGAGGGGTTTTTTG
lcl|NC_003450.3_cds_NP_600002.1_737 [locus_tag=NCgl0740] [db_xref=GeneID:1018769] [protein=hypothetical protein] [protein_id=NP_600002.1] [location=810405..811166] [gbkey=CDS]	ATGTCTAATCAATTACCCGATCAC	TAATACGACTCACTATAGGGGGTCTCTGTGG	GTGATCGGGTAATTGATTAGACAT	ACATAGAGACCGGTCTTGAGGGGTTTTTTG	TAATACGACTCACTATAGGGGGTCTCTGTGGGTGATCGGGTAATTGATTAGACATACATAGAGACCGGTCTTGAGGGGTTTTTTG
lcl|NC_003450.3_cds_NP_601707.1_2400 [locus_tag=NCgl2419] [db_xref=GeneID:1020452] [protein=hypothetical protein] [protein_id=NP_601707.1] [location=complement(2654873..2656201)] [gbkey=CDS]	GTGGTGAAGAAAAACGACCACGGT	TAATACGACTCACTATAGGGGGTCTCTGTGG	ACCGTGGTCGTTTTTCTTCACCAC	ACATAGAGACCGGTCTTGAGGGGTTTTTTG	TAATACGACTCACTATAGGGGGTCTCTGTGGACCGTGGTCGTTTTTCTTCACCACACATAGAGACCGGTCTTGAGGGGTTTTTTG
lcl|NC_003450.3_cds_NP_599396.1_139 [locus_tag=NCgl0141] [db_xref=GeneID:1021129] [protein=alkylated DNA repair protein] [protein_id=NP_599396.1] [location=156848..157540] [gbkey=CDS]	GTGCCTACGCTTTTCGACGATCCC	TAATACGACTCACTATAGGGGGTCTCTGTGG	GGGATCGTCGAAAAGCGTAGGCAC	ACATAGAGACCGGTCTTGAGGGGTTTTTTG	TAATACGACTCACTATAGGGGGTCTCTGTGGGGGATCGTCGAAAAGCGTAGGCACACATAGAGACCGGTCTTGAGGGGTTTTTTG
lcl|NC_003450.3_cds_NP_601359.1_2060 [gene=murC] [locus_tag=NCgl2077] [db_xref=GeneID:1020109] [protein=UDP-N-acetylmuramate--L-alanine ligase] [protein_id=NP_601359.1] [location=complement(2281164..2282624)] [gbkey=CDS]	GTGACCACTCCACACTTGGATTCT	TAATACGACTCACTATAGGGGGTCTCTGTGG	AGAATCCAAGTGTGGAGTGGTCAC	ACATAGAGACCGGTCTTGAGGGGTTTTTTG	TAATACGACTCACTATAGGGGGTCTCTGTGGAGAATCCAAGTGTGGAGTGGTCACACATAGAGACCGGTCTTGAGGGGTTTTTTG
lcl|NC_003450.3_cds_NP_599447.1_188 [locus_tag=NCgl0191] [db_xref=GeneID:1021258] [protein=hypothetical protein] [protein_id=NP_599447.1] [location=212764..213660] [gbkey=CDS]	ATGCCCACGAATTATGCACGCGAC	TAATACGACTCACTATAGGGGGTCTCTGTGG	GTCGCGTGCATAATTCGTGGGCAT	ACATAGAGACCGGTCTTGAGGGGTTTTTTG	TAATACGACTCACTATAGGGGGTCTCTGTGGGTCGCGTGCATAATTCGTGGGCATACATAGAGACCGGTCTTGAGGGGTTTTTTG
lcl|NC_003450.3_cds_NP_601275.1_1978 [locus_tag=NCgl1995] [db_xref=GeneID:1020027] [protein=hypothetical protein] [protein_id=NP_601275.1] [location=complement(2189903..2190439)] [gbkey=CDS]	ATGAAATCTCCATTTATTTTTGAT	TAATACGACTCACTATAGGGGGTCTCTGTGG	ATCAAAAATAAATGGAGATTTCAT	ACATAGAGACCGGTCTTGAGGGGTTTTTTG	TAATACGACTCACTATAGGGGGTCTCTGTGGATCAAAAATAAATGGAGATTTCATACATAGAGACCGGTCTTGAGGGGTTTTTTG
lcl|NC_003450.3_cds_NP_602199.1_2867 [locus_tag=NCgl2901] [db_xref=GeneID:1020945] [protein=methylated DNA-protein cysteine methyltransferase] [protein_id=NP_602199.1] [location=complement(3204729..3205205)] [gbkey=CDS]	ATGCACCATCTACGCTATGAATCA	TAATACGACTCACTATAGGGGGTCTCTGTGG	TGATTCATAGCGTAGATGGTGCAT	ACATAGAGACCGGTCTTGAGGGGTTTTTTG	TAATACGACTCACTATAGGGGGTCTCTGTGGTGATTCATAGCGTAGATGGTGCATACATAGAGACCGGTCTTGAGGGGTTTTTTG
lcl|NC_003450.3_cds_NP_600438.1_1159 [gene=atpC] [locus_tag=NCgl1166] [db_xref=GeneID:1019196] [protein=ATP synthase F0F1 subunit epsilon] [protein_id=NP_600438.1] [location=1279151..1279525] [gbkey=CDS]	ATGGCTGAAATCACCGTTGAACTG	TAATACGACTCACTATAGGGGGTCTCTGTGG	CAGTTCAACGGTGATTTCAGCCAT	ACATAGAGACCGGTCTTGAGGGGTTTTTTG	TAATACGACTCACTATAGGGGGTCTCTGTGGCAGTTCAACGGTGATTTCAGCCATACATAGAGACCGGTCTTGAGGGGTTTTTTG
lcl|NC_003450.3_cds_NP_601935.1_2621 [locus_tag=NCgl2644] [db_xref=GeneID:1020685] [protein=histone acetyltransferase HPA2-like protein] [protein_id=NP_601935.1] [location=2920287..2921294] [gbkey=CDS]	ATGACGCCTAGTCTTCCCCGTTTC	TAATACGACTCACTATAGGGGGTCTCTGTGG	GAAACGGGGAAGACTAGGCGTCAT	ACATAGAGACCGGTCTTGAGGGGTTTTTTG	TAATACGACTCACTATAGGGGGTCTCTGTGGGAAACGGGGAAGACTAGGCGTCATACATAGAGACCGGTCTTGAGGGGTTTTTTG
lcl|NC_003450.3_cds_NP_601745.1_2439 [locus_tag=NCgl2457] [db_xref=GeneID:1020492] [protein=hypothetical protein] [protein_id=NP_601745.1] [location=2691690..2693057] [gbkey=CDS]	GTGCAATTATTACACACCCCCGCA	TAATACGACTCACTATAGGGGGTCTCTGTGG	TGCGGGGGTGTGTAATAATTGCAC	ACATAGAGACCGGTCTTGAGGGGTTTTTTG	TAATACGACTCACTATAGGGGGTCTCTGTGGTGCGGGGGTGTGTAATAATTGCACACATAGAGACCGGTCTTGAGGGGTTTTTTG
lcl|NC_003450.3_cds_NP_599992.1_726 [locus_tag=NCgl0730] [db_xref=GeneID:1018759] [protein=3-phosphoshikimate 1-carboxyvinyltransferase] [protein_id=NP_599992.1] [location=complement(801187..802479)] [gbkey=CDS]	ATGGTCTTTGTGTCTGATTCGTCT	TAATACGACTCACTATAGGGGGTCTCTGTGG	AGACGAATCAGACACAAAGACCAT	ACATAGAGACCGGTCTTGAGGGGTTTTTTG	TAATACGACTCACTATAGGGGGTCTCTGTGGAGACGAATCAGACACAAAGACCATACATAGAGACCGGTCTTGAGGGGTTTTTTG
lcl|NC_003450.3_cds_NP_600541.1_1257 [gene=ddl] [locus_tag=NCgl1267] [db_xref=GeneID:1019297] [protein=D-alanyl-alanine synthetase A] [protein_id=NP_600541.1] [location=1385153..1386235] [gbkey=CDS]	GTGAGCAACTCTAATTCTGGAAAA	TAATACGACTCACTATAGGGGGTCTCTGTGG	TTTTCCAGAATTAGAGTTGCTCAC	ACATAGAGACCGGTCTTGAGGGGTTTTTTG	TAATACGACTCACTATAGGGGGTCTCTGTGGTTTTCCAGAATTAGAGTTGCTCACACATAGAGACCGGTCTTGAGGGGTTTTTTG
lcl|NC_003450.3_cds_NP_600585.1_1302 [locus_tag=NCgl1313] [db_xref=GeneID:1019343] [protein=hypothetical protein] [protein_id=NP_600585.1] [location=1432750..1433550] [gbkey=CDS]	GTGAATAAGAAGGCTAATGATTTA	TAATACGACTCACTATAGGGGGTCTCTGTGG	TAAATCATTAGCCTTCTTATTCAC	ACATAGAGACCGGTCTTGAGGGGTTTTTTG	TAATACGACTCACTATAGGGGGTCTCTGTGGTAAATCATTAGCCTTCTTATTCACACATAGAGACCGGTCTTGAGGGGTTTTTTG
lcl|NC_003450.3_cds_NP_599470.1_211 [locus_tag=NCgl0214] [db_xref=GeneID:1021279] [protein=hypothetical protein] [protein_id=NP_599470.1] [location=complement(231845..232267)] [gbkey=CDS]	ATGCTGGGTAGTCTTTGGCGTTTT	TAATACGACTCACTATAGGGGGTCTCTGTGG	AAAACGCCAAAGACTACCCAGCAT	ACATAGAGACCGGTCTTGAGGGGTTTTTTG	TAATACGACTCACTATAGGGGGTCTCTGTGGAAAACGCCAAAGACTACCCAGCATACATAGAGACCGGTCTTGAGGGGTTTTTTG
lcl|NC_003450.3_cds_NP_601867.1_2555 [locus_tag=NCgl2578] [db_xref=GeneID:1020617] [protein=NAD-dependent aldehyde dehydrogenase] [protein_id=NP_601867.1] [location=complement(2836046..2837500)] [gbkey=CDS]	GTGACTGCAACATTTGCTGGAATC	TAATACGACTCACTATAGGGGGTCTCTGTGG	GATTCCAGCAAATGTTGCAGTCAC	ACATAGAGACCGGTCTTGAGGGGTTTTTTG	TAATACGACTCACTATAGGGGGTCTCTGTGGGATTCCAGCAAATGTTGCAGTCACACATAGAGACCGGTCTTGAGGGGTTTTTTG
lcl|NC_003450.3_cds_NP_601454.1_2157 [locus_tag=NCgl2174] [db_xref=GeneID:1020207] [protein=acyl carrier protein] [protein_id=NP_601454.1] [location=2387668..2387961] [gbkey=CDS]	ATGGATTTCAACGACAAAGCCGCT	TAATACGACTCACTATAGGGGGTCTCTGTGG	AGCGGCTTTGTCGTTGAAATCCAT	ACATAGAGACCGGTCTTGAGGGGTTTTTTG	TAATACGACTCACTATAGGGGGTCTCTGTGGAGCGGCTTTGTCGTTGAAATCCATACATAGAGACCGGTCTTGAGGGGTTTTTTG
lcl|NC_003450.3_cds_NP_601934.1_2620 [gene=def] [locus_tag=NCgl2643] [db_xref=GeneID:1020684] [protein=peptide deformylase] [protein_id=NP_601934.1] [location=2919716..2920297] [gbkey=CDS]	ATGACTGTCCGACCAATCGTTATT	TAATACGACTCACTATAGGGGGTCTCTGTGG	AATAACGATTGGTCGGACAGTCAT	ACATAGAGACCGGTCTTGAGGGGTTTTTTG	TAATACGACTCACTATAGGGGGTCTCTGTGGAATAACGATTGGTCGGACAGTCATACATAGAGACCGGTCTTGAGGGGTTTTTTG
lcl|NC_003450.3_cds_NP_601031.1_1739 [locus_tag=NCgl1753] [db_xref=GeneID:1019785] [protein=hypothetical protein] [protein_id=NP_601031.1] [location=1939146..1940138] [gbkey=CDS]	GTGGCCATCCCACGTCAAAACATT	TAATACGACTCACTATAGGGGGTCTCTGTGG	AATGTTTTGACGTGGGATGGCCAC	ACATAGAGACCGGTCTTGAGGGGTTTTTTG	TAATACGACTCACTATAGGGGGTCTCTGTGGAATGTTTTGACGTGGGATGGCCACACATAGAGACCGGTCTTGAGGGGTTTTTTG
lcl|NC_003450.3_cds_NP_599300.1_45 [locus_tag=NCgl0047] [db_xref=GeneID:1021117] [protein=hypothetical protein] [protein_id=NP_599300.1] [location=complement(49894..50616)] [gbkey=CDS]	TTGATTCATGAGCAAGACGTTCAG	TAATACGACTCACTATAGGGGGTCTCTGTGG	CTGAACGTCTTGCTCATGAATCAA	ACATAGAGACCGGTCTTGAGGGGTTTTTTG	TAATACGACTCACTATAGGGGGTCTCTGTGGCTGAACGTCTTGCTCATGAATCAAACATAGAGACCGGTCTTGAGGGGTTTTTTG
lcl|NC_003450.3_cds_NP_599958.1_692 [locus_tag=NCgl0697] [db_xref=GeneID:1018726] [protein=ABC transporter periplasmic component] [protein_id=NP_599958.1] [location=complement(745619..746893)] [gbkey=CDS]	ATGTCCTCGATTTCCCGCAAGACC	TAATACGACTCACTATAGGGGGTCTCTGTGG	GGTCTTGCGGGAAATCGAGGACAT	ACATAGAGACCGGTCTTGAGGGGTTTTTTG	TAATACGACTCACTATAGGGGGTCTCTGTGGGGTCTTGCGGGAAATCGAGGACATACATAGAGACCGGTCTTGAGGGGTTTTTTG
lcl|NC_003450.3_cds_NP_600074.1_808 [locus_tag=NCgl0811] [db_xref=GeneID:1018840] [protein=3'(2'),5'-bisphosphate nucleotidase CysQ] [protein_id=NP_600074.1] [location=complement(899250..900008)] [gbkey=CDS]	ATGACTGCTCAGATTGATGATTCG	TAATACGACTCACTATAGGGGGTCTCTGTGG	CGAATCATCAATCTGAGCAGTCAT	ACATAGAGACCGGTCTTGAGGGGTTTTTTG	TAATACGACTCACTATAGGGGGTCTCTGTGGCGAATCATCAATCTGAGCAGTCATACATAGAGACCGGTCTTGAGGGGTTTTTTG
lcl|NC_003450.3_cds_NP_601264.2_1966 [locus_tag=NCgl1983] [db_xref=GeneID:1020015] [protein=ammonia permease] [protein_id=NP_601264.2] [location=complement(2172151..2173467)] [gbkey=CDS]	ATGGGTGCAGATCAAATTGCAGCA	TAATACGACTCACTATAGGGGGTCTCTGTGG	TGCTGCAATTTGATCTGCACCCAT	ACATAGAGACCGGTCTTGAGGGGTTTTTTG	TAATACGACTCACTATAGGGGGTCTCTGTGGTGCTGCAATTTGATCTGCACCCATACATAGAGACCGGTCTTGAGGGGTTTTTTG
lcl|NC_003450.3_cds_NP_600252.1_982 [locus_tag=NCgl0985] [db_xref=GeneID:1019014] [protein=hypothetical protein] [protein_id=NP_600252.1] [location=complement(1080783..1080965)] [gbkey=CDS]	ATGGGAACTACTGCAATCATCATG	TAATACGACTCACTATAGGGGGTCTCTGTGG	CATGATGATTGCAGTAGTTCCCAT	ACATAGAGACCGGTCTTGAGGGGTTTTTTG	TAATACGACTCACTATAGGGGGTCTCTGTGGCATGATGATTGCAGTAGTTCCCATACATAGAGACCGGTCTTGAGGGGTTTTTTG
lcl|NC_003450.3_cds_NP_600460.1_1182 [locus_tag=NCgl1189] [db_xref=GeneID:1019219] [protein=spermidine synthase] [protein_id=NP_600460.1] [location=complement(1300985..1301929)] [gbkey=CDS]	GTGGCCCGTAAGAAAAACACGTCC	TAATACGACTCACTATAGGGGGTCTCTGTGG	GGACGTGTTTTTCTTACGGGCCAC	ACATAGAGACCGGTCTTGAGGGGTTTTTTG	TAATACGACTCACTATAGGGGGTCTCTGTGGGGACGTGTTTTTCTTACGGGCCACACATAGAGACCGGTCTTGAGGGGTTTTTTG
lcl|NC_003450.3_cds_YP_008998236.1_2202 [locus_tag=NCgl2219a] [db_xref=GeneID:18194966] [protein=hypothetical protein] [protein_id=YP_008998236.1] [location=complement(2434438..2434578)] [gbkey=CDS]	ATGGCTAACCCAGAAGAGCTCCGC	TAATACGACTCACTATAGGGGGTCTCTGTGG	GCGGAGCTCTTCTGGGTTAGCCAT	ACATAGAGACCGGTCTTGAGGGGTTTTTTG	TAATACGACTCACTATAGGGGGTCTCTGTGGGCGGAGCTCTTCTGGGTTAGCCATACATAGAGACCGGTCTTGAGGGGTTTTTTG
lcl|NC_003450.3_cds_NP_599867.1_603 [locus_tag=NCgl0606] [db_xref=GeneID:1018635] [protein=ABC transporter permease] [protein_id=NP_599867.1] [location=complement(645173..647590)] [gbkey=CDS]	ATGTTCAGGCTTGCTTTCGCTCAA	TAATACGACTCACTATAGGGGGTCTCTGTGG	TTGAGCGAAAGCAAGCCTGAACAT	ACATAGAGACCGGTCTTGAGGGGTTTTTTG	TAATACGACTCACTATAGGGGGTCTCTGTGGTTGAGCGAAAGCAAGCCTGAACATACATAGAGACCGGTCTTGAGGGGTTTTTTG
lcl|NC_003450.3_cds_NP_599379.1_122 [locus_tag=NCgl0124] [db_xref=GeneID:1021151] [protein=hypothetical protein] [protein_id=NP_599379.1] [location=137005..138747] [gbkey=CDS]	TTGAGTGGAACGCTGCAGATTCCT	TAATACGACTCACTATAGGGGGTCTCTGTGG	AGGAATCTGCAGCGTTCCACTCAA	ACATAGAGACCGGTCTTGAGGGGTTTTTTG	TAATACGACTCACTATAGGGGGTCTCTGTGGAGGAATCTGCAGCGTTCCACTCAAACATAGAGACCGGTCTTGAGGGGTTTTTTG
lcl|NC_003450.3_cds_NP_601687.1_2381 [locus_tag=NCgl2400] [db_xref=GeneID:1020433] [protein=hypothetical protein] [protein_id=NP_601687.1] [location=2631304..2632470] [gbkey=CDS]	ATGACCACTGACATCTACTTCAGC	TAATACGACTCACTATAGGGGGTCTCTGTGG	GCTGAAGTAGATGTCAGTGGTCAT	ACATAGAGACCGGTCTTGAGGGGTTTTTTG	TAATACGACTCACTATAGGGGGTCTCTGTGGGCTGAAGTAGATGTCAGTGGTCATACATAGAGACCGGTCTTGAGGGGTTTTTTG
lcl|NC_003450.3_cds_NP_600417.1_1137 [locus_tag=NCgl1144] [db_xref=GeneID:1019174] [protein=molybdopterin biosynthesis enzyme] [protein_id=NP_600417.1] [location=1254149..1254637] [gbkey=CDS]	ATGCCCGCACAGAACAAAAACCTC	TAATACGACTCACTATAGGGGGTCTCTGTGG	GAGGTTTTTGTTCTGTGCGGGCAT	ACATAGAGACCGGTCTTGAGGGGTTTTTTG	TAATACGACTCACTATAGGGGGTCTCTGTGGGAGGTTTTTGTTCTGTGCGGGCATACATAGAGACCGGTCTTGAGGGGTTTTTTG
lcl|NC_003450.3_cds_NP_600296.1_1016 [locus_tag=NCgl1023] [db_xref=GeneID:1019052] [protein=nicotinate-nucleotide pyrophosphorylase] [protein_id=NP_600296.1] [location=complement(1116905..1117744)] [gbkey=CDS]	ATGACTACCCATATTGACCGCATC	TAATACGACTCACTATAGGGGGTCTCTGTGG	GATGCGGTCAATATGGGTAGTCAT	ACATAGAGACCGGTCTTGAGGGGTTTTTTG	TAATACGACTCACTATAGGGGGTCTCTGTGGGATGCGGTCAATATGGGTAGTCATACATAGAGACCGGTCTTGAGGGGTTTTTTG
lcl|NC_003450.3_cds_NP_600754.1_1471 [locus_tag=NCgl1481] [db_xref=GeneID:1019511] [protein=hypothetical protein] [protein_id=NP_600754.1] [location=complement(1625425..1625925)] [gbkey=CDS]	ATGATTCCAGAAAATATTGATCTC	TAATACGACTCACTATAGGGGGTCTCTGTGG	GAGATCAATATTTTCTGGAATCAT	ACATAGAGACCGGTCTTGAGGGGTTTTTTG	TAATACGACTCACTATAGGGGGTCTCTGTGGGAGATCAATATTTTCTGGAATCATACATAGAGACCGGTCTTGAGGGGTTTTTTG
lcl|NC_003450.3_cds_NP_600432.1_1153 [locus_tag=NCgl1160] [db_xref=GeneID:1019190] [protein=ATP synthase F0F1 subunit C] [protein_id=NP_600432.1] [location=1273286..1273528] [gbkey=CDS]	ATGAACGAGATCATCCTGGCACAG	TAATACGACTCACTATAGGGGGTCTCTGTGG	CTGTGCCAGGATGATCTCGTTCAT	ACATAGAGACCGGTCTTGAGGGGTTTTTTG	TAATACGACTCACTATAGGGGGTCTCTGTGGCTGTGCCAGGATGATCTCGTTCATACATAGAGACCGGTCTTGAGGGGTTTTTTG
lcl|NC_003450.3_cds_NP_601122.1_1825 [locus_tag=NCgl1841] [db_xref=GeneID:1019873] [protein=hypothetical protein] [protein_id=NP_601122.1] [location=2018260..2018757] [gbkey=CDS]	ATGAACCAGCGAAAAGACCGACCC	TAATACGACTCACTATAGGGGGTCTCTGTGG	GGGTCGGTCTTTTCGCTGGTTCAT	ACATAGAGACCGGTCTTGAGGGGTTTTTTG	TAATACGACTCACTATAGGGGGTCTCTGTGGGGGTCGGTCTTTTCGCTGGTTCATACATAGAGACCGGTCTTGAGGGGTTTTTTG
lcl|NC_003450.3_cds_NP_601519.1_2221 [locus_tag=NCgl2237] [db_xref=GeneID:1020270] [protein=hypothetical protein] [protein_id=NP_601519.1] [location=complement(2457335..2457760)] [gbkey=CDS]	TTGCCCTCATCTCTGCTGCAGTGG	TAATACGACTCACTATAGGGGGTCTCTGTGG	CCACTGCAGCAGAGATGAGGGCAA	ACATAGAGACCGGTCTTGAGGGGTTTTTTG	TAATACGACTCACTATAGGGGGTCTCTGTGGCCACTGCAGCAGAGATGAGGGCAAACATAGAGACCGGTCTTGAGGGGTTTTTTG
lcl|NC_003450.3_cds_NP_599350.1_95 [locus_tag=NCgl0097] [db_xref=GeneID:1021175] [protein=hypothetical protein] [protein_id=NP_599350.1] [location=complement(106627..107178)] [gbkey=CDS]	ATGAAGAACGCAAAACTTTTCCTC	TAATACGACTCACTATAGGGGGTCTCTGTGG	GAGGAAAAGTTTTGCGTTCTTCAT	ACATAGAGACCGGTCTTGAGGGGTTTTTTG	TAATACGACTCACTATAGGGGGTCTCTGTGGGAGGAAAAGTTTTGCGTTCTTCATACATAGAGACCGGTCTTGAGGGGTTTTTTG
lcl|NC_003450.3_cds_NP_600673.1_1390 [locus_tag=NCgl1400] [db_xref=GeneID:1019430] [protein=ABC transporter permease] [protein_id=NP_600673.1] [location=1533781..1534524] [gbkey=CDS]	ATGAACCCTCACTATCTGCTTGCC	TAATACGACTCACTATAGGGGGTCTCTGTGG	GGCAAGCAGATAGTGAGGGTTCAT	ACATAGAGACCGGTCTTGAGGGGTTTTTTG	TAATACGACTCACTATAGGGGGTCTCTGTGGGGCAAGCAGATAGTGAGGGTTCATACATAGAGACCGGTCTTGAGGGGTTTTTTG
lcl|NC_003450.3_cds_NP_599940.1_673 [locus_tag=NCgl0678] [db_xref=GeneID:1018707] [protein=detergent sensitivity rescuer dtsR1] [protein_id=NP_599940.1] [location=complement(728693..730324)] [gbkey=CDS]	ATGACCATTTCCTCACCTTTGATT	TAATACGACTCACTATAGGGGGTCTCTGTGG	AATCAAAGGTGAGGAAATGGTCAT	ACATAGAGACCGGTCTTGAGGGGTTTTTTG	TAATACGACTCACTATAGGGGGTCTCTGTGGAATCAAAGGTGAGGAAATGGTCATACATAGAGACCGGTCTTGAGGGGTTTTTTG
lcl|NC_003450.3_cds_NP_601883.1_2571 [gene=lysS] [locus_tag=NCgl2594] [db_xref=GeneID:1020633] [protein=lysyl-tRNA synthetase] [protein_id=NP_601883.1] [location=complement(2860503..2862083)] [gbkey=CDS]	GTGACTAATTCCAATCCCACTTCC	TAATACGACTCACTATAGGGGGTCTCTGTGG	GGAAGTGGGATTGGAATTAGTCAC	ACATAGAGACCGGTCTTGAGGGGTTTTTTG	TAATACGACTCACTATAGGGGGTCTCTGTGGGGAAGTGGGATTGGAATTAGTCACACATAGAGACCGGTCTTGAGGGGTTTTTTG
lcl|NC_003450.3_cds_NP_601994.1_2679 [locus_tag=NCgl2704] [db_xref=GeneID:1020745] [protein=nucleosidase] [protein_id=NP_601994.1] [location=complement(2988212..2988772)] [gbkey=CDS]	ATGACTGAGACTCTTTTTGTATCC	TAATACGACTCACTATAGGGGGTCTCTGTGG	GGATACAAAAAGAGTCTCAGTCAT	ACATAGAGACCGGTCTTGAGGGGTTTTTTG	TAATACGACTCACTATAGGGGGTCTCTGTGGGGATACAAAAAGAGTCTCAGTCATACATAGAGACCGGTCTTGAGGGGTTTTTTG
lcl|NC_003450.3_cds_NP_600846.1_1558 [gene=alaS] [locus_tag=NCgl1570] [db_xref=GeneID:1019601] [protein=alanyl-tRNA synthetase] [protein_id=NP_600846.1] [location=complement(1727382..1730048)] [gbkey=CDS]	GTGCAGACCCATGAGATCAGGGAG	TAATACGACTCACTATAGGGGGTCTCTGTGG	CTCCCTGATCTCATGGGTCTGCAC	ACATAGAGACCGGTCTTGAGGGGTTTTTTG	TAATACGACTCACTATAGGGGGTCTCTGTGGCTCCCTGATCTCATGGGTCTGCACACATAGAGACCGGTCTTGAGGGGTTTTTTG
lcl|NC_003450.3_cds_NP_600447.1_1169 [locus_tag=NCgl1176] [db_xref=GeneID:1019206] [protein=ABC transporter periplasmic component] [protein_id=NP_600447.1] [location=1286043..1287002] [gbkey=CDS]	ATGAAATTTAAGAAAATCGCCCTC	TAATACGACTCACTATAGGGGGTCTCTGTGG	GAGGGCGATTTTCTTAAATTTCAT	ACATAGAGACCGGTCTTGAGGGGTTTTTTG	TAATACGACTCACTATAGGGGGTCTCTGTGGGAGGGCGATTTTCTTAAATTTCATACATAGAGACCGGTCTTGAGGGGTTTTTTG
lcl|NC_003450.3_cds_NP_601675.1_2371 [locus_tag=NCgl2388] [db_xref=GeneID:1020421] [protein=hypothetical protein] [protein_id=NP_601675.1] [location=complement(2620971..2622182)] [gbkey=CDS]	GTGCGGGTTTTTCGTGGTAGGCGC	TAATACGACTCACTATAGGGGGTCTCTGTGG	GCGCCTACCACGAAAAACCCGCAC	ACATAGAGACCGGTCTTGAGGGGTTTTTTG	TAATACGACTCACTATAGGGGGTCTCTGTGGGCGCCTACCACGAAAAACCCGCACACATAGAGACCGGTCTTGAGGGGTTTTTTG
lcl|NC_003450.3_cds_NP_601561.1_2262 [locus_tag=NCgl2278] [db_xref=GeneID:1020311] [protein=hypothetical protein] [protein_id=NP_601561.1] [location=2502736..2503359] [gbkey=CDS]	ATGAGCTATGACTTTGTCCTCTTT	TAATACGACTCACTATAGGGGGTCTCTGTGG	AAAGAGGACAAAGTCATAGCTCAT	ACATAGAGACCGGTCTTGAGGGGTTTTTTG	TAATACGACTCACTATAGGGGGTCTCTGTGGAAAGAGGACAAAGTCATAGCTCATACATAGAGACCGGTCTTGAGGGGTTTTTTG
lcl|NC_003450.3_cds_NP_600116.1_850 [locus_tag=NCgl0853] [db_xref=GeneID:1018882] [protein=glycosidase] [protein_id=NP_600116.1] [location=940768..941928] [gbkey=CDS]	ATGAGTTTTGCTGAACATGCGATC	TAATACGACTCACTATAGGGGGTCTCTGTGG	GATCGCATGTTCAGCAAAACTCAT	ACATAGAGACCGGTCTTGAGGGGTTTTTTG	TAATACGACTCACTATAGGGGGTCTCTGTGGGATCGCATGTTCAGCAAAACTCATACATAGAGACCGGTCTTGAGGGGTTTTTTG
lcl|NC_003450.3_cds_NP_600392.2_1112 [locus_tag=NCgl1119] [db_xref=GeneID:1019149] [protein=DNA repair exonuclease] [protein_id=NP_600392.2] [location=1223887..1225062] [gbkey=CDS]	ATGTCCACCGTGCATGATGAGATG	TAATACGACTCACTATAGGGGGTCTCTGTGG	CATCTCATCATGCACGGTGGACAT	ACATAGAGACCGGTCTTGAGGGGTTTTTTG	TAATACGACTCACTATAGGGGGTCTCTGTGGCATCTCATCATGCACGGTGGACATACATAGAGACCGGTCTTGAGGGGTTTTTTG
lcl|NC_003450.3_cds_NP_602095.1_2779 [locus_tag=NCgl2805] [db_xref=GeneID:1020848] [protein=hypothetical protein] [protein_id=NP_602095.1] [location=3104437..3105723] [gbkey=CDS]	ATGCGCCTCAACAAACGACTCCCA	TAATACGACTCACTATAGGGGGTCTCTGTGG	TGGGAGTCGTTTGTTGAGGCGCAT	ACATAGAGACCGGTCTTGAGGGGTTTTTTG	TAATACGACTCACTATAGGGGGTCTCTGTGGTGGGAGTCGTTTGTTGAGGCGCATACATAGAGACCGGTCTTGAGGGGTTTTTTG
lcl|NC_003450.3_cds_NP_600559.1_1276 [locus_tag=NCgl1286] [db_xref=GeneID:1019316] [protein=hypothetical protein] [protein_id=NP_600559.1] [location=1403997..1404218] [gbkey=CDS]	ATGAATTTTGAGTATGACCCAGAA	TAATACGACTCACTATAGGGGGTCTCTGTGG	TTCTGGGTCATACTCAAAATTCAT	ACATAGAGACCGGTCTTGAGGGGTTTTTTG	TAATACGACTCACTATAGGGGGTCTCTGTGGTTCTGGGTCATACTCAAAATTCATACATAGAGACCGGTCTTGAGGGGTTTTTTG
lcl|NC_003450.3_cds_NP_600583.1_1300 [locus_tag=NCgl1311] [db_xref=GeneID:1019341] [protein=sugar kinase] [protein_id=NP_600583.1] [location=complement(1430656..1431579)] [gbkey=CDS]	ATGAGTAACTCAACCGGTACCGAC	TAATACGACTCACTATAGGGGGTCTCTGTGG	GTCGGTACCGGTTGAGTTACTCAT	ACATAGAGACCGGTCTTGAGGGGTTTTTTG	TAATACGACTCACTATAGGGGGTCTCTGTGGGTCGGTACCGGTTGAGTTACTCATACATAGAGACCGGTCTTGAGGGGTTTTTTG
lcl|NC_003450.3_cds_NP_601522.1_2224 [locus_tag=NCgl2240] [db_xref=GeneID:1020273] [protein=ABC transporter permease] [protein_id=NP_601522.1] [location=2460341..2461171] [gbkey=CDS]	GTGACAACGATCAAAAACATGCCC	TAATACGACTCACTATAGGGGGTCTCTGTGG	GGGCATGTTTTTGATCGTTGTCAC	ACATAGAGACCGGTCTTGAGGGGTTTTTTG	TAATACGACTCACTATAGGGGGTCTCTGTGGGGGCATGTTTTTGATCGTTGTCACACATAGAGACCGGTCTTGAGGGGTTTTTTG
lcl|NC_003450.3_cds_NP_600330.1_1050 [locus_tag=NCgl1057] [db_xref=GeneID:1019087] [protein=ferredoxin 3] [protein_id=NP_600330.1] [location=1148953..1149270] [gbkey=CDS]	ATGACATACACAATCGCACAGCCC	TAATACGACTCACTATAGGGGGTCTCTGTGG	GGGCTGTGCGATTGTGTATGTCAT	ACATAGAGACCGGTCTTGAGGGGTTTTTTG	TAATACGACTCACTATAGGGGGTCTCTGTGGGGGCTGTGCGATTGTGTATGTCATACATAGAGACCGGTCTTGAGGGGTTTTTTG
lcl|NC_003450.3_cds_NP_599792.1_528 [locus_tag=NCgl0531] [db_xref=GeneID:1018560] [protein=transcriptional regulator] [protein_id=NP_599792.1] [location=complement(568269..569075)] [gbkey=CDS]	ATGGCGGGAGGAAATCGCGAACCT	TAATACGACTCACTATAGGGGGTCTCTGTGG	AGGTTCGCGATTTCCTCCCGCCAT	ACATAGAGACCGGTCTTGAGGGGTTTTTTG	TAATACGACTCACTATAGGGGGTCTCTGTGGAGGTTCGCGATTTCCTCCCGCCATACATAGAGACCGGTCTTGAGGGGTTTTTTG
lcl|NC_003450.3_cds_NP_601267.1_1969 [locus_tag=NCgl1986] [db_xref=GeneID:1020018] [protein=chromosome segregation ATPase] [protein_id=NP_601267.1] [location=complement(2179625..2183092)] [gbkey=CDS]	ATGTATTTGAAATCGTTGACGCTC	TAATACGACTCACTATAGGGGGTCTCTGTGG	GAGCGTCAACGATTTCAAATACAT	ACATAGAGACCGGTCTTGAGGGGTTTTTTG	TAATACGACTCACTATAGGGGGTCTCTGTGGGAGCGTCAACGATTTCAAATACATACATAGAGACCGGTCTTGAGGGGTTTTTTG
lcl|NC_003450.3_cds_NP_600351.1_1071 [locus_tag=NCgl1078] [db_xref=GeneID:1019108] [protein=ATPase] [protein_id=NP_600351.1] [location=complement(1167584..1168708)] [gbkey=CDS]	ATGACTCAAGTAACCGAATCCGCT	TAATACGACTCACTATAGGGGGTCTCTGTGG	AGCGGATTCGGTTACTTGAGTCAT	ACATAGAGACCGGTCTTGAGGGGTTTTTTG	TAATACGACTCACTATAGGGGGTCTCTGTGGAGCGGATTCGGTTACTTGAGTCATACATAGAGACCGGTCTTGAGGGGTTTTTTG
lcl|NC_003450.3_cds_NP_601401.1_2100 [locus_tag=NCgl2117] [db_xref=GeneID:1020149] [protein=hypothetical protein] [protein_id=NP_601401.1] [location=complement(2330584..2330928)] [gbkey=CDS]	ATGACCGCTCCATCAACCAACACC	TAATACGACTCACTATAGGGGGTCTCTGTGG	GGTGTTGGTTGATGGAGCGGTCAT	ACATAGAGACCGGTCTTGAGGGGTTTTTTG	TAATACGACTCACTATAGGGGGTCTCTGTGGGGTGTTGGTTGATGGAGCGGTCATACATAGAGACCGGTCTTGAGGGGTTTTTTG
lcl|NC_003450.3_cds_NP_600344.1_1064 [locus_tag=NCgl1071] [db_xref=GeneID:1019101] [protein=beta-fructosidase] [protein_id=NP_600344.1] [location=complement(1160735..1162231)] [gbkey=CDS]	ATGACGAACGTTTCCGGGTATCAC	TAATACGACTCACTATAGGGGGTCTCTGTGG	GTGATACCCGGAAACGTTCGTCAT	ACATAGAGACCGGTCTTGAGGGGTTTTTTG	TAATACGACTCACTATAGGGGGTCTCTGTGGGTGATACCCGGAAACGTTCGTCATACATAGAGACCGGTCTTGAGGGGTTTTTTG
lcl|NC_003450.3_cds_NP_600300.1_1020 [locus_tag=NCgl1027] [db_xref=GeneID:1019056] [protein=hypothetical protein] [protein_id=NP_600300.1] [location=complement(1120830..1121459)] [gbkey=CDS]	TTGCTTGCGGGTGGCAAGATGGGT	TAATACGACTCACTATAGGGGGTCTCTGTGG	ACCCATCTTGCCACCCGCAAGCAA	ACATAGAGACCGGTCTTGAGGGGTTTTTTG	TAATACGACTCACTATAGGGGGTCTCTGTGGACCCATCTTGCCACCCGCAAGCAAACATAGAGACCGGTCTTGAGGGGTTTTTTG
lcl|NC_003450.3_cds_NP_601789.1_2483 [locus_tag=NCgl2502] [db_xref=GeneID:1020537] [protein=glutathione peroxidase] [protein_id=NP_601789.1] [location=complement(2753326..2753805)] [gbkey=CDS]	ATGACTTCTATTCATGACATCAGC	TAATACGACTCACTATAGGGGGTCTCTGTGG	GCTGATGTCATGAATAGAAGTCAT	ACATAGAGACCGGTCTTGAGGGGTTTTTTG	TAATACGACTCACTATAGGGGGTCTCTGTGGGCTGATGTCATGAATAGAAGTCATACATAGAGACCGGTCTTGAGGGGTTTTTTG
lcl|NC_003450.3_cds_NP_599451.1_192 [locus_tag=NCgl0195] [db_xref=GeneID:1021269] [protein=glycosyltransferase] [protein_id=NP_599451.1] [location=complement(215159..216091)] [gbkey=CDS]	ATGGCACAAACCACTACCCGCCTC	TAATACGACTCACTATAGGGGGTCTCTGTGG	GAGGCGGGTAGTGGTTTGTGCCAT	ACATAGAGACCGGTCTTGAGGGGTTTTTTG	TAATACGACTCACTATAGGGGGTCTCTGTGGGAGGCGGGTAGTGGTTTGTGCCATACATAGAGACCGGTCTTGAGGGGTTTTTTG
lcl|NC_003450.3_cds_NP_600439.1_1160 [locus_tag=NCgl1167] [db_xref=GeneID:1019197] [protein=hypothetical protein] [protein_id=NP_600439.1] [location=1279770..1280243] [gbkey=CDS]	GTGGAATATTTGACCTGGGGTTTG	TAATACGACTCACTATAGGGGGTCTCTGTGG	CAAACCCCAGGTCAAATATTCCAC	ACATAGAGACCGGTCTTGAGGGGTTTTTTG	TAATACGACTCACTATAGGGGGTCTCTGTGGCAAACCCCAGGTCAAATATTCCACACATAGAGACCGGTCTTGAGGGGTTTTTTG
lcl|NC_003450.3_cds_NP_600900.1_1610 [locus_tag=NCgl1624] [db_xref=GeneID:1019655] [protein=ABC transporter permease] [protein_id=NP_600900.1] [location=1792428..1793429] [gbkey=CDS]	ATGCAAATAAATAAAGTGATCAAA	TAATACGACTCACTATAGGGGGTCTCTGTGG	TTTGATCACTTTATTTATTTGCAT	ACATAGAGACCGGTCTTGAGGGGTTTTTTG	TAATACGACTCACTATAGGGGGTCTCTGTGGTTTGATCACTTTATTTATTTGCATACATAGAGACCGGTCTTGAGGGGTTTTTTG
lcl|NC_003450.3_cds_NP_600402.1_1122 [locus_tag=NCgl1129] [db_xref=GeneID:1019159] [protein=cation transport ATPase] [protein_id=NP_600402.1] [location=1233007..1234884] [gbkey=CDS]	ATGAAAACGTGGAAGACCTGGGGG	TAATACGACTCACTATAGGGGGTCTCTGTGG	CCCCCAGGTCTTCCACGTTTTCAT	ACATAGAGACCGGTCTTGAGGGGTTTTTTG	TAATACGACTCACTATAGGGGGTCTCTGTGGCCCCCAGGTCTTCCACGTTTTCATACATAGAGACCGGTCTTGAGGGGTTTTTTG
lcl|NC_003450.3_cds_NP_600924.1_1632 [locus_tag=NCgl1646] [db_xref=GeneID:1019678] [protein=hypothetical protein] [protein_id=NP_600924.1] [location=1810637..1811548] [gbkey=CDS]	GTGACCCCCGCTCACTCAATTGAA	TAATACGACTCACTATAGGGGGTCTCTGTGG	TTCAATTGAGTGAGCGGGGGTCAC	ACATAGAGACCGGTCTTGAGGGGTTTTTTG	TAATACGACTCACTATAGGGGGTCTCTGTGGTTCAATTGAGTGAGCGGGGGTCACACATAGAGACCGGTCTTGAGGGGTTTTTTG
lcl|NC_003450.3_cds_NP_601467.1_2170 [locus_tag=NCgl2187] [db_xref=GeneID:1020220] [protein=hypothetical protein] [protein_id=NP_601467.1] [location=2399159..2399401] [gbkey=CDS]	ATGATCCAGTTAGTGATAGGCGCT	TAATACGACTCACTATAGGGGGTCTCTGTGG	AGCGCCTATCACTAACTGGATCAT	ACATAGAGACCGGTCTTGAGGGGTTTTTTG	TAATACGACTCACTATAGGGGGTCTCTGTGGAGCGCCTATCACTAACTGGATCATACATAGAGACCGGTCTTGAGGGGTTTTTTG
lcl|NC_003450.3_cds_NP_602151.1_2827 [locus_tag=NCgl2858] [db_xref=GeneID:1020901] [protein=hypothetical protein] [protein_id=NP_602151.1] [location=complement(3163072..3163734)] [gbkey=CDS]	ATGAAGCGCACTATCACCATCGCC	TAATACGACTCACTATAGGGGGTCTCTGTGG	GGCGATGGTGATAGTGCGCTTCAT	ACATAGAGACCGGTCTTGAGGGGTTTTTTG	TAATACGACTCACTATAGGGGGTCTCTGTGGGGCGATGGTGATAGTGCGCTTCATACATAGAGACCGGTCTTGAGGGGTTTTTTG
lcl|NC_003450.3_cds_NP_600041.1_775 [locus_tag=NCgl0778] [db_xref=GeneID:1018807] [protein=ABC-type cobalamin/Fe3+-siderophore transport system, permease] [protein_id=NP_600041.1] [location=853612..854727] [gbkey=CDS]	GTGGATAAAGATATTGAAAACCGC	TAATACGACTCACTATAGGGGGTCTCTGTGG	GCGGTTTTCAATATCTTTATCCAC	ACATAGAGACCGGTCTTGAGGGGTTTTTTG	TAATACGACTCACTATAGGGGGTCTCTGTGGGCGGTTTTCAATATCTTTATCCACACATAGAGACCGGTCTTGAGGGGTTTTTTG
lcl|NC_003450.3_cds_NP_600928.1_1636 [locus_tag=NCgl1650] [db_xref=GeneID:1019682] [protein=transcriptional regulator] [protein_id=NP_600928.1] [location=1813780..1814520] [gbkey=CDS]	ATGTCCGCAGCTTTACCTCACACA	TAATACGACTCACTATAGGGGGTCTCTGTGG	TGTGTGAGGTAAAGCTGCGGACAT	ACATAGAGACCGGTCTTGAGGGGTTTTTTG	TAATACGACTCACTATAGGGGGTCTCTGTGGTGTGTGAGGTAAAGCTGCGGACATACATAGAGACCGGTCTTGAGGGGTTTTTTG
lcl|NC_003450.3_cds_NP_602178.1_2847 [gene=rpsF] [locus_tag=NCgl2881] [db_xref=GeneID:1020925] [protein=30S ribosomal protein S6] [protein_id=NP_602178.1] [location=complement(3184699..3184986)] [gbkey=CDS]	GTGCGTCAATACGAACTTATGATC	TAATACGACTCACTATAGGGGGTCTCTGTGG	GATCATAAGTTCGTATTGACGCAC	ACATAGAGACCGGTCTTGAGGGGTTTTTTG	TAATACGACTCACTATAGGGGGTCTCTGTGGGATCATAAGTTCGTATTGACGCACACATAGAGACCGGTCTTGAGGGGTTTTTTG
lcl|NC_003450.3_cds_NP_694644.1_1039 [locus_tag=NCgl1046] [db_xref=GeneID:1019076] [protein=hypothetical protein] [protein_id=NP_694644.1] [location=1139196..1139495] [gbkey=CDS]	TTGCTTTTCGACGTGGTGATGGAT	TAATACGACTCACTATAGGGGGTCTCTGTGG	ATCCATCACCACGTCGAAAAGCAA	ACATAGAGACCGGTCTTGAGGGGTTTTTTG	TAATACGACTCACTATAGGGGGTCTCTGTGGATCCATCACCACGTCGAAAAGCAAACATAGAGACCGGTCTTGAGGGGTTTTTTG
lcl|NC_003450.3_cds_NP_600956.1_1666 [locus_tag=NCgl1680] [db_xref=GeneID:1019712] [protein=hypothetical protein] [protein_id=NP_600956.1] [location=1849039..1849788] [gbkey=CDS]	ATGACTCGCGATATTTTCCACGAG	TAATACGACTCACTATAGGGGGTCTCTGTGG	CTCGTGGAAAATATCGCGAGTCAT	ACATAGAGACCGGTCTTGAGGGGTTTTTTG	TAATACGACTCACTATAGGGGGTCTCTGTGGCTCGTGGAAAATATCGCGAGTCATACATAGAGACCGGTCTTGAGGGGTTTTTTG
lcl|NC_003450.3_cds_NP_601404.1_2103 [gene=cobT] [locus_tag=NCgl2120] [db_xref=GeneID:1020152] [protein=nicotinate-nucleotide--dimethylbenzimidazole phosphoribosyltransferase] [protein_id=NP_601404.1] [location=2332528..2333604] [gbkey=CDS]	ATGGTTCCAGCAGAGCTTTTTGCG	TAATACGACTCACTATAGGGGGTCTCTGTGG	CGCAAAAAGCTCTGCTGGAACCAT	ACATAGAGACCGGTCTTGAGGGGTTTTTTG	TAATACGACTCACTATAGGGGGTCTCTGTGGCGCAAAAAGCTCTGCTGGAACCATACATAGAGACCGGTCTTGAGGGGTTTTTTG
lcl|NC_003450.3_cds_NP_601676.1_2372 [locus_tag=NCgl2389] [db_xref=GeneID:1020422] [protein=hypothetical protein] [protein_id=NP_601676.1] [location=2622962..2623609] [gbkey=CDS]	ATGAACAGCCACTGGTCCGGAATA	TAATACGACTCACTATAGGGGGTCTCTGTGG	TATTCCGGACCAGTGGCTGTTCAT	ACATAGAGACCGGTCTTGAGGGGTTTTTTG	TAATACGACTCACTATAGGGGGTCTCTGTGGTATTCCGGACCAGTGGCTGTTCATACATAGAGACCGGTCTTGAGGGGTTTTTTG
lcl|NC_003450.3_cds_NP_599670.1_405 [locus_tag=NCgl0408] [db_xref=GeneID:1021131] [protein=3-dehydroquinate dehydratase] [protein_id=NP_599670.1] [location=446087..446524] [gbkey=CDS]	ATGCCTGGAAAAATTCTCCTCCTC	TAATACGACTCACTATAGGGGGTCTCTGTGG	GAGGAGGAGAATTTTTCCAGGCAT	ACATAGAGACCGGTCTTGAGGGGTTTTTTG	TAATACGACTCACTATAGGGGGTCTCTGTGGGAGGAGGAGAATTTTTCCAGGCATACATAGAGACCGGTCTTGAGGGGTTTTTTG
lcl|NC_003450.3_cds_NP_600003.1_738 [locus_tag=NCgl0741] [db_xref=GeneID:1018770] [protein=helicase] [protein_id=NP_600003.1] [location=811170..814220] [gbkey=CDS]	ATGTCGGAATACAAACCACCCATT	TAATACGACTCACTATAGGGGGTCTCTGTGG	AATGGGTGGTTTGTATTCCGACAT	ACATAGAGACCGGTCTTGAGGGGTTTTTTG	TAATACGACTCACTATAGGGGGTCTCTGTGGAATGGGTGGTTTGTATTCCGACATACATAGAGACCGGTCTTGAGGGGTTTTTTG
lcl|NC_003450.3_cds_NP_602040.2_2725 [locus_tag=NCgl2750] [db_xref=GeneID:1020791] [protein=UDP-glucose 6-dehydrogenase] [protein_id=NP_602040.2] [location=complement(3035438..3036757)] [gbkey=CDS]	ATGCGGATGACAGTGATTGGTACG	TAATACGACTCACTATAGGGGGTCTCTGTGG	CGTACCAATCACTGTCATCCGCAT	ACATAGAGACCGGTCTTGAGGGGTTTTTTG	TAATACGACTCACTATAGGGGGTCTCTGTGGCGTACCAATCACTGTCATCCGCATACATAGAGACCGGTCTTGAGGGGTTTTTTG
lcl|NC_003450.3_cds_NP_601758.1_2452 [locus_tag=NCgl2471] [db_xref=GeneID:1020506] [protein=hypothetical protein] [protein_id=NP_601758.1] [location=2719751..2720323] [gbkey=CDS]	ATGGCCGTTCATTTAACCAAGATC	TAATACGACTCACTATAGGGGGTCTCTGTGG	GATCTTGGTTAAATGAACGGCCAT	ACATAGAGACCGGTCTTGAGGGGTTTTTTG	TAATACGACTCACTATAGGGGGTCTCTGTGGGATCTTGGTTAAATGAACGGCCATACATAGAGACCGGTCTTGAGGGGTTTTTTG
lcl|NC_003450.3_cds_NP_601046.1_1756 [locus_tag=NCgl1770] [db_xref=GeneID:1019802] [protein=hypothetical protein] [protein_id=NP_601046.1] [location=complement(1956200..1958278)] [gbkey=CDS]	ATGATGTCGTTGGGTAATCCAGCA	TAATACGACTCACTATAGGGGGTCTCTGTGG	TGCTGGATTACCCAACGACATCAT	ACATAGAGACCGGTCTTGAGGGGTTTTTTG	TAATACGACTCACTATAGGGGGTCTCTGTGGTGCTGGATTACCCAACGACATCATACATAGAGACCGGTCTTGAGGGGTTTTTTG
lcl|NC_003450.3_cds_NP_601227.1_1929 [locus_tag=NCgl1946] [db_xref=GeneID:1019978] [protein=CDP-diglyceride synthetase] [protein_id=NP_601227.1] [location=complement(2136232..2137089)] [gbkey=CDS]	ATGCCCAAACCCAAAAATAATGCG	TAATACGACTCACTATAGGGGGTCTCTGTGG	CGCATTATTTTTGGGTTTGGGCAT	ACATAGAGACCGGTCTTGAGGGGTTTTTTG	TAATACGACTCACTATAGGGGGTCTCTGTGGCGCATTATTTTTGGGTTTGGGCATACATAGAGACCGGTCTTGAGGGGTTTTTTG
lcl|NC_003450.3_cds_NP_601547.1_2248 [locus_tag=NCgl2264] [db_xref=GeneID:1020297] [protein=hypothetical protein] [protein_id=NP_601547.1] [location=complement(2486908..2487903)] [gbkey=CDS]	TTGTGGCACGATGGTCACGTGGCT	TAATACGACTCACTATAGGGGGTCTCTGTGG	AGCCACGTGACCATCGTGCCACAA	ACATAGAGACCGGTCTTGAGGGGTTTTTTG	TAATACGACTCACTATAGGGGGTCTCTGTGGAGCCACGTGACCATCGTGCCACAAACATAGAGACCGGTCTTGAGGGGTTTTTTG
lcl|NC_003450.3_cds_NP_599426.1_169 [locus_tag=NCgl0171] [db_xref=GeneID:1021209] [protein=cold shock protein] [protein_id=NP_599426.1] [location=186508..186711] [gbkey=CDS]	ATGGCACAGGGTACTGTGAAATGG	TAATACGACTCACTATAGGGGGTCTCTGTGG	CCATTTCACAGTACCCTGTGCCAT	ACATAGAGACCGGTCTTGAGGGGTTTTTTG	TAATACGACTCACTATAGGGGGTCTCTGTGGCCATTTCACAGTACCCTGTGCCATACATAGAGACCGGTCTTGAGGGGTTTTTTG
lcl|NC_003450.3_cds_NP_600012.1_747 [locus_tag=NCgl0750] [db_xref=GeneID:1018779] [protein=hypothetical protein] [protein_id=NP_600012.1] [location=complement(825239..825658)] [gbkey=CDS]	ATGACCAAGGACGTTGAAGTCGCC	TAATACGACTCACTATAGGGGGTCTCTGTGG	GGCGACTTCAACGTCCTTGGTCAT	ACATAGAGACCGGTCTTGAGGGGTTTTTTG	TAATACGACTCACTATAGGGGGTCTCTGTGGGGCGACTTCAACGTCCTTGGTCATACATAGAGACCGGTCTTGAGGGGTTTTTTG
lcl|NC_003450.3_cds_NP_601108.1_1811 [locus_tag=NCgl1827] [db_xref=GeneID:1019859] [protein=1-deoxy-D-xylulose-5-phosphate synthase] [protein_id=NP_601108.1] [location=complement(2003399..2005309)] [gbkey=CDS]	ATGGGAATTCTGAACAGTATTTCA	TAATACGACTCACTATAGGGGGTCTCTGTGG	TGAAATACTGTTCAGAATTCCCAT	ACATAGAGACCGGTCTTGAGGGGTTTTTTG	TAATACGACTCACTATAGGGGGTCTCTGTGGTGAAATACTGTTCAGAATTCCCATACATAGAGACCGGTCTTGAGGGGTTTTTTG
lcl|NC_003450.3_cds_NP_601894.1_2582 [locus_tag=NCgl2605] [db_xref=GeneID:1020645] [protein=ATPase] [protein_id=NP_601894.1] [location=complement(2870497..2871441)] [gbkey=CDS]	GTGGCATCCCTCATCGGGAATCTT	TAATACGACTCACTATAGGGGGTCTCTGTGG	AAGATTCCCGATGAGGGATGCCAC	ACATAGAGACCGGTCTTGAGGGGTTTTTTG	TAATACGACTCACTATAGGGGGTCTCTGTGGAAGATTCCCGATGAGGGATGCCACACATAGAGACCGGTCTTGAGGGGTTTTTTG
lcl|NC_003450.3_cds_NP_601663.1_2360 [locus_tag=NCgl2378] [db_xref=GeneID:1020411] [protein=glycosyltransferase] [protein_id=NP_601663.1] [location=complement(2610846..2611532)] [gbkey=CDS]	GTGCTGCACCGCGAAGGCAAGGGT	TAATACGACTCACTATAGGGGGTCTCTGTGG	ACCCTTGCCTTCGCGGTGCAGCAC	ACATAGAGACCGGTCTTGAGGGGTTTTTTG	TAATACGACTCACTATAGGGGGTCTCTGTGGACCCTTGCCTTCGCGGTGCAGCACACATAGAGACCGGTCTTGAGGGGTTTTTTG
lcl|NC_003450.3_cds_NP_600341.1_1061 [locus_tag=NCgl1068] [db_xref=GeneID:1019098] [protein=hypothetical protein] [protein_id=NP_600341.1] [location=1159267..1159575] [gbkey=CDS]	ATGCTGACCTGGATAATCATGATC	TAATACGACTCACTATAGGGGGTCTCTGTGG	GATCATGATTATCCAGGTCAGCAT	ACATAGAGACCGGTCTTGAGGGGTTTTTTG	TAATACGACTCACTATAGGGGGTCTCTGTGGGATCATGATTATCCAGGTCAGCATACATAGAGACCGGTCTTGAGGGGTTTTTTG
lcl|NC_003450.3_cds_NP_600886.1_1596 [locus_tag=NCgl1610] [db_xref=GeneID:1019641] [protein=hypothetical protein] [protein_id=NP_600886.1] [location=complement(1774454..1775068)] [gbkey=CDS]	GTGGCTTCAGAGAAGAATCTAAAA	TAATACGACTCACTATAGGGGGTCTCTGTGG	TTTTAGATTCTTCTCTGAAGCCAC	ACATAGAGACCGGTCTTGAGGGGTTTTTTG	TAATACGACTCACTATAGGGGGTCTCTGTGGTTTTAGATTCTTCTCTGAAGCCACACATAGAGACCGGTCTTGAGGGGTTTTTTG
lcl|NC_003450.3_cds_NP_601024.1_1732 [locus_tag=NCgl1746] [db_xref=GeneID:1019778] [protein=hypothetical protein] [protein_id=NP_601024.1] [location=complement(1932370..1932777)] [gbkey=CDS]	ATGGACATATTGAAGAGAAAGTAT	TAATACGACTCACTATAGGGGGTCTCTGTGG	ATACTTTCTCTTCAATATGTCCAT	ACATAGAGACCGGTCTTGAGGGGTTTTTTG	TAATACGACTCACTATAGGGGGTCTCTGTGGATACTTTCTCTTCAATATGTCCATACATAGAGACCGGTCTTGAGGGGTTTTTTG
lcl|NC_003450.3_cds_NP_599568.1_307 [locus_tag=NCgl0310] [db_xref=GeneID:1021385] [protein=23S RNA-specific pseudouridylate synthase] [protein_id=NP_599568.1] [location=331552..332436] [gbkey=CDS]	ATGGCAGAAAGTTTTATAGAGGTC	TAATACGACTCACTATAGGGGGTCTCTGTGG	GACCTCTATAAAACTTTCTGCCAT	ACATAGAGACCGGTCTTGAGGGGTTTTTTG	TAATACGACTCACTATAGGGGGTCTCTGTGGGACCTCTATAAAACTTTCTGCCATACATAGAGACCGGTCTTGAGGGGTTTTTTG
lcl|NC_003450.3_cds_NP_599603.1_342 [locus_tag=NCgl0345] [db_xref=GeneID:1021194] [protein=UDP-N-acetylglucosamine enolpyruvyl transferase] [protein_id=NP_599603.1] [location=373500..374816] [gbkey=CDS]	ATGTATGCAGAAATTAATGGCGGT	TAATACGACTCACTATAGGGGGTCTCTGTGG	ACCGCCATTAATTTCTGCATACAT	ACATAGAGACCGGTCTTGAGGGGTTTTTTG	TAATACGACTCACTATAGGGGGTCTCTGTGGACCGCCATTAATTTCTGCATACATACATAGAGACCGGTCTTGAGGGGTTTTTTG
lcl|NC_003450.3_cds_NP_599701.1_436 [locus_tag=NCgl0439] [db_xref=GeneID:1021055] [protein=transcriptional regulator] [protein_id=NP_599701.1] [location=complement(478089..478973)] [gbkey=CDS]	TTGTTGTTCACTCTTGAACAGTTG	TAATACGACTCACTATAGGGGGTCTCTGTGG	CAACTGTTCAAGAGTGAACAACAA	ACATAGAGACCGGTCTTGAGGGGTTTTTTG	TAATACGACTCACTATAGGGGGTCTCTGTGGCAACTGTTCAAGAGTGAACAACAAACATAGAGACCGGTCTTGAGGGGTTTTTTG
lcl|NC_003450.3_cds_NP_600205.1_936 [locus_tag=NCgl0939] [db_xref=GeneID:1018968] [protein=threonine dehydratase] [protein_id=NP_600205.1] [location=complement(1038718..1039650)] [gbkey=CDS]	ATGCTCACCCTCAACGATGTCATC	TAATACGACTCACTATAGGGGGTCTCTGTGG	GATGACATCGTTGAGGGTGAGCAT	ACATAGAGACCGGTCTTGAGGGGTTTTTTG	TAATACGACTCACTATAGGGGGTCTCTGTGGGATGACATCGTTGAGGGTGAGCATACATAGAGACCGGTCTTGAGGGGTTTTTTG
lcl|NC_003450.3_cds_NP_600389.1_1109 [locus_tag=NCgl1116] [db_xref=GeneID:1019146] [protein=Na+/proline, Na+/panthothenate symporter] [protein_id=NP_600389.1] [location=complement(1218028..1219602)] [gbkey=CDS]	ATGAGCGATAACACCTGGTTCATC	TAATACGACTCACTATAGGGGGTCTCTGTGG	GATGAACCAGGTGTTATCGCTCAT	ACATAGAGACCGGTCTTGAGGGGTTTTTTG	TAATACGACTCACTATAGGGGGTCTCTGTGGGATGAACCAGGTGTTATCGCTCATACATAGAGACCGGTCTTGAGGGGTTTTTTG
lcl|NC_003450.3_cds_NP_600708.1_1425 [locus_tag=NCgl1435] [db_xref=GeneID:1019465] [protein=transcriptional regulator] [protein_id=NP_600708.1] [location=complement(1571503..1572486)] [gbkey=CDS]	ATGCCGAAATCATCCAACAAAATC	TAATACGACTCACTATAGGGGGTCTCTGTGG	GATTTTGTTGGATGATTTCGGCAT	ACATAGAGACCGGTCTTGAGGGGTTTTTTG	TAATACGACTCACTATAGGGGGTCTCTGTGGGATTTTGTTGGATGATTTCGGCATACATAGAGACCGGTCTTGAGGGGTTTTTTG
lcl|NC_003450.3_cds_NP_601090.1_1795 [locus_tag=NCgl1811] [db_xref=GeneID:1019843] [protein=hypothetical protein] [protein_id=NP_601090.1] [location=complement(1988775..1989605)] [gbkey=CDS]	GTGCCTGCCCTTCCATCATCTATC	TAATACGACTCACTATAGGGGGTCTCTGTGG	GATAGATGATGGAAGGGCAGGCAC	ACATAGAGACCGGTCTTGAGGGGTTTTTTG	TAATACGACTCACTATAGGGGGTCTCTGTGGGATAGATGATGGAAGGGCAGGCACACATAGAGACCGGTCTTGAGGGGTTTTTTG
lcl|NC_003450.3_cds_NP_602234.2_2904 [locus_tag=NCgl2938] [db_xref=GeneID:1020985] [protein=NADH:flavin oxidoreductase] [protein_id=NP_602234.2] [location=complement(3245820..3246932)] [gbkey=CDS]	GTGGATTTTTGGACTATTCTCGAC	TAATACGACTCACTATAGGGGGTCTCTGTGG	GTCGAGAATAGTCCAAAAATCCAC	ACATAGAGACCGGTCTTGAGGGGTTTTTTG	TAATACGACTCACTATAGGGGGTCTCTGTGGGTCGAGAATAGTCCAAAAATCCACACATAGAGACCGGTCTTGAGGGGTTTTTTG
lcl|NC_003450.3_cds_NP_602282.1_2950 [locus_tag=NCgl2984] [db_xref=GeneID:1021034] [protein=thioredoxin reductase] [protein_id=NP_602282.1] [location=3300372..3301325] [gbkey=CDS]	ATGTCTGAAGAACAATCTGCCGTA	TAATACGACTCACTATAGGGGGTCTCTGTGG	TACGGCAGATTGTTCTTCAGACAT	ACATAGAGACCGGTCTTGAGGGGTTTTTTG	TAATACGACTCACTATAGGGGGTCTCTGTGGTACGGCAGATTGTTCTTCAGACATACATAGAGACCGGTCTTGAGGGGTTTTTTG
lcl|NC_003450.3_cds_NP_601388.2_2087 [locus_tag=NCgl2104] [db_xref=GeneID:1020136] [protein=1-acyl-sn-glycerol-3-phosphate acyltransferase] [protein_id=NP_601388.2] [location=complement(2315676..2316413)] [gbkey=CDS]	ATGAAAAACAACTGGTATCGGCTT	TAATACGACTCACTATAGGGGGTCTCTGTGG	AAGCCGATACCAGTTGTTTTTCAT	ACATAGAGACCGGTCTTGAGGGGTTTTTTG	TAATACGACTCACTATAGGGGGTCTCTGTGGAAGCCGATACCAGTTGTTTTTCATACATAGAGACCGGTCTTGAGGGGTTTTTTG
lcl|NC_003450.3_cds_NP_599661.1_397 [locus_tag=NCgl0400] [db_xref=GeneID:1021433] [protein=phosphoserine phosphatase] [protein_id=NP_599661.1] [location=complement(436977..438044)] [gbkey=CDS]	ATGAGCTCTGAAGGAAGAAACCAC	TAATACGACTCACTATAGGGGGTCTCTGTGG	GTGGTTTCTTCCTTCAGAGCTCAT	ACATAGAGACCGGTCTTGAGGGGTTTTTTG	TAATACGACTCACTATAGGGGGTCTCTGTGGGTGGTTTCTTCCTTCAGAGCTCATACATAGAGACCGGTCTTGAGGGGTTTTTTG
lcl|NC_003450.3_cds_NP_601416.1_2115 [locus_tag=NCgl2132] [db_xref=GeneID:1020164] [protein=hypothetical protein] [protein_id=NP_601416.1] [location=complement(2348076..2348567)] [gbkey=CDS]	TTGGATTTGATTGTAACAATGGCA	TAATACGACTCACTATAGGGGGTCTCTGTGG	TGCCATTGTTACAATCAAATCCAA	ACATAGAGACCGGTCTTGAGGGGTTTTTTG	TAATACGACTCACTATAGGGGGTCTCTGTGGTGCCATTGTTACAATCAAATCCAAACATAGAGACCGGTCTTGAGGGGTTTTTTG
lcl|NC_003450.3_cds_NP_601808.1_2499 [locus_tag=NCgl2518] [db_xref=GeneID:1020554] [protein=two-component system, response regulator] [protein_id=NP_601808.1] [location=complement(2774108..2774815)] [gbkey=CDS]	ATGGACAACCAGTCTGACGGACAA	TAATACGACTCACTATAGGGGGTCTCTGTGG	TTGTCCGTCAGACTGGTTGTCCAT	ACATAGAGACCGGTCTTGAGGGGTTTTTTG	TAATACGACTCACTATAGGGGGTCTCTGTGGTTGTCCGTCAGACTGGTTGTCCATACATAGAGACCGGTCTTGAGGGGTTTTTTG
lcl|NC_003450.3_cds_NP_600384.1_1104 [gene=mhpA] [locus_tag=NCgl1111] [db_xref=GeneID:1019141] [protein=3-(3-hydroxyphenyl)propionate hydroxylase] [protein_id=NP_600384.1] [location=1213269..1214861] [gbkey=CDS]	ATGTCACCCAATAACTTCGATACC	TAATACGACTCACTATAGGGGGTCTCTGTGG	GGTATCGAAGTTATTGGGTGACAT	ACATAGAGACCGGTCTTGAGGGGTTTTTTG	TAATACGACTCACTATAGGGGGTCTCTGTGGGGTATCGAAGTTATTGGGTGACATACATAGAGACCGGTCTTGAGGGGTTTTTTG
lcl|NC_003450.3_cds_NP_602008.1_2693 [locus_tag=NCgl2718] [db_xref=GeneID:1020759] [protein=nitrite reductase] [protein_id=NP_602008.1] [location=complement(3003478..3005163)] [gbkey=CDS]	ATGACAACAACCACCGGAAGTGCC	TAATACGACTCACTATAGGGGGTCTCTGTGG	GGCACTTCCGGTGGTTGTTGTCAT	ACATAGAGACCGGTCTTGAGGGGTTTTTTG	TAATACGACTCACTATAGGGGGTCTCTGTGGGGCACTTCCGGTGGTTGTTGTCATACATAGAGACCGGTCTTGAGGGGTTTTTTG
lcl|NC_003450.3_cds_NP_600866.1_1576 [locus_tag=NCgl1590] [db_xref=GeneID:1019621] [protein=guanosine polyphosphate pyrophosphohydrolase/synthetase] [protein_id=NP_600866.1] [location=complement(1752612..1754894)] [gbkey=CDS]	ATGAGTCTGGAGCGCAACACACAA	TAATACGACTCACTATAGGGGGTCTCTGTGG	TTGTGTGTTGCGCTCCAGACTCAT	ACATAGAGACCGGTCTTGAGGGGTTTTTTG	TAATACGACTCACTATAGGGGGTCTCTGTGGTTGTGTGTTGCGCTCCAGACTCATACATAGAGACCGGTCTTGAGGGGTTTTTTG
lcl|NC_003450.3_cds_NP_602053.1_2738 [locus_tag=NCgl2763] [db_xref=GeneID:1020804] [protein=hypothetical protein] [protein_id=NP_602053.1] [location=3050595..3051194] [gbkey=CDS]	ATGGAAGCCATGGCCACAACGATC	TAATACGACTCACTATAGGGGGTCTCTGTGG	GATCGTTGTGGCCATGGCTTCCAT	ACATAGAGACCGGTCTTGAGGGGTTTTTTG	TAATACGACTCACTATAGGGGGTCTCTGTGGGATCGTTGTGGCCATGGCTTCCATACATAGAGACCGGTCTTGAGGGGTTTTTTG
lcl|NC_003450.3_cds_NP_601508.1_2211 [locus_tag=NCgl2227] [db_xref=GeneID:1020260] [protein=PLP-dependent aminotransferase] [protein_id=NP_601508.1] [location=2444607..2445713] [gbkey=CDS]	ATGCGATTTCCTGAACTCGAAGAA	TAATACGACTCACTATAGGGGGTCTCTGTGG	TTCTTCGAGTTCAGGAAATCGCAT	ACATAGAGACCGGTCTTGAGGGGTTTTTTG	TAATACGACTCACTATAGGGGGTCTCTGTGGTTCTTCGAGTTCAGGAAATCGCATACATAGAGACCGGTCTTGAGGGGTTTTTTG
lcl|NC_003450.3_cds_NP_601492.2_2195 [locus_tag=NCgl2212] [db_xref=GeneID:1020245] [protein=coproporphyrinogen III oxidase] [protein_id=NP_601492.2] [location=complement(2424963..2426105)] [gbkey=CDS]	ATGTCAGTTTTTGGTGTGTATATT	TAATACGACTCACTATAGGGGGTCTCTGTGG	AATATACACACCAAAAACTGACAT	ACATAGAGACCGGTCTTGAGGGGTTTTTTG	TAATACGACTCACTATAGGGGGTCTCTGTGGAATATACACACCAAAAACTGACATACATAGAGACCGGTCTTGAGGGGTTTTTTG
lcl|NC_003450.3_cds_NP_601161.1_1863 [gene=recX] [locus_tag=NCgl1879] [db_xref=GeneID:1019911] [protein=recombination regulator RecX] [protein_id=NP_601161.1] [location=complement(2063295..2063942)] [gbkey=CDS]	ATGATGTGGCTTGTTCCTGCTTTT	TAATACGACTCACTATAGGGGGTCTCTGTGG	AAAAGCAGGAACAAGCCACATCAT	ACATAGAGACCGGTCTTGAGGGGTTTTTTG	TAATACGACTCACTATAGGGGGTCTCTGTGGAAAAGCAGGAACAAGCCACATCATACATAGAGACCGGTCTTGAGGGGTTTTTTG
lcl|NC_003450.3_cds_NP_600903.1_1613 [locus_tag=NCgl1627] [db_xref=GeneID:1019659] [protein=hypothetical protein] [protein_id=NP_600903.1] [location=1796210..1797052] [gbkey=CDS]	ATGCGCACAATTTGGCAAAGAGAT	TAATACGACTCACTATAGGGGGTCTCTGTGG	ATCTCTTTGCCAAATTGTGCGCAT	ACATAGAGACCGGTCTTGAGGGGTTTTTTG	TAATACGACTCACTATAGGGGGTCTCTGTGGATCTCTTTGCCAAATTGTGCGCATACATAGAGACCGGTCTTGAGGGGTTTTTTG
lcl|NC_003450.3_cds_NP_601257.1_1959 [gene=rpsP] [locus_tag=NCgl1976] [db_xref=GeneID:1020008] [protein=30S ribosomal protein S16] [protein_id=NP_601257.1] [location=complement(2164812..2165309)] [gbkey=CDS]	ATGGCTGTAAAGATTAAGCTCCAG	TAATACGACTCACTATAGGGGGTCTCTGTGG	CTGGAGCTTAATCTTTACAGCCAT	ACATAGAGACCGGTCTTGAGGGGTTTTTTG	TAATACGACTCACTATAGGGGGTCTCTGTGGCTGGAGCTTAATCTTTACAGCCATACATAGAGACCGGTCTTGAGGGGTTTTTTG
lcl|NC_003450.3_cds_NP_600830.1_1542 [locus_tag=NCgl1554] [db_xref=GeneID:1019585] [protein=hypothetical protein] [protein_id=NP_600830.1] [location=1714299..1714763] [gbkey=CDS]	ATGACCACTGATTCCAATTCTGCG	TAATACGACTCACTATAGGGGGTCTCTGTGG	CGCAGAATTGGAATCAGTGGTCAT	ACATAGAGACCGGTCTTGAGGGGTTTTTTG	TAATACGACTCACTATAGGGGGTCTCTGTGGCGCAGAATTGGAATCAGTGGTCATACATAGAGACCGGTCTTGAGGGGTTTTTTG
lcl|NC_003450.3_cds_NP_601051.1_1761 [locus_tag=NCgl1775] [db_xref=GeneID:1019807] [protein=hypothetical protein] [protein_id=NP_601051.1] [location=complement(1963136..1963429)] [gbkey=CDS]	ATGGCACAGACGAGAACTGCTGGC	TAATACGACTCACTATAGGGGGTCTCTGTGG	GCCAGCAGTTCTCGTCTGTGCCAT	ACATAGAGACCGGTCTTGAGGGGTTTTTTG	TAATACGACTCACTATAGGGGGTCTCTGTGGGCCAGCAGTTCTCGTCTGTGCCATACATAGAGACCGGTCTTGAGGGGTTTTTTG
lcl|NC_003450.3_cds_NP_601177.1_1879 [gene=dapA] [locus_tag=NCgl1896] [db_xref=GeneID:1019928] [protein=4-hydroxy-tetrahydrodipicolinate synthase] [protein_id=NP_601177.1] [location=complement(2079278..2080183)] [gbkey=CDS]	ATGAGCACAGGTTTAACAGCTAAG	TAATACGACTCACTATAGGGGGTCTCTGTGG	CTTAGCTGTTAAACCTGTGCTCAT	ACATAGAGACCGGTCTTGAGGGGTTTTTTG	TAATACGACTCACTATAGGGGGTCTCTGTGGCTTAGCTGTTAAACCTGTGCTCATACATAGAGACCGGTCTTGAGGGGTTTTTTG
lcl|NC_003450.3_cds_NP_599914.1_647 [locus_tag=NCgl0652] [db_xref=GeneID:1018681] [protein=hypothetical protein] [protein_id=NP_599914.1] [location=complement(698062..698922)] [gbkey=CDS]	ATGATCGGTCTGATCAGCGCCCTT	TAATACGACTCACTATAGGGGGTCTCTGTGG	AAGGGCGCTGATCAGACCGATCAT	ACATAGAGACCGGTCTTGAGGGGTTTTTTG	TAATACGACTCACTATAGGGGGTCTCTGTGGAAGGGCGCTGATCAGACCGATCATACATAGAGACCGGTCTTGAGGGGTTTTTTG
lcl|NC_003450.3_cds_NP_601402.1_2101 [locus_tag=NCgl2118] [db_xref=GeneID:1020150] [protein=hypothetical protein] [protein_id=NP_601402.1] [location=2331171..2331971] [gbkey=CDS]	ATGGTCGTTCTGATTCCTTTCAAC	TAATACGACTCACTATAGGGGGTCTCTGTGG	GTTGAAAGGAATCAGAACGACCAT	ACATAGAGACCGGTCTTGAGGGGTTTTTTG	TAATACGACTCACTATAGGGGGTCTCTGTGGGTTGAAAGGAATCAGAACGACCATACATAGAGACCGGTCTTGAGGGGTTTTTTG
lcl|NC_003450.3_cds_NP_600285.1_1005 [locus_tag=NCgl1012] [db_xref=GeneID:1019041] [protein=Mg-chelatase subunit ChlI] [protein_id=NP_600285.1] [location=complement(1106083..1107456)] [gbkey=CDS]	GTGTGGGGTGTGAGTCTTCCACCA	TAATACGACTCACTATAGGGGGTCTCTGTGG	TGGTGGAAGACTCACACCCCACAC	ACATAGAGACCGGTCTTGAGGGGTTTTTTG	TAATACGACTCACTATAGGGGGTCTCTGTGGTGGTGGAAGACTCACACCCCACACACATAGAGACCGGTCTTGAGGGGTTTTTTG
lcl|NC_003450.3_cds_NP_601268.1_1971 [locus_tag=NCgl1988] [db_xref=GeneID:1020020] [protein=hypothetical protein] [protein_id=NP_601268.1] [location=complement(2183402..2185207)] [gbkey=CDS]	GTGGGTCGGGGAGATCTCAAACAA	TAATACGACTCACTATAGGGGGTCTCTGTGG	TTGTTTGAGATCTCCCCGACCCAC	ACATAGAGACCGGTCTTGAGGGGTTTTTTG	TAATACGACTCACTATAGGGGGTCTCTGTGGTTGTTTGAGATCTCCCCGACCCACACATAGAGACCGGTCTTGAGGGGTTTTTTG
lcl|NC_003450.3_cds_NP_600795.1_1507 [locus_tag=NCgl1519] [db_xref=GeneID:1019549] [protein=glycine/D-amino acid oxidase] [protein_id=NP_600795.1] [location=complement(1673263..1674105)] [gbkey=CDS]	ATGAAAATTGCGGTAATCGGCCTT	TAATACGACTCACTATAGGGGGTCTCTGTGG	AAGGCCGATTACCGCAATTTTCAT	ACATAGAGACCGGTCTTGAGGGGTTTTTTG	TAATACGACTCACTATAGGGGGTCTCTGTGGAAGGCCGATTACCGCAATTTTCATACATAGAGACCGGTCTTGAGGGGTTTTTTG
lcl|NC_003450.3_cds_NP_599653.1_391 [locus_tag=NCgl0394] [db_xref=GeneID:1021225] [protein=ABC-type transport system permease] [protein_id=NP_599653.1] [location=complement(429435..432005)] [gbkey=CDS]	ATGGCATTAACAGTGCTTTCGGTT	TAATACGACTCACTATAGGGGGTCTCTGTGG	AACCGAAAGCACTGTTAATGCCAT	ACATAGAGACCGGTCTTGAGGGGTTTTTTG	TAATACGACTCACTATAGGGGGTCTCTGTGGAACCGAAAGCACTGTTAATGCCATACATAGAGACCGGTCTTGAGGGGTTTTTTG
lcl|NC_003450.3_cds_NP_599278.1_23 [locus_tag=NCgl0025] [db_xref=GeneID:1021103] [protein=hypothetical protein] [protein_id=NP_599278.1] [location=complement(26819..28099)] [gbkey=CDS]	ATGAAAAACTCCAAGCTACTTCTT	TAATACGACTCACTATAGGGGGTCTCTGTGG	AAGAAGTAGCTTGGAGTTTTTCAT	ACATAGAGACCGGTCTTGAGGGGTTTTTTG	TAATACGACTCACTATAGGGGGTCTCTGTGGAAGAAGTAGCTTGGAGTTTTTCATACATAGAGACCGGTCTTGAGGGGTTTTTTG
lcl|NC_003450.3_cds_NP_599885.1_621 [gene=metX] [locus_tag=NCgl0624] [db_xref=GeneID:1018653] [protein=homoserine O-acetyltransferase] [protein_id=NP_599885.1] [location=complement(665180..666313)] [gbkey=CDS]	ATGCCCACCCTCGCGCCTTCAGGT	TAATACGACTCACTATAGGGGGTCTCTGTGG	ACCTGAAGGCGCGAGGGTGGGCAT	ACATAGAGACCGGTCTTGAGGGGTTTTTTG	TAATACGACTCACTATAGGGGGTCTCTGTGGACCTGAAGGCGCGAGGGTGGGCATACATAGAGACCGGTCTTGAGGGGTTTTTTG
lcl|NC_003450.3_cds_NP_602155.1_2831 [locus_tag=NCgl2862] [db_xref=GeneID:1020905] [protein=two-component system, sensory transduction histidine kinase] [protein_id=NP_602155.1] [location=complement(3166448..3167647)] [gbkey=CDS]	ATGAATCACAGACCCGGCCTGACC	TAATACGACTCACTATAGGGGGTCTCTGTGG	GGTCAGGCCGGGTCTGTGATTCAT	ACATAGAGACCGGTCTTGAGGGGTTTTTTG	TAATACGACTCACTATAGGGGGTCTCTGTGGGGTCAGGCCGGGTCTGTGATTCATACATAGAGACCGGTCTTGAGGGGTTTTTTG
lcl|NC_003450.3_cds_NP_599639.1_377 [locus_tag=NCgl0380] [db_xref=GeneID:1021425] [protein=ABC transporter ATPase] [protein_id=NP_599639.1] [location=414714..415529] [gbkey=CDS]	ATGGCCATTGTTTCCCTCGACAAC	TAATACGACTCACTATAGGGGGTCTCTGTGG	GTTGTCGAGGGAAACAATGGCCAT	ACATAGAGACCGGTCTTGAGGGGTTTTTTG	TAATACGACTCACTATAGGGGGTCTCTGTGGGTTGTCGAGGGAAACAATGGCCATACATAGAGACCGGTCTTGAGGGGTTTTTTG
lcl|NC_003450.3_cds_NP_599934.1_667 [locus_tag=NCgl0672] [db_xref=GeneID:1018701] [protein=hypothetical protein] [protein_id=NP_599934.1] [location=721777..722844] [gbkey=CDS]	ATGAAAAAGAGCATCGTTGTATTT	TAATACGACTCACTATAGGGGGTCTCTGTGG	AAATACAACGATGCTCTTTTTCAT	ACATAGAGACCGGTCTTGAGGGGTTTTTTG	TAATACGACTCACTATAGGGGGTCTCTGTGGAAATACAACGATGCTCTTTTTCATACATAGAGACCGGTCTTGAGGGGTTTTTTG
lcl|NC_003450.3_cds_NP_602194.1_2862 [locus_tag=NCgl2896] [db_xref=GeneID:1020940] [protein=hypothetical protein] [protein_id=NP_602194.1] [location=complement(3199200..3200687)] [gbkey=CDS]	ATGAGCATCGGATTCGACCGCGAC	TAATACGACTCACTATAGGGGGTCTCTGTGG	GTCGCGGTCGAATCCGATGCTCAT	ACATAGAGACCGGTCTTGAGGGGTTTTTTG	TAATACGACTCACTATAGGGGGTCTCTGTGGGTCGCGGTCGAATCCGATGCTCATACATAGAGACCGGTCTTGAGGGGTTTTTTG
lcl|NC_003450.3_cds_NP_601708.1_2401 [locus_tag=NCgl2420] [db_xref=GeneID:1020453] [protein=transposase] [protein_id=NP_601708.1] [location=2656453..2656989] [gbkey=CDS]	GTGCCGGTCGATCACACCACCATC	TAATACGACTCACTATAGGGGGTCTCTGTGG	GATGGTGGTGTGATCGACCGGCAC	ACATAGAGACCGGTCTTGAGGGGTTTTTTG	TAATACGACTCACTATAGGGGGTCTCTGTGGGATGGTGGTGTGATCGACCGGCACACATAGAGACCGGTCTTGAGGGGTTTTTTG
lcl|NC_003450.3_cds_NP_599982.1_715 [locus_tag=NCgl0720] [db_xref=GeneID:1018749] [protein=thymidylate kinase] [protein_id=NP_599982.1] [location=790096..790707] [gbkey=CDS]	ATGATTGTCAGCATTGAGGGAATC	TAATACGACTCACTATAGGGGGTCTCTGTGG	GATTCCCTCAATGCTGACAATCAT	ACATAGAGACCGGTCTTGAGGGGTTTTTTG	TAATACGACTCACTATAGGGGGTCTCTGTGGGATTCCCTCAATGCTGACAATCATACATAGAGACCGGTCTTGAGGGGTTTTTTG
lcl|NC_003450.3_cds_NP_601453.2_2156 [locus_tag=NCgl2173] [db_xref=GeneID:1020206] [protein=hydrolase/acyltransferase] [protein_id=NP_601453.2] [location=complement(2386612..2387628)] [gbkey=CDS]	ATGGATACACAACGCGGCTCATTG	TAATACGACTCACTATAGGGGGTCTCTGTGG	CAATGAGCCGCGTTGTGTATCCAT	ACATAGAGACCGGTCTTGAGGGGTTTTTTG	TAATACGACTCACTATAGGGGGTCTCTGTGGCAATGAGCCGCGTTGTGTATCCATACATAGAGACCGGTCTTGAGGGGTTTTTTG
lcl|NC_003450.3_cds_NP_602049.1_2734 [locus_tag=NCgl2759] [db_xref=GeneID:1020800] [protein=acyltransferase] [protein_id=NP_602049.1] [location=complement(3046120..3047190)] [gbkey=CDS]	ATGTCTACCCAATCATATGCACCC	TAATACGACTCACTATAGGGGGTCTCTGTGG	GGGTGCATATGATTGGGTAGACAT	ACATAGAGACCGGTCTTGAGGGGTTTTTTG	TAATACGACTCACTATAGGGGGTCTCTGTGGGGGTGCATATGATTGGGTAGACATACATAGAGACCGGTCTTGAGGGGTTTTTTG
lcl|NC_003450.3_cds_NP_599272.1_20 [locus_tag=NCgl0020] [db_xref=GeneID:1021456] [protein=Zn-dependent protease with chaperone function] [protein_id=NP_599272.1] [location=20073..21068] [gbkey=CDS]	ATGACTGCGGCTTCGGCGTTAACT	TAATACGACTCACTATAGGGGGTCTCTGTGG	AGTTAACGCCGAAGCCGCAGTCAT	ACATAGAGACCGGTCTTGAGGGGTTTTTTG	TAATACGACTCACTATAGGGGGTCTCTGTGGAGTTAACGCCGAAGCCGCAGTCATACATAGAGACCGGTCTTGAGGGGTTTTTTG
lcl|NC_003450.3_cds_NP_599702.1_437 [locus_tag=NCgl0440] [db_xref=GeneID:1021458] [protein=hypothetical protein] [protein_id=NP_599702.1] [location=complement(478986..479303)] [gbkey=CDS]	ATGAGCCACAACGACAGCCCAAAC	TAATACGACTCACTATAGGGGGTCTCTGTGG	GTTTGGGCTGTCGTTGTGGCTCAT	ACATAGAGACCGGTCTTGAGGGGTTTTTTG	TAATACGACTCACTATAGGGGGTCTCTGTGGGTTTGGGCTGTCGTTGTGGCTCATACATAGAGACCGGTCTTGAGGGGTTTTTTG
lcl|NC_003450.3_cds_NP_599298.1_43 [locus_tag=NCgl0045] [db_xref=GeneID:1021210] [protein=FHA-domain-containing protein] [protein_id=NP_599298.1] [location=complement(48021..48485)] [gbkey=CDS]	ATGGATTCTCTGGTCCTTCTTGGG	TAATACGACTCACTATAGGGGGTCTCTGTGG	CCCAAGAAGGACCAGAGAATCCAT	ACATAGAGACCGGTCTTGAGGGGTTTTTTG	TAATACGACTCACTATAGGGGGTCTCTGTGGCCCAAGAAGGACCAGAGAATCCATACATAGAGACCGGTCTTGAGGGGTTTTTTG
lcl|NC_003450.3_cds_NP_601238.1_1940 [gene=rnhB] [locus_tag=NCgl1957] [db_xref=GeneID:1019989] [protein=ribonuclease HII] [protein_id=NP_601238.1] [location=complement(2146563..2147231)] [gbkey=CDS]	ATGCGACGCTTAAAGCATCTACGG	TAATACGACTCACTATAGGGGGTCTCTGTGG	CCGTAGATGCTTTAAGCGTCGCAT	ACATAGAGACCGGTCTTGAGGGGTTTTTTG	TAATACGACTCACTATAGGGGGTCTCTGTGGCCGTAGATGCTTTAAGCGTCGCATACATAGAGACCGGTCTTGAGGGGTTTTTTG
lcl|NC_003450.3_cds_NP_600899.1_1609 [locus_tag=NCgl1623] [db_xref=GeneID:1019654] [protein=ABC transporter ATPase] [protein_id=NP_600899.1] [location=1791842..1792441] [gbkey=CDS]	ATGCTTTCAATTTGCGCAAAAATT	TAATACGACTCACTATAGGGGGTCTCTGTGG	AATTTTTGCGCAAATTGAAAGCAT	ACATAGAGACCGGTCTTGAGGGGTTTTTTG	TAATACGACTCACTATAGGGGGTCTCTGTGGAATTTTTGCGCAAATTGAAAGCATACATAGAGACCGGTCTTGAGGGGTTTTTTG
lcl|NC_003450.3_cds_NP_601449.1_2152 [locus_tag=NCgl2169] [db_xref=GeneID:1020202] [protein=ABC transporter permease] [protein_id=NP_601449.1] [location=complement(2383620..2384510)] [gbkey=CDS]	ATGATCGGCGCTTTTGAGTTCGGA	TAATACGACTCACTATAGGGGGTCTCTGTGG	TCCGAACTCAAAAGCGCCGATCAT	ACATAGAGACCGGTCTTGAGGGGTTTTTTG	TAATACGACTCACTATAGGGGGTCTCTGTGGTCCGAACTCAAAAGCGCCGATCATACATAGAGACCGGTCTTGAGGGGTTTTTTG
lcl|NC_003450.3_cds_NP_599849.1_585 [locus_tag=NCgl0588] [db_xref=GeneID:1018617] [protein=hypothetical protein] [protein_id=NP_599849.1] [location=complement(626067..626510)] [gbkey=CDS]	ATGGATCCGATGAACAGCTACAAC	TAATACGACTCACTATAGGGGGTCTCTGTGG	GTTGTAGCTGTTCATCGGATCCAT	ACATAGAGACCGGTCTTGAGGGGTTTTTTG	TAATACGACTCACTATAGGGGGTCTCTGTGGGTTGTAGCTGTTCATCGGATCCATACATAGAGACCGGTCTTGAGGGGTTTTTTG
lcl|NC_003450.3_cds_NP_600714.1_1431 [locus_tag=NCgl1441] [db_xref=GeneID:1019471] [protein=SAM-dependent methyltransferase involved in tRNA-Met maturation] [protein_id=NP_600714.1] [location=complement(1578564..1579400)] [gbkey=CDS]	ATGCCCTACTCAGGTCCGTTCCAA	TAATACGACTCACTATAGGGGGTCTCTGTGG	TTGGAACGGACCTGAGTAGGGCAT	ACATAGAGACCGGTCTTGAGGGGTTTTTTG	TAATACGACTCACTATAGGGGGTCTCTGTGGTTGGAACGGACCTGAGTAGGGCATACATAGAGACCGGTCTTGAGGGGTTTTTTG
lcl|NC_003450.3_cds_NP_600058.1_792 [gene=gltA] [locus_tag=NCgl0795] [db_xref=GeneID:1018824] [protein=type II citrate synthase] [protein_id=NP_600058.1] [location=877838..879151] [gbkey=CDS]	ATGTTTGAAAGGGATATCGTGGCT	TAATACGACTCACTATAGGGGGTCTCTGTGG	AGCCACGATATCCCTTTCAAACAT	ACATAGAGACCGGTCTTGAGGGGTTTTTTG	TAATACGACTCACTATAGGGGGTCTCTGTGGAGCCACGATATCCCTTTCAAACATACATAGAGACCGGTCTTGAGGGGTTTTTTG
lcl|NC_003450.3_cds_NP_601659.1_2356 [locus_tag=NCgl2374] [db_xref=GeneID:1020407] [protein=ABC transporter permease] [protein_id=NP_601659.1] [location=complement(2605525..2606370)] [gbkey=CDS]	ATGCAAGCAACGCTGAAGAAGTAC	TAATACGACTCACTATAGGGGGTCTCTGTGG	GTACTTCTTCAGCGTTGCTTGCAT	ACATAGAGACCGGTCTTGAGGGGTTTTTTG	TAATACGACTCACTATAGGGGGTCTCTGTGGGTACTTCTTCAGCGTTGCTTGCATACATAGAGACCGGTCTTGAGGGGTTTTTTG
lcl|NC_003450.3_cds_NP_600001.1_736 [locus_tag=NCgl0739] [db_xref=GeneID:1018768] [protein=hypothetical protein] [protein_id=NP_600001.1] [location=809528..810397] [gbkey=CDS]	GTGTCGTCTAAGGAACCTTTTTTG	TAATACGACTCACTATAGGGGGTCTCTGTGG	CAAAAAAGGTTCCTTAGACGACAC	ACATAGAGACCGGTCTTGAGGGGTTTTTTG	TAATACGACTCACTATAGGGGGTCTCTGTGGCAAAAAAGGTTCCTTAGACGACACACATAGAGACCGGTCTTGAGGGGTTTTTTG
lcl|NC_003450.3_cds_NP_600248.1_978 [gene=xseA] [locus_tag=NCgl0981] [db_xref=GeneID:1019010] [protein=exodeoxyribonuclease VII large subunit] [protein_id=NP_600248.1] [location=complement(1075930..1077183)] [gbkey=CDS]	GTGTCGTCTGAGAAAGCTTCATCA	TAATACGACTCACTATAGGGGGTCTCTGTGG	TGATGAAGCTTTCTCAGACGACAC	ACATAGAGACCGGTCTTGAGGGGTTTTTTG	TAATACGACTCACTATAGGGGGTCTCTGTGGTGATGAAGCTTTCTCAGACGACACACATAGAGACCGGTCTTGAGGGGTTTTTTG
lcl|NC_003450.3_cds_NP_601472.1_2175 [locus_tag=NCgl2192] [db_xref=GeneID:1020225] [protein=hypothetical protein] [protein_id=NP_601472.1] [location=2404524..2404850] [gbkey=CDS]	ATGCAGGATCTTTTCTACATAAGC	TAATACGACTCACTATAGGGGGTCTCTGTGG	GCTTATGTAGAAAAGATCCTGCAT	ACATAGAGACCGGTCTTGAGGGGTTTTTTG	TAATACGACTCACTATAGGGGGTCTCTGTGGGCTTATGTAGAAAAGATCCTGCATACATAGAGACCGGTCTTGAGGGGTTTTTTG
lcl|NC_003450.3_cds_NP_602283.1_2951 [locus_tag=NCgl2985] [db_xref=GeneID:1021035] [protein=thioredoxin] [protein_id=NP_602283.1] [location=3301410..3301733] [gbkey=CDS]	ATGAGCAATGTTGTTGCAGTAACC	TAATACGACTCACTATAGGGGGTCTCTGTGG	GGTTACTGCAACAACATTGCTCAT	ACATAGAGACCGGTCTTGAGGGGTTTTTTG	TAATACGACTCACTATAGGGGGTCTCTGTGGGGTTACTGCAACAACATTGCTCATACATAGAGACCGGTCTTGAGGGGTTTTTTG
lcl|NC_003450.3_cds_NP_601747.1_2441 [locus_tag=NCgl2459] [db_xref=GeneID:1020494] [protein=hypothetical protein] [protein_id=NP_601747.1] [location=2694927..2695283] [gbkey=CDS]	ATGCGTGATTATACGATTTTCGTA	TAATACGACTCACTATAGGGGGTCTCTGTGG	TACGAAAATCGTATAATCACGCAT	ACATAGAGACCGGTCTTGAGGGGTTTTTTG	TAATACGACTCACTATAGGGGGTCTCTGTGGTACGAAAATCGTATAATCACGCATACATAGAGACCGGTCTTGAGGGGTTTTTTG
lcl|NC_003450.3_cds_NP_600884.2_1594 [locus_tag=NCgl1608] [db_xref=GeneID:1019639] [protein=iron-dependent peroxidase] [protein_id=NP_600884.2] [location=complement(1772655..1773863)] [gbkey=CDS]	ATGGTTTCCCGTAGGGGTTTCCTA	TAATACGACTCACTATAGGGGGTCTCTGTGG	TAGGAAACCCCTACGGGAAACCAT	ACATAGAGACCGGTCTTGAGGGGTTTTTTG	TAATACGACTCACTATAGGGGGTCTCTGTGGTAGGAAACCCCTACGGGAAACCATACATAGAGACCGGTCTTGAGGGGTTTTTTG
lcl|NC_003450.3_cds_NP_600192.1_923 [locus_tag=NCgl0926] [db_xref=GeneID:1018955] [protein=ABC transporter ATPase] [protein_id=NP_600192.1] [location=complement(1024663..1026396)] [gbkey=CDS]	ATGCTGTGGTCGATATTGGTGAGG	TAATACGACTCACTATAGGGGGTCTCTGTGG	CCTCACCAATATCGACCACAGCAT	ACATAGAGACCGGTCTTGAGGGGTTTTTTG	TAATACGACTCACTATAGGGGGTCTCTGTGGCCTCACCAATATCGACCACAGCATACATAGAGACCGGTCTTGAGGGGTTTTTTG
lcl|NC_003450.3_cds_NP_600632.1_1349 [locus_tag=NCgl1359] [db_xref=GeneID:1019389] [protein=DNA repair ATPase] [protein_id=NP_600632.1] [location=1489103..1490884] [gbkey=CDS]	ATGCTCGTAGACATTGCTATTGAG	TAATACGACTCACTATAGGGGGTCTCTGTGG	CTCAATAGCAATGTCTACGAGCAT	ACATAGAGACCGGTCTTGAGGGGTTTTTTG	TAATACGACTCACTATAGGGGGTCTCTGTGGCTCAATAGCAATGTCTACGAGCATACATAGAGACCGGTCTTGAGGGGTTTTTTG
lcl|NC_003450.3_cds_NP_601566.1_2266 [locus_tag=NCgl2282] [db_xref=GeneID:1020315] [protein=hypothetical protein] [protein_id=NP_601566.1] [location=2508107..2508844] [gbkey=CDS]	ATGGGAGATTTAGCAAAGCACATG	TAATACGACTCACTATAGGGGGTCTCTGTGG	CATGTGCTTTGCTAAATCTCCCAT	ACATAGAGACCGGTCTTGAGGGGTTTTTTG	TAATACGACTCACTATAGGGGGTCTCTGTGGCATGTGCTTTGCTAAATCTCCCATACATAGAGACCGGTCTTGAGGGGTTTTTTG
lcl|NC_003450.3_cds_NP_602058.1_2743 [locus_tag=NCgl2768] [db_xref=GeneID:1020809] [protein=hypothetical protein] [protein_id=NP_602058.1] [location=3056635..3057321] [gbkey=CDS]	ATGTCTGATGTGCATGAGGTCATT	TAATACGACTCACTATAGGGGGTCTCTGTGG	AATGACCTCATGCACATCAGACAT	ACATAGAGACCGGTCTTGAGGGGTTTTTTG	TAATACGACTCACTATAGGGGGTCTCTGTGGAATGACCTCATGCACATCAGACATACATAGAGACCGGTCTTGAGGGGTTTTTTG
lcl|NC_003450.3_cds_NP_600509.1_1228 [locus_tag=NCgl1238] [db_xref=GeneID:1019268] [protein=ABC-type transport system periplasmic component] [protein_id=NP_600509.1] [location=complement(1354537..1355568)] [gbkey=CDS]	ATGCATCAACGTTCGATGAGCTTC	TAATACGACTCACTATAGGGGGTCTCTGTGG	GAAGCTCATCGAACGTTGATGCAT	ACATAGAGACCGGTCTTGAGGGGTTTTTTG	TAATACGACTCACTATAGGGGGTCTCTGTGGGAAGCTCATCGAACGTTGATGCATACATAGAGACCGGTCTTGAGGGGTTTTTTG
lcl|NC_003450.3_cds_NP_601297.1_2000 [locus_tag=NCgl2017] [db_xref=GeneID:1020049] [protein=major facilitator superfamily permease] [protein_id=NP_601297.1] [location=complement(2214318..2215634)] [gbkey=CDS]	TTGGAATCACGGGCTTTAACACGC	TAATACGACTCACTATAGGGGGTCTCTGTGG	GCGTGTTAAAGCCCGTGATTCCAA	ACATAGAGACCGGTCTTGAGGGGTTTTTTG	TAATACGACTCACTATAGGGGGTCTCTGTGGGCGTGTTAAAGCCCGTGATTCCAAACATAGAGACCGGTCTTGAGGGGTTTTTTG
lcl|NC_003450.3_cds_NP_601301.1_2004 [gene=hisD] [locus_tag=NCgl2021] [db_xref=GeneID:1020053] [protein=histidinol dehydrogenase] [protein_id=NP_601301.1] [location=complement(2217597..2218925)] [gbkey=CDS]	ATGTTGAATGTCACTGACCTGCGA	TAATACGACTCACTATAGGGGGTCTCTGTGG	TCGCAGGTCAGTGACATTCAACAT	ACATAGAGACCGGTCTTGAGGGGTTTTTTG	TAATACGACTCACTATAGGGGGTCTCTGTGGTCGCAGGTCAGTGACATTCAACATACATAGAGACCGGTCTTGAGGGGTTTTTTG
lcl|NC_003450.3_cds_NP_599760.1_496 [gene=rplN] [locus_tag=NCgl0499] [db_xref=GeneID:1021522] [protein=50S ribosomal protein L14] [protein_id=NP_599760.1] [location=539741..540109] [gbkey=CDS]	GTGATTCAGCAGGAATCGCGTCTG	TAATACGACTCACTATAGGGGGTCTCTGTGG	CAGACGCGATTCCTGCTGAATCAC	ACATAGAGACCGGTCTTGAGGGGTTTTTTG	TAATACGACTCACTATAGGGGGTCTCTGTGGCAGACGCGATTCCTGCTGAATCACACATAGAGACCGGTCTTGAGGGGTTTTTTG
lcl|NC_003450.3_cds_NP_601194.1_1896 [locus_tag=NCgl1913] [db_xref=GeneID:1019945] [protein=hypothetical protein] [protein_id=NP_601194.1] [location=complement(2098409..2098945)] [gbkey=CDS]	ATGGCTTTTCCAACCACTGAAATT	TAATACGACTCACTATAGGGGGTCTCTGTGG	AATTTCAGTGGTTGGAAAAGCCAT	ACATAGAGACCGGTCTTGAGGGGTTTTTTG	TAATACGACTCACTATAGGGGGTCTCTGTGGAATTTCAGTGGTTGGAAAAGCCATACATAGAGACCGGTCTTGAGGGGTTTTTTG
lcl|NC_003450.3_cds_NP_601196.1_1898 [locus_tag=NCgl1915] [db_xref=GeneID:1019947] [protein=ABC transporter periplasmic component] [protein_id=NP_601196.1] [location=2100240..2101844] [gbkey=CDS]	ATGACTTTGAAGAAGTCTCTCGCT	TAATACGACTCACTATAGGGGGTCTCTGTGG	AGCGAGAGACTTCTTCAAAGTCAT	ACATAGAGACCGGTCTTGAGGGGTTTTTTG	TAATACGACTCACTATAGGGGGTCTCTGTGGAGCGAGAGACTTCTTCAAAGTCATACATAGAGACCGGTCTTGAGGGGTTTTTTG
lcl|NC_003450.3_cds_NP_602096.1_2780 [locus_tag=NCgl2806] [db_xref=GeneID:1020849] [protein=hypothetical protein] [protein_id=NP_602096.1] [location=complement(3106051..3106923)] [gbkey=CDS]	ATGAGCCGTCGTCAGGCAAAACTT	TAATACGACTCACTATAGGGGGTCTCTGTGG	AAGTTTTGCCTGACGACGGCTCAT	ACATAGAGACCGGTCTTGAGGGGTTTTTTG	TAATACGACTCACTATAGGGGGTCTCTGTGGAAGTTTTGCCTGACGACGGCTCATACATAGAGACCGGTCTTGAGGGGTTTTTTG
lcl|NC_003450.3_cds_NP_601863.1_2551 [locus_tag=NCgl2574] [db_xref=GeneID:1020613] [protein=hypothetical protein] [protein_id=NP_601863.1] [location=2832086..2832670] [gbkey=CDS]	ATGGAGGACGAATCCGTGAAGTCC	TAATACGACTCACTATAGGGGGTCTCTGTGG	GGACTTCACGGATTCGTCCTCCAT	ACATAGAGACCGGTCTTGAGGGGTTTTTTG	TAATACGACTCACTATAGGGGGTCTCTGTGGGGACTTCACGGATTCGTCCTCCATACATAGAGACCGGTCTTGAGGGGTTTTTTG
lcl|NC_003450.3_cds_NP_602157.1_2833 [locus_tag=NCgl2864] [db_xref=GeneID:1020907] [protein=hypothetical protein] [protein_id=NP_602157.1] [location=3168769..3169344] [gbkey=CDS]	GTGAAACGAGCAGCGATCGCAGCC	TAATACGACTCACTATAGGGGGTCTCTGTGG	GGCTGCGATCGCTGCTCGTTTCAC	ACATAGAGACCGGTCTTGAGGGGTTTTTTG	TAATACGACTCACTATAGGGGGTCTCTGTGGGGCTGCGATCGCTGCTCGTTTCACACATAGAGACCGGTCTTGAGGGGTTTTTTG
lcl|NC_003450.3_cds_NP_602114.1_2798 [locus_tag=NCgl2826] [db_xref=GeneID:1020869] [protein=superoxide dismutase] [protein_id=NP_602114.1] [location=3126393..3126995] [gbkey=CDS]	ATGGCTGTATACGAACTCCCAGAA	TAATACGACTCACTATAGGGGGTCTCTGTGG	TTCTGGGAGTTCGTATACAGCCAT	ACATAGAGACCGGTCTTGAGGGGTTTTTTG	TAATACGACTCACTATAGGGGGTCTCTGTGGTTCTGGGAGTTCGTATACAGCCATACATAGAGACCGGTCTTGAGGGGTTTTTTG
lcl|NC_003450.3_cds_NP_600620.1_1336 [locus_tag=NCgl1347] [db_xref=GeneID:1019377] [protein=argininosuccinate lyase] [protein_id=NP_600620.1] [location=1471477..1472910] [gbkey=CDS]	ATGGAACAGCACGGAACCAATGAA	TAATACGACTCACTATAGGGGGTCTCTGTGG	TTCATTGGTTCCGTGCTGTTCCAT	ACATAGAGACCGGTCTTGAGGGGTTTTTTG	TAATACGACTCACTATAGGGGGTCTCTGTGGTTCATTGGTTCCGTGCTGTTCCATACATAGAGACCGGTCTTGAGGGGTTTTTTG
lcl|NC_003450.3_cds_NP_600303.1_1023 [locus_tag=NCgl1030] [db_xref=GeneID:1019060] [protein=hypothetical protein] [protein_id=NP_600303.1] [location=1123051..1123464] [gbkey=CDS]	ATGGTCGGCACGATTTCCACCTAC	TAATACGACTCACTATAGGGGGTCTCTGTGG	GTAGGTGGAAATCGTGCCGACCAT	ACATAGAGACCGGTCTTGAGGGGTTTTTTG	TAATACGACTCACTATAGGGGGTCTCTGTGGGTAGGTGGAAATCGTGCCGACCATACATAGAGACCGGTCTTGAGGGGTTTTTTG
lcl|NC_003450.3_cds_NP_602103.1_2787 [locus_tag=NCgl2813] [db_xref=GeneID:1020856] [protein=flavoprotein] [protein_id=NP_602103.1] [location=3116080..3116625] [gbkey=CDS]	ATGAAAATTGGTGTCATCCTGGGC	TAATACGACTCACTATAGGGGGTCTCTGTGG	GCCCAGGATGACACCAATTTTCAT	ACATAGAGACCGGTCTTGAGGGGTTTTTTG	TAATACGACTCACTATAGGGGGTCTCTGTGGGCCCAGGATGACACCAATTTTCATACATAGAGACCGGTCTTGAGGGGTTTTTTG
lcl|NC_003450.3_cds_NP_600823.1_1535 [gene=carB] [locus_tag=NCgl1547] [db_xref=GeneID:1019577] [protein=carbamoyl phosphate synthase large subunit] [protein_id=NP_600823.1] [location=complement(1704356..1707697)] [gbkey=CDS]	ATGCCAAAGCGTTCAGATATTAAC	TAATACGACTCACTATAGGGGGTCTCTGTGG	GTTAATATCTGAACGCTTTGGCAT	ACATAGAGACCGGTCTTGAGGGGTTTTTTG	TAATACGACTCACTATAGGGGGTCTCTGTGGGTTAATATCTGAACGCTTTGGCATACATAGAGACCGGTCTTGAGGGGTTTTTTG
lcl|NC_003450.3_cds_NP_601200.1_1902 [locus_tag=NCgl1919] [db_xref=GeneID:1019951] [protein=prolyl-tRNA synthetase] [protein_id=NP_601200.1] [location=complement(2105798..2107564)] [gbkey=CDS]	ATGATCACACGTCTTTCCACGCTG	TAATACGACTCACTATAGGGGGTCTCTGTGG	CAGCGTGGAAAGACGTGTGATCAT	ACATAGAGACCGGTCTTGAGGGGTTTTTTG	TAATACGACTCACTATAGGGGGTCTCTGTGGCAGCGTGGAAAGACGTGTGATCATACATAGAGACCGGTCTTGAGGGGTTTTTTG
lcl|NC_003450.3_cds_NP_600040.1_774 [locus_tag=NCgl0777] [db_xref=GeneID:1018806] [protein=ABC-type cobalamin/Fe3+-siderophore transport system, permease] [protein_id=NP_600040.1] [location=852618..853619] [gbkey=CDS]	ATGGCAACACCAGCATCGGCTCCC	TAATACGACTCACTATAGGGGGTCTCTGTGG	GGGAGCCGATGCTGGTGTTGCCAT	ACATAGAGACCGGTCTTGAGGGGTTTTTTG	TAATACGACTCACTATAGGGGGTCTCTGTGGGGGAGCCGATGCTGGTGTTGCCATACATAGAGACCGGTCTTGAGGGGTTTTTTG
lcl|NC_003450.3_cds_NP_601241.1_1943 [gene=rplS] [locus_tag=NCgl1960] [db_xref=GeneID:1019992] [protein=50S ribosomal protein L19] [protein_id=NP_601241.1] [location=complement(2149631..2149972)] [gbkey=CDS]	ATGAACATTCTGGATAAGATCGAC	TAATACGACTCACTATAGGGGGTCTCTGTGG	GTCGATCTTATCCAGAATGTTCAT	ACATAGAGACCGGTCTTGAGGGGTTTTTTG	TAATACGACTCACTATAGGGGGTCTCTGTGGGTCGATCTTATCCAGAATGTTCATACATAGAGACCGGTCTTGAGGGGTTTTTTG
lcl|NC_003450.3_cds_NP_602286.1_2954 [locus_tag=NCgl2988] [db_xref=GeneID:1021038] [protein=cell division protein ParB] [protein_id=NP_602286.1] [location=complement(3303634..3304773)] [gbkey=CDS]	ATGGCTCAGAACAAGGGTTCCGAC	TAATACGACTCACTATAGGGGGTCTCTGTGG	GTCGGAACCCTTGTTCTGAGCCAT	ACATAGAGACCGGTCTTGAGGGGTTTTTTG	TAATACGACTCACTATAGGGGGTCTCTGTGGGTCGGAACCCTTGTTCTGAGCCATACATAGAGACCGGTCTTGAGGGGTTTTTTG
lcl|NC_003450.3_cds_NP_600896.1_1606 [locus_tag=NCgl1620] [db_xref=GeneID:1019651] [protein=hypothetical protein] [protein_id=NP_600896.1] [location=1789580..1789771] [gbkey=CDS]	ATGACGAAACACGACCATACTTAC	TAATACGACTCACTATAGGGGGTCTCTGTGG	GTAAGTATGGTCGTGTTTCGTCAT	ACATAGAGACCGGTCTTGAGGGGTTTTTTG	TAATACGACTCACTATAGGGGGTCTCTGTGGGTAAGTATGGTCGTGTTTCGTCATACATAGAGACCGGTCTTGAGGGGTTTTTTG
lcl|NC_003450.3_cds_NP_601113.1_1816 [locus_tag=NCgl1832] [db_xref=GeneID:1019864] [protein=hypothetical protein] [protein_id=NP_601113.1] [location=complement(2008873..2009082)] [gbkey=CDS]	ATGAACATCAACAACCACACCTAC	TAATACGACTCACTATAGGGGGTCTCTGTGG	GTAGGTGTGGTTGTTGATGTTCAT	ACATAGAGACCGGTCTTGAGGGGTTTTTTG	TAATACGACTCACTATAGGGGGTCTCTGTGGGTAGGTGTGGTTGTTGATGTTCATACATAGAGACCGGTCTTGAGGGGTTTTTTG
lcl|NC_003450.3_cds_NP_600961.1_1670 [locus_tag=NCgl1684] [db_xref=GeneID:1019716] [protein=hypothetical protein] [protein_id=NP_600961.1] [location=1852596..1853876] [gbkey=CDS]	ATGGTCAACCCTTTTCACACGCTT	TAATACGACTCACTATAGGGGGTCTCTGTGG	AAGCGTGTGAAAAGGGTTGACCAT	ACATAGAGACCGGTCTTGAGGGGTTTTTTG	TAATACGACTCACTATAGGGGGTCTCTGTGGAAGCGTGTGAAAAGGGTTGACCATACATAGAGACCGGTCTTGAGGGGTTTTTTG
lcl|NC_003450.3_cds_NP_600475.1_1197 [locus_tag=NCgl1204] [db_xref=GeneID:1019234] [protein=ABC transporter duplicated ATPase] [protein_id=NP_600475.1] [location=1317434..1319008] [gbkey=CDS]	ATGGTGAACTCTGAACAAGCGCTT	TAATACGACTCACTATAGGGGGTCTCTGTGG	AAGCGCTTGTTCAGAGTTCACCAT	ACATAGAGACCGGTCTTGAGGGGTTTTTTG	TAATACGACTCACTATAGGGGGTCTCTGTGGAAGCGCTTGTTCAGAGTTCACCATACATAGAGACCGGTCTTGAGGGGTTTTTTG
lcl|NC_003450.3_cds_NP_601423.1_2122 [locus_tag=NCgl2139] [db_xref=GeneID:1020172] [protein=threonine synthase] [protein_id=NP_601423.1] [location=complement(2353598..2355043)] [gbkey=CDS]	GTGGACTACATTTCGACGCGTGAT	TAATACGACTCACTATAGGGGGTCTCTGTGG	ATCACGCGTCGAAATGTAGTCCAC	ACATAGAGACCGGTCTTGAGGGGTTTTTTG	TAATACGACTCACTATAGGGGGTCTCTGTGGATCACGCGTCGAAATGTAGTCCACACATAGAGACCGGTCTTGAGGGGTTTTTTG
lcl|NC_003450.3_cds_NP_601556.1_2257 [locus_tag=NCgl2273] [db_xref=GeneID:1020306] [protein=phosphoglycerate dehydrogenase] [protein_id=NP_601556.1] [location=complement(2495694..2496608)] [gbkey=CDS]	ATGAAGTTTGTTATGTATCCGCAT	TAATACGACTCACTATAGGGGGTCTCTGTGG	ATGCGGATACATAACAAACTTCAT	ACATAGAGACCGGTCTTGAGGGGTTTTTTG	TAATACGACTCACTATAGGGGGTCTCTGTGGATGCGGATACATAACAAACTTCATACATAGAGACCGGTCTTGAGGGGTTTTTTG
lcl|NC_003450.3_cds_NP_602039.1_2724 [locus_tag=NCgl2749] [db_xref=GeneID:1020790] [protein=hypothetical protein] [protein_id=NP_602039.1] [location=3034182..3035441] [gbkey=CDS]	GTGGGAAAACATGCAGCTGAAACA	TAATACGACTCACTATAGGGGGTCTCTGTGG	TGTTTCAGCTGCATGTTTTCCCAC	ACATAGAGACCGGTCTTGAGGGGTTTTTTG	TAATACGACTCACTATAGGGGGTCTCTGTGGTGTTTCAGCTGCATGTTTTCCCACACATAGAGACCGGTCTTGAGGGGTTTTTTG
lcl|NC_003450.3_cds_NP_602022.1_2707 [locus_tag=NCgl2732] [db_xref=GeneID:1020773] [protein=ABC transporter duplicated ATPase] [protein_id=NP_602022.1] [location=complement(3019540..3020481)] [gbkey=CDS]	ATGCTGACCGCCGACCCGCGCGCG	TAATACGACTCACTATAGGGGGTCTCTGTGG	CGCGCGCGGGTCGGCGGTCAGCAT	ACATAGAGACCGGTCTTGAGGGGTTTTTTG	TAATACGACTCACTATAGGGGGTCTCTGTGGCGCGCGCGGGTCGGCGGTCAGCATACATAGAGACCGGTCTTGAGGGGTTTTTTG
lcl|NC_003450.3_cds_NP_602055.1_2740 [locus_tag=NCgl2765] [db_xref=GeneID:1020806] [protein=phosphoenolpyruvate carboxykinase] [protein_id=NP_602055.1] [location=complement(3052060..3053892)] [gbkey=CDS]	ATGACTACTGCTGCAATCAGGGGC	TAATACGACTCACTATAGGGGGTCTCTGTGG	GCCCCTGATTGCAGCAGTAGTCAT	ACATAGAGACCGGTCTTGAGGGGTTTTTTG	TAATACGACTCACTATAGGGGGTCTCTGTGGGCCCCTGATTGCAGCAGTAGTCATACATAGAGACCGGTCTTGAGGGGTTTTTTG
lcl|NC_003450.3_cds_NP_600563.1_1282 [locus_tag=NCgl1292] [db_xref=GeneID:1019322] [protein=hypothetical protein] [protein_id=NP_600563.1] [location=1408250..1408453] [gbkey=CDS]	ATGAGATTCTATGTGACCAATAGG	TAATACGACTCACTATAGGGGGTCTCTGTGG	CCTATTGGTCACATAGAATCTCAT	ACATAGAGACCGGTCTTGAGGGGTTTTTTG	TAATACGACTCACTATAGGGGGTCTCTGTGGCCTATTGGTCACATAGAATCTCATACATAGAGACCGGTCTTGAGGGGTTTTTTG
lcl|NC_003450.3_cds_NP_600028.1_762 [locus_tag=NCgl0765] [db_xref=GeneID:1018794] [protein=fructose-1,6-bisphosphatase] [protein_id=NP_600028.1] [location=complement(841514..842296)] [gbkey=CDS]	ATGAGCAAATATGCAGACGATTTA	TAATACGACTCACTATAGGGGGTCTCTGTGG	TAAATCGTCTGCATATTTGCTCAT	ACATAGAGACCGGTCTTGAGGGGTTTTTTG	TAATACGACTCACTATAGGGGGTCTCTGTGGTAAATCGTCTGCATATTTGCTCATACATAGAGACCGGTCTTGAGGGGTTTTTTG
lcl|NC_003450.3_cds_NP_602046.1_2731 [locus_tag=NCgl2756] [db_xref=GeneID:1020797] [protein=hypothetical protein] [protein_id=NP_602046.1] [location=3042504..3042707] [gbkey=CDS]	ATGGCATACGAAACTGATTCCCTC	TAATACGACTCACTATAGGGGGTCTCTGTGG	GAGGGAATCAGTTTCGTATGCCAT	ACATAGAGACCGGTCTTGAGGGGTTTTTTG	TAATACGACTCACTATAGGGGGTCTCTGTGGGAGGGAATCAGTTTCGTATGCCATACATAGAGACCGGTCTTGAGGGGTTTTTTG
lcl|NC_003450.3_cds_NP_600124.1_858 [locus_tag=NCgl0861] [db_xref=GeneID:1018890] [protein=hypothetical protein] [protein_id=NP_600124.1] [location=complement(953040..953549)] [gbkey=CDS]	ATGGAAGGCTACGGACCTACCCAG	TAATACGACTCACTATAGGGGGTCTCTGTGG	CTGGGTAGGTCCGTAGCCTTCCAT	ACATAGAGACCGGTCTTGAGGGGTTTTTTG	TAATACGACTCACTATAGGGGGTCTCTGTGGCTGGGTAGGTCCGTAGCCTTCCATACATAGAGACCGGTCTTGAGGGGTTTTTTG
lcl|NC_003450.3_cds_NP_601941.2_2627 [locus_tag=NCgl2650] [db_xref=GeneID:1020691] [protein=ABC transporter permease] [protein_id=NP_601941.2] [location=complement(2927549..2928319)] [gbkey=CDS]	GTGTGGACAACAATGATTAATACC	TAATACGACTCACTATAGGGGGTCTCTGTGG	GGTATTAATCATTGTTGTCCACAC	ACATAGAGACCGGTCTTGAGGGGTTTTTTG	TAATACGACTCACTATAGGGGGTCTCTGTGGGGTATTAATCATTGTTGTCCACACACATAGAGACCGGTCTTGAGGGGTTTTTTG
lcl|NC_003450.3_cds_NP_601685.2_2379 [locus_tag=NCgl2398] [db_xref=GeneID:1020431] [protein=glucuronate isomerase] [protein_id=NP_601685.2] [location=2628927..2630483] [gbkey=CDS]	ATGACTACTTCACATGCATCACAC	TAATACGACTCACTATAGGGGGTCTCTGTGG	GTGTGATGCATGTGAAGTAGTCAT	ACATAGAGACCGGTCTTGAGGGGTTTTTTG	TAATACGACTCACTATAGGGGGTCTCTGTGGGTGTGATGCATGTGAAGTAGTCATACATAGAGACCGGTCTTGAGGGGTTTTTTG
lcl|NC_003450.3_cds_NP_599497.1_238 [gene=recR] [locus_tag=NCgl0241] [db_xref=GeneID:1021310] [protein=recombination protein RecR] [protein_id=NP_599497.1] [location=261402..262058] [gbkey=CDS]	GTGTTTGAAGGCCCACTCCAGGAT	TAATACGACTCACTATAGGGGGTCTCTGTGG	ATCCTGGAGTGGGCCTTCAAACAC	ACATAGAGACCGGTCTTGAGGGGTTTTTTG	TAATACGACTCACTATAGGGGGTCTCTGTGGATCCTGGAGTGGGCCTTCAAACACACATAGAGACCGGTCTTGAGGGGTTTTTTG
lcl|NC_003450.3_cds_NP_600373.2_1093 [locus_tag=NCgl1100] [db_xref=GeneID:1019130] [protein=non-ribosomal peptide synthetase modules and related proteins] [protein_id=NP_600373.2] [location=1195974..1197623] [gbkey=CDS]	ATGAGACTGACACATGTAGACCAA	TAATACGACTCACTATAGGGGGTCTCTGTGG	TTGGTCTACATGTGTCAGTCTCAT	ACATAGAGACCGGTCTTGAGGGGTTTTTTG	TAATACGACTCACTATAGGGGGTCTCTGTGGTTGGTCTACATGTGTCAGTCTCATACATAGAGACCGGTCTTGAGGGGTTTTTTG
lcl|NC_003450.3_cds_NP_601398.1_2097 [locus_tag=NCgl2114] [db_xref=GeneID:1020146] [protein=hypothetical protein] [protein_id=NP_601398.1] [location=complement(2326470..2326901)] [gbkey=CDS]	ATGAAGTCTTCAGCAAAACTCATG	TAATACGACTCACTATAGGGGGTCTCTGTGG	CATGAGTTTTGCTGAAGACTTCAT	ACATAGAGACCGGTCTTGAGGGGTTTTTTG	TAATACGACTCACTATAGGGGGTCTCTGTGGCATGAGTTTTGCTGAAGACTTCATACATAGAGACCGGTCTTGAGGGGTTTTTTG
lcl|NC_003450.3_cds_NP_600451.1_1173 [locus_tag=NCgl1180] [db_xref=GeneID:1019210] [protein=hypothetical protein] [protein_id=NP_600451.1] [location=1293228..1294028] [gbkey=CDS]	ATGGTGATGCAGGGCATTGGTGGT	TAATACGACTCACTATAGGGGGTCTCTGTGG	ACCACCAATGCCCTGCATCACCAT	ACATAGAGACCGGTCTTGAGGGGTTTTTTG	TAATACGACTCACTATAGGGGGTCTCTGTGGACCACCAATGCCCTGCATCACCATACATAGAGACCGGTCTTGAGGGGTTTTTTG
lcl|NC_003450.3_cds_NP_599752.1_488 [gene=rpsS] [locus_tag=NCgl0491] [db_xref=GeneID:1021514] [protein=30S ribosomal protein S19] [protein_id=NP_599752.1] [location=535935..536213] [gbkey=CDS]	ATGCCACGCAGCCTTAAAAAGGGT	TAATACGACTCACTATAGGGGGTCTCTGTGG	ACCCTTTTTAAGGCTGCGTGGCAT	ACATAGAGACCGGTCTTGAGGGGTTTTTTG	TAATACGACTCACTATAGGGGGTCTCTGTGGACCCTTTTTAAGGCTGCGTGGCATACATAGAGACCGGTCTTGAGGGGTTTTTTG
lcl|NC_003450.3_cds_NP_600514.1_1233 [locus_tag=NCgl1243] [db_xref=GeneID:1019273] [protein=isochorismate synthase] [protein_id=NP_600514.1] [location=complement(1360165..1361295)] [gbkey=CDS]	ATGTCTGCCCACCGCAACCCCTCT	TAATACGACTCACTATAGGGGGTCTCTGTGG	AGAGGGGTTGCGGTGGGCAGACAT	ACATAGAGACCGGTCTTGAGGGGTTTTTTG	TAATACGACTCACTATAGGGGGTCTCTGTGGAGAGGGGTTGCGGTGGGCAGACATACATAGAGACCGGTCTTGAGGGGTTTTTTG
lcl|NC_003450.3_cds_NP_600871.1_1581 [locus_tag=NCgl1595] [db_xref=GeneID:1019626] [protein=preprotein translocase subunit YajC] [protein_id=NP_600871.1] [location=complement(1761002..1761367)] [gbkey=CDS]	ATGGACATCGTTTTCCTCATAATT	TAATACGACTCACTATAGGGGGTCTCTGTGG	AATTATGAGGAAAACGATGTCCAT	ACATAGAGACCGGTCTTGAGGGGTTTTTTG	TAATACGACTCACTATAGGGGGTCTCTGTGGAATTATGAGGAAAACGATGTCCATACATAGAGACCGGTCTTGAGGGGTTTTTTG
lcl|NC_003450.3_cds_NP_601633.1_2331 [locus_tag=NCgl2349] [db_xref=GeneID:1020382] [protein=hypothetical protein] [protein_id=NP_601633.1] [location=complement(2575979..2577214)] [gbkey=CDS]	ATGTCAGATCTCATCGACATGCTG	TAATACGACTCACTATAGGGGGTCTCTGTGG	CAGCATGTCGATGAGATCTGACAT	ACATAGAGACCGGTCTTGAGGGGTTTTTTG	TAATACGACTCACTATAGGGGGTCTCTGTGGCAGCATGTCGATGAGATCTGACATACATAGAGACCGGTCTTGAGGGGTTTTTTG
lcl|NC_003450.3_cds_NP_601699.1_2392 [locus_tag=NCgl2411] [db_xref=GeneID:1020444] [protein=metalloendopeptidase-like protein] [protein_id=NP_601699.1] [location=2649593..2650168] [gbkey=CDS]	ATGCTAAACATCGCACGCAACCGC	TAATACGACTCACTATAGGGGGTCTCTGTGG	GCGGTTGCGTGCGATGTTTAGCAT	ACATAGAGACCGGTCTTGAGGGGTTTTTTG	TAATACGACTCACTATAGGGGGTCTCTGTGGGCGGTTGCGTGCGATGTTTAGCATACATAGAGACCGGTCTTGAGGGGTTTTTTG
lcl|NC_003450.3_cds_NP_599601.1_340 [locus_tag=NCgl0343] [db_xref=GeneID:1021401] [protein=glycosyltransferase] [protein_id=NP_599601.1] [location=370892..371776] [gbkey=CDS]	GTGCTGATAGTTGGAACTCCGAAA	TAATACGACTCACTATAGGGGGTCTCTGTGG	TTTCGGAGTTCCAACTATCAGCAC	ACATAGAGACCGGTCTTGAGGGGTTTTTTG	TAATACGACTCACTATAGGGGGTCTCTGTGGTTTCGGAGTTCCAACTATCAGCACACATAGAGACCGGTCTTGAGGGGTTTTTTG
lcl|NC_003450.3_cds_NP_600798.1_1510 [gene=secG] [locus_tag=NCgl1522] [db_xref=GeneID:1019552] [protein=preprotein translocase subunit SecG] [protein_id=NP_600798.1] [location=complement(1677046..1677279)] [gbkey=CDS]	ATGGCATTGACGCTTCAAATCATC	TAATACGACTCACTATAGGGGGTCTCTGTGG	GATGATTTGAAGCGTCAATGCCAT	ACATAGAGACCGGTCTTGAGGGGTTTTTTG	TAATACGACTCACTATAGGGGGTCTCTGTGGGATGATTTGAAGCGTCAATGCCATACATAGAGACCGGTCTTGAGGGGTTTTTTG
lcl|NC_003450.3_cds_NP_600618.1_1334 [locus_tag=NCgl1345] [db_xref=GeneID:1019375] [protein=arginine repressor ArgR] [protein_id=NP_600618.1] [location=1469573..1470043] [gbkey=CDS]	GTGACTCGCACTGCACGCCAAGCT	TAATACGACTCACTATAGGGGGTCTCTGTGG	AGCTTGGCGTGCAGTGCGAGTCAC	ACATAGAGACCGGTCTTGAGGGGTTTTTTG	TAATACGACTCACTATAGGGGGTCTCTGTGGAGCTTGGCGTGCAGTGCGAGTCACACATAGAGACCGGTCTTGAGGGGTTTTTTG
lcl|NC_003450.3_cds_NP_600020.1_755 [locus_tag=NCgl0758] [db_xref=GeneID:1018787] [protein=hypothetical protein] [protein_id=NP_600020.1] [location=834927..835391] [gbkey=CDS]	TTGTTTAAATCTAAGCTTCGTTTA	TAATACGACTCACTATAGGGGGTCTCTGTGG	TAAACGAAGCTTAGATTTAAACAA	ACATAGAGACCGGTCTTGAGGGGTTTTTTG	TAATACGACTCACTATAGGGGGTCTCTGTGGTAAACGAAGCTTAGATTTAAACAAACATAGAGACCGGTCTTGAGGGGTTTTTTG
lcl|NC_003450.3_cds_NP_600151.2_883 [locus_tag=NCgl0886] [db_xref=GeneID:1018915] [protein=transcriptional regulator] [protein_id=NP_600151.2] [location=complement(977797..978378)] [gbkey=CDS]	GTGTCGGGGCTTAGAGAAACAAAA	TAATACGACTCACTATAGGGGGTCTCTGTGG	TTTTGTTTCTCTAAGCCCCGACAC	ACATAGAGACCGGTCTTGAGGGGTTTTTTG	TAATACGACTCACTATAGGGGGTCTCTGTGGTTTTGTTTCTCTAAGCCCCGACACACATAGAGACCGGTCTTGAGGGGTTTTTTG
lcl|NC_003450.3_cds_NP_599729.1_464 [locus_tag=NCgl0467] [db_xref=GeneID:1021490] [protein=hypothetical protein] [protein_id=NP_599729.1] [location=509094..509699] [gbkey=CDS]	ATGGAGCCCACCGTAAAAGCCAGC	TAATACGACTCACTATAGGGGGTCTCTGTGG	GCTGGCTTTTACGGTGGGCTCCAT	ACATAGAGACCGGTCTTGAGGGGTTTTTTG	TAATACGACTCACTATAGGGGGTCTCTGTGGGCTGGCTTTTACGGTGGGCTCCATACATAGAGACCGGTCTTGAGGGGTTTTTTG
lcl|NC_003450.3_cds_NP_601791.1_2485 [locus_tag=NCgl2504] [db_xref=GeneID:1020539] [protein=hypothetical protein] [protein_id=NP_601791.1] [location=2756957..2757130] [gbkey=CDS]	TTGAAGCGACCAGACAGGCGCGAC	TAATACGACTCACTATAGGGGGTCTCTGTGG	GTCGCGCCTGTCTGGTCGCTTCAA	ACATAGAGACCGGTCTTGAGGGGTTTTTTG	TAATACGACTCACTATAGGGGGTCTCTGTGGGTCGCGCCTGTCTGGTCGCTTCAAACATAGAGACCGGTCTTGAGGGGTTTTTTG
lcl|NC_003450.3_cds_NP_601005.1_1714 [locus_tag=NCgl1728] [db_xref=GeneID:1019760] [protein=hypothetical protein] [protein_id=NP_601005.1] [location=complement(1912330..1913733)] [gbkey=CDS]	ATGCAGAAGAAAGTCGATCGTATT	TAATACGACTCACTATAGGGGGTCTCTGTGG	AATACGATCGACTTTCTTCTGCAT	ACATAGAGACCGGTCTTGAGGGGTTTTTTG	TAATACGACTCACTATAGGGGGTCTCTGTGGAATACGATCGACTTTCTTCTGCATACATAGAGACCGGTCTTGAGGGGTTTTTTG
lcl|NC_003450.3_cds_NP_601640.1_2338 [locus_tag=NCgl2356] [db_xref=GeneID:1020389] [protein=hypothetical protein] [protein_id=NP_601640.1] [location=2586214..2587767] [gbkey=CDS]	ATGAGCATCACCACACACGTCCAA	TAATACGACTCACTATAGGGGGTCTCTGTGG	TTGGACGTGTGTGGTGATGCTCAT	ACATAGAGACCGGTCTTGAGGGGTTTTTTG	TAATACGACTCACTATAGGGGGTCTCTGTGGTTGGACGTGTGTGGTGATGCTCATACATAGAGACCGGTCTTGAGGGGTTTTTTG
lcl|NC_003450.3_cds_NP_602034.1_2719 [locus_tag=NCgl2744] [db_xref=GeneID:1020785] [protein=hypothetical protein] [protein_id=NP_602034.1] [location=3029505..3029786] [gbkey=CDS]	ATGATCAGCGTCGCGGTTATTTTC	TAATACGACTCACTATAGGGGGTCTCTGTGG	GAAAATAACCGCGACGCTGATCAT	ACATAGAGACCGGTCTTGAGGGGTTTTTTG	TAATACGACTCACTATAGGGGGTCTCTGTGGGAAAATAACCGCGACGCTGATCATACATAGAGACCGGTCTTGAGGGGTTTTTTG
lcl|NC_003450.3_cds_NP_601734.1_2428 [gene=nadE] [locus_tag=NCgl2446] [db_xref=GeneID:1020481] [protein=NAD synthetase] [protein_id=NP_601734.1] [location=2681547..2682380] [gbkey=CDS]	ATGACAAACACTCAAACCGAGATC	TAATACGACTCACTATAGGGGGTCTCTGTGG	GATCTCGGTTTGAGTGTTTGTCAT	ACATAGAGACCGGTCTTGAGGGGTTTTTTG	TAATACGACTCACTATAGGGGGTCTCTGTGGGATCTCGGTTTGAGTGTTTGTCATACATAGAGACCGGTCTTGAGGGGTTTTTTG
lcl|NC_003450.3_cds_NP_602224.1_2894 [locus_tag=NCgl2928] [db_xref=GeneID:1020973] [protein=anthranilate synthase II] [protein_id=NP_602224.1] [location=3234957..3235583] [gbkey=CDS]	ATGACACACGTTGTTCTCATTGAT	TAATACGACTCACTATAGGGGGTCTCTGTGG	ATCAATGAGAACAACGTGTGTCAT	ACATAGAGACCGGTCTTGAGGGGTTTTTTG	TAATACGACTCACTATAGGGGGTCTCTGTGGATCAATGAGAACAACGTGTGTCATACATAGAGACCGGTCTTGAGGGGTTTTTTG
lcl|NC_003450.3_cds_NP_599473.1_214 [locus_tag=NCgl0217] [db_xref=GeneID:1021289] [protein=hypothetical protein] [protein_id=NP_599473.1] [location=complement(234907..235191)] [gbkey=CDS]	ATGGCAGCATTTCTAGAGATCACC	TAATACGACTCACTATAGGGGGTCTCTGTGG	GGTGATCTCTAGAAATGCTGCCAT	ACATAGAGACCGGTCTTGAGGGGTTTTTTG	TAATACGACTCACTATAGGGGGTCTCTGTGGGGTGATCTCTAGAAATGCTGCCATACATAGAGACCGGTCTTGAGGGGTTTTTTG
lcl|NC_003450.3_cds_NP_599920.1_653 [locus_tag=NCgl0658] [db_xref=GeneID:1018687] [protein=flavoprotein disulfide reductase] [protein_id=NP_599920.1] [location=703405..704814] [gbkey=CDS]	ATGGCAAAGAGGATCGTAATTATC	TAATACGACTCACTATAGGGGGTCTCTGTGG	GATAATTACGATCCTCTTTGCCAT	ACATAGAGACCGGTCTTGAGGGGTTTTTTG	TAATACGACTCACTATAGGGGGTCTCTGTGGGATAATTACGATCCTCTTTGCCATACATAGAGACCGGTCTTGAGGGGTTTTTTG
lcl|NC_003450.3_cds_NP_600822.1_1534 [gene=pyrF] [locus_tag=NCgl1546] [db_xref=GeneID:1019576] [protein=orotidine 5'-phosphate decarboxylase] [protein_id=NP_600822.1] [location=complement(1703514..1704350)] [gbkey=CDS]	ATGACATTCGGCGAGAAGCTTCTG	TAATACGACTCACTATAGGGGGTCTCTGTGG	CAGAAGCTTCTCGCCGAATGTCAT	ACATAGAGACCGGTCTTGAGGGGTTTTTTG	TAATACGACTCACTATAGGGGGTCTCTGTGGCAGAAGCTTCTCGCCGAATGTCATACATAGAGACCGGTCTTGAGGGGTTTTTTG
lcl|NC_003450.3_cds_NP_602250.1_2919 [locus_tag=NCgl2953] [db_xref=GeneID:1021001] [protein=sugar permease] [protein_id=NP_602250.1] [location=complement(3258559..3260085)] [gbkey=CDS]	ATGACGGACATCAAGGCCACATCA	TAATACGACTCACTATAGGGGGTCTCTGTGG	TGATGTGGCCTTGATGTCCGTCAT	ACATAGAGACCGGTCTTGAGGGGTTTTTTG	TAATACGACTCACTATAGGGGGTCTCTGTGGTGATGTGGCCTTGATGTCCGTCATACATAGAGACCGGTCTTGAGGGGTTTTTTG
lcl|NC_003450.3_cds_NP_599719.1_454 [gene=secE] [locus_tag=NCgl0457] [db_xref=GeneID:1021479] [protein=preprotein translocase subunit SecE] [protein_id=NP_599719.1] [location=496810..497145] [gbkey=CDS]	GTGAGCGACGAGCAGAATTCTGGC	TAATACGACTCACTATAGGGGGTCTCTGTGG	GCCAGAATTCTGCTCGTCGCTCAC	ACATAGAGACCGGTCTTGAGGGGTTTTTTG	TAATACGACTCACTATAGGGGGTCTCTGTGGGCCAGAATTCTGCTCGTCGCTCACACATAGAGACCGGTCTTGAGGGGTTTTTTG
lcl|NC_003450.3_cds_NP_599299.1_44 [locus_tag=NCgl0046] [db_xref=GeneID:1021272] [protein=hypothetical protein] [protein_id=NP_599299.1] [location=complement(48502..49368)] [gbkey=CDS]	ATGAACAGTTTGGCCAAGCTGGAC	TAATACGACTCACTATAGGGGGTCTCTGTGG	GTCCAGCTTGGCCAAACTGTTCAT	ACATAGAGACCGGTCTTGAGGGGTTTTTTG	TAATACGACTCACTATAGGGGGTCTCTGTGGGTCCAGCTTGGCCAAACTGTTCATACATAGAGACCGGTCTTGAGGGGTTTTTTG
lcl|NC_003450.3_cds_NP_600444.1_1166 [locus_tag=NCgl1173] [db_xref=GeneID:1019203] [protein=coenzyme F420-dependent N5,N10-methylene tetrahydromethanopterin reductase] [protein_id=NP_600444.1] [location=1283324..1284469] [gbkey=CDS]	ATGACATTAACTTTCCATTGGTTC	TAATACGACTCACTATAGGGGGTCTCTGTGG	GAACCAATGGAAAGTTAATGTCAT	ACATAGAGACCGGTCTTGAGGGGTTTTTTG	TAATACGACTCACTATAGGGGGTCTCTGTGGGAACCAATGGAAAGTTAATGTCATACATAGAGACCGGTCTTGAGGGGTTTTTTG
lcl|NC_003450.3_cds_NP_600169.1_901 [locus_tag=NCgl0904] [db_xref=GeneID:1018933] [protein=hypothetical protein] [protein_id=NP_600169.1] [location=complement(996830..997456)] [gbkey=CDS]	ATGCCCACCACGGACGTCTTCAAC	TAATACGACTCACTATAGGGGGTCTCTGTGG	GTTGAAGACGTCCGTGGTGGGCAT	ACATAGAGACCGGTCTTGAGGGGTTTTTTG	TAATACGACTCACTATAGGGGGTCTCTGTGGGTTGAAGACGTCCGTGGTGGGCATACATAGAGACCGGTCTTGAGGGGTTTTTTG
lcl|NC_003450.3_cds_NP_600872.1_1582 [gene=ruvB] [locus_tag=NCgl1596] [db_xref=GeneID:1019627] [protein=Holliday junction DNA helicase RuvB] [protein_id=NP_600872.1] [location=complement(1761416..1762507)] [gbkey=CDS]	ATGTCCGATGTGGAAAGAACAGAG	TAATACGACTCACTATAGGGGGTCTCTGTGG	CTCTGTTCTTTCCACATCGGACAT	ACATAGAGACCGGTCTTGAGGGGTTTTTTG	TAATACGACTCACTATAGGGGGTCTCTGTGGCTCTGTTCTTTCCACATCGGACATACATAGAGACCGGTCTTGAGGGGTTTTTTG
lcl|NC_003450.3_cds_NP_599771.1_507 [locus_tag=NCgl0510] [db_xref=GeneID:1021527] [protein=ABC-type cobalt transport system, ATPase] [protein_id=NP_599771.1] [location=complement(548987..550696)] [gbkey=CDS]	ATGAGTGCTCCTTTTAGCGCGCGC	TAATACGACTCACTATAGGGGGTCTCTGTGG	GCGCGCGCTAAAAGGAGCACTCAT	ACATAGAGACCGGTCTTGAGGGGTTTTTTG	TAATACGACTCACTATAGGGGGTCTCTGTGGGCGCGCGCTAAAAGGAGCACTCATACATAGAGACCGGTCTTGAGGGGTTTTTTG
lcl|NC_003450.3_cds_NP_602156.1_2832 [locus_tag=NCgl2863] [db_xref=GeneID:1020906] [protein=two-component system, response regulator] [protein_id=NP_602156.1] [location=complement(3167644..3168366)] [gbkey=CDS]	ATGGCTGACCGCACACCGACCACC	TAATACGACTCACTATAGGGGGTCTCTGTGG	GGTGGTCGGTGTGCGGTCAGCCAT	ACATAGAGACCGGTCTTGAGGGGTTTTTTG	TAATACGACTCACTATAGGGGGTCTCTGTGGGGTGGTCGGTGTGCGGTCAGCCATACATAGAGACCGGTCTTGAGGGGTTTTTTG
lcl|NC_003450.3_cds_NP_601540.1_2241 [locus_tag=NCgl2257] [db_xref=GeneID:1020290] [protein=hypothetical protein] [protein_id=NP_601540.1] [location=complement(2481211..2481732)] [gbkey=CDS]	ATGAATTTTAAGTCCATCGTGTGC	TAATACGACTCACTATAGGGGGTCTCTGTGG	GCACACGATGGACTTAAAATTCAT	ACATAGAGACCGGTCTTGAGGGGTTTTTTG	TAATACGACTCACTATAGGGGGTCTCTGTGGGCACACGATGGACTTAAAATTCATACATAGAGACCGGTCTTGAGGGGTTTTTTG
lcl|NC_003450.3_cds_NP_599637.1_375 [locus_tag=NCgl0378] [db_xref=GeneID:1021159] [protein=ABC transporter periplasmic component] [protein_id=NP_599637.1] [location=412557..413636] [gbkey=CDS]	ATGAATAACGCTTTTCGACGCACC	TAATACGACTCACTATAGGGGGTCTCTGTGG	GGTGCGTCGAAAAGCGTTATTCAT	ACATAGAGACCGGTCTTGAGGGGTTTTTTG	TAATACGACTCACTATAGGGGGTCTCTGTGGGGTGCGTCGAAAAGCGTTATTCATACATAGAGACCGGTCTTGAGGGGTTTTTTG
lcl|NC_003450.3_cds_NP_600940.1_1650 [locus_tag=NCgl1664] [db_xref=GeneID:1019696] [protein=transposase] [protein_id=NP_600940.1] [location=complement(1826641..1826937)] [gbkey=CDS]	ATGCCACGCAAGACCTACACAGAG	TAATACGACTCACTATAGGGGGTCTCTGTGG	CTCTGTGTAGGTCTTGCGTGGCAT	ACATAGAGACCGGTCTTGAGGGGTTTTTTG	TAATACGACTCACTATAGGGGGTCTCTGTGGCTCTGTGTAGGTCTTGCGTGGCATACATAGAGACCGGTCTTGAGGGGTTTTTTG
lcl|NC_003450.3_cds_NP_601539.1_2240 [locus_tag=NCgl2256] [db_xref=GeneID:1020289] [protein=hypothetical protein] [protein_id=NP_601539.1] [location=complement(2479896..2481209)] [gbkey=CDS]	ATGTTGTCGCCAGCAGCTGTAGCA	TAATACGACTCACTATAGGGGGTCTCTGTGG	TGCTACAGCTGCTGGCGACAACAT	ACATAGAGACCGGTCTTGAGGGGTTTTTTG	TAATACGACTCACTATAGGGGGTCTCTGTGGTGCTACAGCTGCTGGCGACAACATACATAGAGACCGGTCTTGAGGGGTTTTTTG
lcl|NC_003450.3_cds_NP_600364.1_1084 [locus_tag=NCgl1091] [db_xref=GeneID:1019121] [protein=hypothetical protein] [protein_id=NP_600364.1] [location=complement(1185215..1185712)] [gbkey=CDS]	ATGATCAAACACCGAAACCGCCTA	TAATACGACTCACTATAGGGGGTCTCTGTGG	TAGGCGGTTTCGGTGTTTGATCAT	ACATAGAGACCGGTCTTGAGGGGTTTTTTG	TAATACGACTCACTATAGGGGGTCTCTGTGGTAGGCGGTTTCGGTGTTTGATCATACATAGAGACCGGTCTTGAGGGGTTTTTTG
lcl|NC_003450.3_cds_NP_600391.1_1111 [locus_tag=NCgl1118] [db_xref=GeneID:1019148] [protein=hypothetical protein] [protein_id=NP_600391.1] [location=1222992..1223846] [gbkey=CDS]	ATGACTGAATCACGCCGCGTGAAA	TAATACGACTCACTATAGGGGGTCTCTGTGG	TTTCACGCGGCGTGATTCAGTCAT	ACATAGAGACCGGTCTTGAGGGGTTTTTTG	TAATACGACTCACTATAGGGGGTCTCTGTGGTTTCACGCGGCGTGATTCAGTCATACATAGAGACCGGTCTTGAGGGGTTTTTTG
lcl|NC_003450.3_cds_NP_601608.1_2308 [locus_tag=NCgl2324] [db_xref=GeneID:1020357] [protein=DNA-binding HTH domain-containing protein] [protein_id=NP_601608.1] [location=2549838..2552459] [gbkey=CDS]	GTGCAAGAAGTCAGCACACAGATC	TAATACGACTCACTATAGGGGGTCTCTGTGG	GATCTGTGTGCTGACTTCTTGCAC	ACATAGAGACCGGTCTTGAGGGGTTTTTTG	TAATACGACTCACTATAGGGGGTCTCTGTGGGATCTGTGTGCTGACTTCTTGCACACATAGAGACCGGTCTTGAGGGGTTTTTTG
lcl|NC_003450.3_cds_NP_601680.1_2376 [locus_tag=NCgl2393] [db_xref=GeneID:1020426] [protein=hypothetical protein] [protein_id=NP_601680.1] [location=2625601..2625810] [gbkey=CDS]	ATGAAATCAGATGAGGCATGGATC	TAATACGACTCACTATAGGGGGTCTCTGTGG	GATCCATGCCTCATCTGATTTCAT	ACATAGAGACCGGTCTTGAGGGGTTTTTTG	TAATACGACTCACTATAGGGGGTCTCTGTGGGATCCATGCCTCATCTGATTTCATACATAGAGACCGGTCTTGAGGGGTTTTTTG
lcl|NC_003450.3_cds_NP_601787.1_2481 [locus_tag=NCgl2500] [db_xref=GeneID:1020535] [protein=phosphoribosylformylglycinamidine synthase I] [protein_id=NP_601787.1] [location=complement(2752325..2752996)] [gbkey=CDS]	GTGAGCGCCAAAATCGGTGTCATT	TAATACGACTCACTATAGGGGGTCTCTGTGG	AATGACACCGATTTTGGCGCTCAC	ACATAGAGACCGGTCTTGAGGGGTTTTTTG	TAATACGACTCACTATAGGGGGTCTCTGTGGAATGACACCGATTTTGGCGCTCACACATAGAGACCGGTCTTGAGGGGTTTTTTG
lcl|NC_003450.3_cds_NP_599287.1_32 [locus_tag=NCgl0034] [db_xref=GeneID:1021221] [protein=hypothetical protein] [protein_id=NP_599287.1] [location=34982..35671] [gbkey=CDS]	TTGAAAGACCAGTTGAAGATTGTT	TAATACGACTCACTATAGGGGGTCTCTGTGG	AACAATCTTCAACTGGTCTTTCAA	ACATAGAGACCGGTCTTGAGGGGTTTTTTG	TAATACGACTCACTATAGGGGGTCTCTGTGGAACAATCTTCAACTGGTCTTTCAAACATAGAGACCGGTCTTGAGGGGTTTTTTG
lcl|NC_003450.3_cds_NP_601036.1_1745 [locus_tag=NCgl1759] [db_xref=GeneID:1019791] [protein=hypothetical protein] [protein_id=NP_601036.1] [location=1943345..1943656] [gbkey=CDS]	ATGAGCGCAAAATCCCCTACCCCA	TAATACGACTCACTATAGGGGGTCTCTGTGG	TGGGGTAGGGGATTTTGCGCTCAT	ACATAGAGACCGGTCTTGAGGGGTTTTTTG	TAATACGACTCACTATAGGGGGTCTCTGTGGTGGGGTAGGGGATTTTGCGCTCATACATAGAGACCGGTCTTGAGGGGTTTTTTG
lcl|NC_003450.3_cds_NP_602107.1_2791 [locus_tag=NCgl2817] [db_xref=GeneID:1020860] [protein=L-lactate dehydrogenase] [protein_id=NP_602107.1] [location=3119621..3120883] [gbkey=CDS]	ATGGTGAAACGTCAACTGCCCAAC	TAATACGACTCACTATAGGGGGTCTCTGTGG	GTTGGGCAGTTGACGTTTCACCAT	ACATAGAGACCGGTCTTGAGGGGTTTTTTG	TAATACGACTCACTATAGGGGGTCTCTGTGGGTTGGGCAGTTGACGTTTCACCATACATAGAGACCGGTCTTGAGGGGTTTTTTG
lcl|NC_003450.3_cds_NP_601082.1_1789 [locus_tag=NCgl1803] [db_xref=GeneID:1019835] [protein=hypothetical protein] [protein_id=NP_601082.1] [location=1984217..1984453] [gbkey=CDS]	ATGGCACAATACCGCGTCAGTTTT	TAATACGACTCACTATAGGGGGTCTCTGTGG	AAAACTGACGCGGTATTGTGCCAT	ACATAGAGACCGGTCTTGAGGGGTTTTTTG	TAATACGACTCACTATAGGGGGTCTCTGTGGAAAACTGACGCGGTATTGTGCCATACATAGAGACCGGTCTTGAGGGGTTTTTTG
lcl|NC_003450.3_cds_NP_602270.1_2939 [locus_tag=NCgl2973] [db_xref=GeneID:1021021] [protein=phosphomethylpyrimidine kinase] [protein_id=NP_602270.1] [location=complement(3287391..3288191)] [gbkey=CDS]	GTGGTTAATTACGCATTCGTTATT	TAATACGACTCACTATAGGGGGTCTCTGTGG	AATAACGAATGCGTAATTAACCAC	ACATAGAGACCGGTCTTGAGGGGTTTTTTG	TAATACGACTCACTATAGGGGGTCTCTGTGGAATAACGAATGCGTAATTAACCACACATAGAGACCGGTCTTGAGGGGTTTTTTG
lcl|NC_003450.3_cds_NP_600856.1_1568 [locus_tag=NCgl1580] [db_xref=GeneID:1019611] [protein=coenzyme F420-dependent N5,N10-methylene tetrahydromethanopterin reductase] [protein_id=NP_600856.1] [location=1742701..1743816] [gbkey=CDS]	ATGCAATTCGGCATCTTCACCATT	TAATACGACTCACTATAGGGGGTCTCTGTGG	AATGGTGAAGATGCCGAATTGCAT	ACATAGAGACCGGTCTTGAGGGGTTTTTTG	TAATACGACTCACTATAGGGGGTCTCTGTGGAATGGTGAAGATGCCGAATTGCATACATAGAGACCGGTCTTGAGGGGTTTTTTG
lcl|NC_003450.3_cds_NP_600740.1_1457 [locus_tag=NCgl1467] [db_xref=GeneID:1019497] [protein=ABC transporter ATPase and permease] [protein_id=NP_600740.1] [location=complement(1605858..1607657)] [gbkey=CDS]	ATGGCGCAGCATGAGCGCGTTGCG	TAATACGACTCACTATAGGGGGTCTCTGTGG	CGCAACGCGCTCATGCTGCGCCAT	ACATAGAGACCGGTCTTGAGGGGTTTTTTG	TAATACGACTCACTATAGGGGGTCTCTGTGGCGCAACGCGCTCATGCTGCGCCATACATAGAGACCGGTCTTGAGGGGTTTTTTG
lcl|NC_003450.3_cds_NP_600586.1_1303 [locus_tag=NCgl1314] [db_xref=GeneID:1019344] [protein=hypothetical protein] [protein_id=NP_600586.1] [location=1433600..1433932] [gbkey=CDS]	ATGATGTCGAAACTTCGAAAGACC	TAATACGACTCACTATAGGGGGTCTCTGTGG	GGTCTTTCGAAGTTTCGACATCAT	ACATAGAGACCGGTCTTGAGGGGTTTTTTG	TAATACGACTCACTATAGGGGGTCTCTGTGGGGTCTTTCGAAGTTTCGACATCATACATAGAGACCGGTCTTGAGGGGTTTTTTG
lcl|NC_003450.3_cds_NP_601369.1_2070 [locus_tag=NCgl2087] [db_xref=GeneID:1020119] [protein=cell division protein MraZ] [protein_id=NP_601369.1] [location=complement(2295374..2295805)] [gbkey=CDS]	ATGTTCCTTGGTACCTATACCCCG	TAATACGACTCACTATAGGGGGTCTCTGTGG	CGGGGTATAGGTACCAAGGAACAT	ACATAGAGACCGGTCTTGAGGGGTTTTTTG	TAATACGACTCACTATAGGGGGTCTCTGTGGCGGGGTATAGGTACCAAGGAACATACATAGAGACCGGTCTTGAGGGGTTTTTTG
lcl|NC_003450.3_cds_NP_601080.1_1787 [locus_tag=NCgl1801] [db_xref=GeneID:1019833] [protein=hypothetical protein] [protein_id=NP_601080.1] [location=1983611..1983886] [gbkey=CDS]	ATGCCTCAGTACACCATCACAATC	TAATACGACTCACTATAGGGGGTCTCTGTGG	GATTGTGATGGTGTACTGAGGCAT	ACATAGAGACCGGTCTTGAGGGGTTTTTTG	TAATACGACTCACTATAGGGGGTCTCTGTGGGATTGTGATGGTGTACTGAGGCATACATAGAGACCGGTCTTGAGGGGTTTTTTG
lcl|NC_003450.3_cds_NP_599420.1_163 [locus_tag=NCgl0165] [db_xref=GeneID:1021237] [protein=hypothetical protein] [protein_id=NP_599420.1] [location=180842..181300] [gbkey=CDS]	ATGAGTAAGATAGTTGATCTGCGC	TAATACGACTCACTATAGGGGGTCTCTGTGG	GCGCAGATCAACTATCTTACTCAT	ACATAGAGACCGGTCTTGAGGGGTTTTTTG	TAATACGACTCACTATAGGGGGTCTCTGTGGGCGCAGATCAACTATCTTACTCATACATAGAGACCGGTCTTGAGGGGTTTTTTG
lcl|NC_003450.3_cds_NP_600629.1_1346 [locus_tag=NCgl1356] [db_xref=GeneID:1019386] [protein=hypothetical protein] [protein_id=NP_600629.1] [location=1487032..1487196] [gbkey=CDS]	GTGAATTCACCAAAGCCTCATGAT	TAATACGACTCACTATAGGGGGTCTCTGTGG	ATCATGAGGCTTTGGTGAATTCAC	ACATAGAGACCGGTCTTGAGGGGTTTTTTG	TAATACGACTCACTATAGGGGGTCTCTGTGGATCATGAGGCTTTGGTGAATTCACACATAGAGACCGGTCTTGAGGGGTTTTTTG
lcl|NC_003450.3_cds_NP_599615.1_353 [locus_tag=NCgl0356] [db_xref=GeneID:1021411] [protein=UDP-glucose pyrophosphorylase] [protein_id=NP_599615.1] [location=389293..390171] [gbkey=CDS]	GTGGTACCAGCTGCAGGAATGGGA	TAATACGACTCACTATAGGGGGTCTCTGTGG	TCCCATTCCTGCAGCTGGTACCAC	ACATAGAGACCGGTCTTGAGGGGTTTTTTG	TAATACGACTCACTATAGGGGGTCTCTGTGGTCCCATTCCTGCAGCTGGTACCACACATAGAGACCGGTCTTGAGGGGTTTTTTG
lcl|NC_003450.3_cds_NP_601213.1_1915 [locus_tag=NCgl1932] [db_xref=GeneID:1019964] [protein=methionine aminopeptidase] [protein_id=NP_601213.1] [location=complement(2120356..2121240)] [gbkey=CDS]	ATGGTGACCATGTCTAAAATGCGC	TAATACGACTCACTATAGGGGGTCTCTGTGG	GCGCATTTTAGACATGGTCACCAT	ACATAGAGACCGGTCTTGAGGGGTTTTTTG	TAATACGACTCACTATAGGGGGTCTCTGTGGGCGCATTTTAGACATGGTCACCATACATAGAGACCGGTCTTGAGGGGTTTTTTG
[truncated: 1,943 more rows]
