# Supplementary material for: Targeted and high-throughput gene knockdown in diverse bacteria using synthetic sRNAs
Source: Nat Commun. 2023 Apr 24;14:2359. doi: 10.1038/s41467-023-38119-y (PMC10126203; doi:10.1038/s41467-023-38119-y)
Supplement: Supplementary file 8 — Supplementary Data 5 [file 41467_2023_38119_MOESM8_ESM.xlsx]

## Sheet: Sheet1
Supplementary Data 5 | Strains and plasmids used in this study
Name	Relevant genotypea	Reference
Strains
E. coli DH5α	E. coli K-12 F- φ80lacZΔM15 Δ(lacZYA-argF) U169 recA1 endA1 hsdR17(rk⁻ mk+) phoA supE44 thi-1gyrA96 relA1 λ-	Invitrogenb
C. glutamicum ATCC 13032	Wild-type C. glutamicum, biotin auxotroph	Labstock
E. coli S17-1	recA proA thi hsdR17 hsdM+ RP4-2-Tc::Mu-Km::Tn7 tra	Ref. 1
E. coli ET12567 (pUZ8002)	E. coli F- dam-13::Tn9 dcm-6 hsdM hsdR zjj-202::Tn10 recF143 galK2 galT22 ara-14 lacY1 xyl-5 leuB6 thi-1 tonA31 rpsL136 hisG4 tsx-78 mtl-1 glnV44	Life Science Market
Lactococcus lactis subsp. cremoris MG1363	Wild-type L. lactis strain	Lab stock
Staphylococcus epidermidis	A clinical S. epidermidis strain (KCTC 13172) isolated from subgingival dental plaque, Gingivitis, Human, Korea	KCTCc
Bacillus subtilis subsp. subtilis strain 168	Wild-type B. subtilis strain	Labstock
Streptomyces coelicolor A3(2)	Wile-type S. coelicolor strain (ATCC 10147)	KCTC
Rhodococcus opacus PD630	Wild-type R. opacus strain (DSM 43205)	DSMZd
Corynebacterium xerosis	Wild-type C. xerosis strain (KCTC 3435; ATCC 373)	KCTC
C. glutamicum BE	BE, KCTC 12390BP, Expired industrial l-lysine producer strain from a local company Daesang Corp, Korea	Ref. 2
Cupriavidus necator H16	Wild-type C. necator strain (KCTC 22469; ATCC 17699)	KCTC
Chromobacterium violaceum	Wile-type C. violaceum strain (ATCC 12472)	KCTC
Pseudomonas putida KT2440	Wile-type P. putida KT2440 strain (ATCC 47054)	Lab stock
Vibrio natriegens	Wile-type V. natriegens strain (ATCC 14048)	KCTC
Aeromonas hydrophilia 4AK4	Wile-type A. hydrophilia 4AK4 strain	Lab stock
Klebsiella pneumoniae subsp. pneumoniae	Wild-type K. pneumoniae strain (ATCC 15380)	DSMZ
E. coli Nissle 1917	Wild-type E. coli Nissle 1917 strain	Pharma Zentrale GmbH
AVA2	C. glutamicum BE ΔgabT	Ref. 2
VL	AVA2 harboring pCS-ABact	This study
VL-S1	VL harboring pEK-bhr-anti-gdh	This study
VL-S2	VL harboring pEK-bhr-anti-hom	This study
VL-S3	VL harboring pEK-bhr-anti-icd	This study
VL-S4	VL harboring pEK-bhr-anti-gltA	This study
VL-S5	VL harboring pEK-bhr-anti-poxB	This study
VL-S6	VL harboring pEK-bhr-anti-aroG2	This study
VL-S7	VL harboring pEK-bhr-anti-aroG	This study
VL-S8	VL harboring pEK-bhr-anti-aroE	This study
VL-S9	VL harboring pEK-bhr-anti-fur	This study
VL-S10	VL harboring pEK-bhr-anti-murE	This study
VL-S11	VL harboring pEK-bhr-anti-gltX	This study
VL-S12	VL harboring pEK-bhr-anti-pyk1	This study
VL-His	VL with histidine-tag to 3’ of gdh, hom, and icd	This study
DBDH/pCS-amGH	ATCC 13032 ΔtrpD ΔqsuB ΔqsuD ΔhdpA harboring pCS-amGH	This study
MANT-CT	DBDH/pCS-amGH harboring pEKEx1	This study
MANT-S1	DBDH/pCS-amGH harboring pEK-bhr-anti-1513	This study
MANT-S2	DBDH/pCS-amGH harboring pEK-bhr-anti-1396	This study
MANT-S3	DBDH/pCS-amGH harboring pEK-bhr-anti-0414	This study
MANT-S4	DBDH/pCS-amGH harboring pEK-bhr-anti-1868	This study
MANT-S5	DBDH/pCS-amGH harboring pEK-bhr-anti-1516	This study
MANT-S6	DBDH/pCS-amGH harboring pEK-bhr-anti-0819	This study
MANT-S7	DBDH/pCS-amGH harboring pEK-bhr-anti-1512	This study
MANT-S8	DBDH/pCS-amGH harboring pEK-bhr-anti-0403	This study
MANT-S9	DBDH/pCS-amGH harboring pEK-bhr-anti-1379	This study
MANT-S10	DBDH/pCS-amGH harboring pEK-bhr-anti-1523	This study
MANT-S11	DBDH/pCS-amGH harboring pEK-bhr-anti-0286	This study
MANT-S12	DBDH/pCS-amGH harboring pEK-bhr-anti-2799	This study
MANT-S13	DBDH/pCS-amGH harboring pEK-bhr-anti-0223	This study
MANT-S14	DBDH/pCS-amGH harboring pEK-bhr-anti-0795	This study
MANT-S15	DBDH/pCS-amGH harboring pEK-bhr-anti-2200	This study
MANTKD1	MANT with gnd (A1G)	This study
MANTKD2	MANT with pgl (A1G)	This study
MANTKD3	MANT with tkt (A1G)	This study
WT-BpsA	C. glutamicum ATCC 13032 harboring pCS-bpsA	Ref. 3
IND1-S1	WT-BpsA harboring pEK-bhr-anti-0327	This study
IND1-S2	WT-BpsA harboring pEK-bhr-anti-0305	This study
IND1-S3	WT-BpsA harboring pEK-bhr-anti-2113	This study
IND1-S4	WT-BpsA harboring pEK-bhr-anti-1597	This study
IND1-S5	WT-BpsA harboring pEK-bhr-anti-0619	This study
IND1-S6	WT-BpsA harboring pEK-bhr-anti-0549	This study
IND1-S7	WT-BpsA harboring pEK-bhr-anti-2508	This study
IND1-S8	WT-BpsA harboring pEK-bhr-anti-1011	This study
IND1-S9	WT-BpsA harboring pEK-bhr-anti-2907	This study
IND1-S10	WT-BpsA harboring pEK-bhr-anti-1260	This study
IND1-S11	WT-BpsA harboring pEK-bhr-anti-2708	This study
IND1-S12	WT-BpsA harboring pEK-bhr-anti-2536	This study
IND1-S13	WT-BpsA harboring pEK-bhr-anti-2060	This study
BIRU11	ATCC 13032 with PO6-iolT1, Psod-iolT2, Ptuf-ppgk, Ptuf-ppc, harboring expression vectors pEK-BA1 and pCES-GOG	Ref. 3
BIRU11-NP	BIRU11 without plasmids	Ref. 3
BIRU12	BIRU11 NCgl2113 (G1T)	This study
BIRU13	BIRU11 ruvA (A1G)	This study
BIRU14	BIRU11 NCgl0549 (A1G)	This study
BIRU15	BIRU11 NCgl2508 (A1G)	This study
BIRU16	BIRU11 NCgl2907 (A1G)	This study
BIRU17	BIRU11-NP with NCgl2113 (G1T), NCgl2907 (A1G)	This study
BIRU18	BIRU11-NP with NCgl2113 (G1T), ruvA (A1G)	This study
BIRU19	BIRU11-NP with NCgl2907 (A1G), ruvA (A1G)	This study
BIRU20	BIRU11-NP with NCgl2907 (A1G), NCgl2113 (G1T), ruvA (A1G)	This study
BIRU11-his-ruvA	BIRU11-NP with histidine-tag to 3’ of ruvA	This study
BIRU20-his-ruvA	BIRU20 with histidine-tag to 3’ of ruvA	This study
Plasmids
pEKEx1	E. coli–C. glutamicum shuttle vector, pBL1 origin, pUC origin, Ptac, lacIQ, KmR	Ref. 4
pCES208	E. coli–C. glutamicum shuttle vector, Ptac, KmR	Ref. 5
pCS	pCES208 derivative with the antibiotic marker switched from KmR to SpcR	This study
pTacCC1	pCC1 origin, Ptac, SpcR	Ref. 6
pES0-EGFP	pEKEx1 derivative, lacIQ deleted, EGFP, KmR	Ref. 6
pK19mobsacB	Knockout vector for C. glutamicum; oriT, sacB, KmR	Lab stock
pEK-Echfq	pEKEx1 derivative containing hfq from E. coli	This study
pEK-Echfq(opt)	pEKEx1 derivative containing hfq from E. coli codon optimized for C. glutamicum	This study
pEK-MicC	pEKEx1 derivative containing MicC from E. coli	This study
pEK-ehm	pEK-Echfq derivative additionally containing MicC from E. coli	This study
pEK-MicC-Echfq(opt)	pEK-Echfq(opt) derivative additionally containing MicC from E. coli	This study
pEK-MicC-antiGFP	pEK-MicC derivative containing target binding sequence (reverse complementary to the first 24 nt of the target gene) of GFP	This study
pEK-ehm-antiGFP	pEK-ehm derivative containing target binding sequence of GFP	This study
pEK-MicC-Echfq(opt)-antiGFP	pEK-MicC-Echfq(opt) derivative containing target binding sequence of GFP (attached with a C-terminal FLAG-tag)	This study
pCES-I16-GFP	pCES208 derivative containing GFP under the I16 synthetic promoter	Ref. 6
pCS-I16-GFP	pCES-I16-GFP derivative with the antibiotic marker switched from KmR to SpcR	This study
pCS-I16-GFP (GTG)	pCS-I16-GFP derivative with the start codon of the GFP gene changed from ATG to GTG	This study
pCS-I16-GFP (TTG)	pCS-I16-GFP derivative with the start codon of the GFP gene changed from ATG to TTG	This study
pWAS	ColE1 origin, araC, PBAD-cI(ts2), PR-sRNA scaffold-T1/TE terminator, ApR	Ref. 1
pWAS-ArnA	pWAS derivative with MicC exchanged with ArnA from C. glutamicum	This study
pWAS-SprX2	pWAS derivative with MicC exchanged with SprX2 from Staphylococcus aureus	This study
pWAS-RoxS	pWAS derivative with MicC exchanged with RoxS from Bacillus subtilis	This study
pWAS-LhrA	pWAS derivative with MicC exchanged with LhrA from Listeria monocytogenes	This study
pWAS-Scr5239	pWAS derivative with MicC exchanged with Scr5239 from Streptomyces coelicolor	This study
pWAS-BtsR1	pWAS derivative with MicC exchanged with BtsR1 from Bacillus thuringiensis	This study
pEK-Sahfq	pEKEx1 derivative containing hfq from S. aureus (Sahfq)	This study
pEK-Bshfq	pEKEx1 derivative containing hfq from B. subtilis (Bshfq)	This study
pEK-LmHfq	pEKEx1 derivative containing hfq from L. monocytogenes (Lmhfq)	This study
pEK-BtHfq	pEKEx1 derivative containing hfq from B. thuringiensis (Bthfq)	This study
pEK-ArnA-antiGFP	pEKEx1 derivative containing anti-GFP sRNA with ArnA scaffold	This study
pEK-shs-antiGFP	pEK-Sahfq derivative containing anti-GFP sRNA with SprX2 scaffold	This study
pEK-SprX2-antiGFP	pEKEx1 derivative containing anti-GFP sRNA with SprX2 scaffold	This study
pEK-bhr-antiGFP	pEK-Bshfq derivative containing anti-GFP sRNA with RoxS scaffold	This study
pEK-RoxS-antiGFP	pEKEx1 derivative containing anti-GFP sRNA with RoxS scaffold	This study
pEK-Scr5239-antiGFP	pEKEx1 derivative containing anti-GFP sRNA with Scr5239 scaffold	This study
pEK-LhrA-antiGFP	pEKEx1 derivative containing anti-GFP sRNA with LhrA scaffold	This study
pEK-lhl-antiGFP	pEK-Lmhfq derivative containing anti-GFP sRNA with LhrA scaffold	This study
pEK-BtsR1-antiGFP	pEKEx1 derivative containing anti-GFP sRNA with BtsR1 scaffold	This study
pEK-bhb-antiGFP	pEK-BtHfq derivative containing anti-GFP sRNA with BtsR1 scaffold	This study
pEK-bhr-antiSfGFP-16nt	pEK-bhr derivative containing target binding sequence (reverse complementary to the first 16 nt of the target gene) of GFP	This study
pEK-bhr-antiSfGFP-18nt	pEK-bhr derivative containing target binding sequence of GFP (18 nt)	This study
pEK-bhr-antiSfGFP-20nt	pEK-bhr derivative containing target binding sequence of GFP (20 nt)	This study
pEK-bhr-antiSfGFP-22nt	pEK-bhr derivative containing target binding sequence of GFP (22 nt)	This study
pEK-bhr-antiSfGFP-26nt	pEK-bhr derivative containing target binding sequence of GFP (26 nt)	This study
pEK-bhr-antiSfGFP-28nt	pEK-bhr derivative containing target binding sequence of GFP (28 nt)	This study
pEK-bhr-antiSfGFP-30nt	pEK-bhr derivative containing target binding sequence of GFP (30 nt)	This study
pEK-bhr-antiSfGFP-32nt	pEK-bhr derivative containing target binding sequence of GFP (32 nt)	This study
pEK-bhr-antiSfGFP-34nt	pEK-bhr derivative containing target binding sequence of GFP (34 nt)	This study
pEK-bhr-antiSfGFP-36nt	pEK-bhr derivative containing target binding sequence of GFP (36 nt)	This study
pEK-bhr-antiSfGFP-38nt	pEK-bhr derivative containing target binding sequence of GFP (38 nt)	This study
pEK-bhr-antiSfGFP-40nt	pEK-bhr derivative containing target binding sequence of GFP (40 nt)	This study
pUC19-sgRNA	pUC19 derivative, sgRNA scaffold-T1/TE terminator, ApR	Ref. 5
pEKEx1-dCas9opt	pEKEx1 derivative, containing catalytically dead Cas9 optimized for C. glutamicum	Ref. 5
pEK-dCas9-GFP	pEKEx1-dCas9opt derivative, Ptac-sgRNA-T1/TE terminator with guide sequence 5ʹ– ATGGTGAGCAAGGGCGAGGA–3ʹ targeting GFP, KmR	This study
pEK-RoxS-antiEGFP	pEK-RoxS derivative containing anti-EGFP sRNA	This study
pEK-bhr-antiEGFP	pEK-bhr derivative containing anti-EGFP sRNA	This study
pEKtuf-mCherry	pEKEx1 derivative, containing mCherry under tuf promoter	Lab stock
pCES-mCherry	pCES-I16-GFP derivative, with GFP gene switched to mCherry	This study
pEK-bhr-anti-mCherry	pEK-bhr derivative containing anti-mCherry sRNA	This study
pEK-bhr-anti-sfGFP-anti-mCherry	pEK-bhr derivative containing anti-sfGFP sRNA and anti-mCherry sRNA	This study
pEKEx1-dCas9-sgRNA(GFP)-BsHfq	pEK-dCas9-GFP derivative containing hfq from B. subtilis	This study
pEKEx1-dCas9-sgRNA(GFP)-BsHfq- antiGFP-sRNA	pEK-dCas9-GFP derivative containing anti-GFP sRNA with RoxS scaffold and hfq from B. subtilis	This study
pACYC184	CmR, p15A origin, 4.2-kb	New England Biolabs
pACDsRed2	CmR, p15A origin, Plac promoter - DsRed2 in ApaI and SalI site of pACYC184 KS, 3.6-kb	Ref. 8
pACYC-EGFP	pACDsRed2 derivative with DsRed2 exchanged with EGFP	This study
pCHAct	KmR, pCH derivative containing amiCADS operon as an acetamide-inducible promoter cassette	This study
pCESAct	SpcR, pCS derivative containing amiCADS operon as an acetamide-inducible promoter cassette	This study
pCESAct-EGFP	pCESAct derivative containing EGFP	This study
pCESAct-rppA	pCESAct derivative containing rppA from Streptomyces griseus	This study
pTac-5’UTR-Sgr_rppA	pTacCDFS derivative containing 5’-UTR modified rppA from Streptomyces griseus	Ref. 9
pB0A	E. coli–B. subtilis shuttle vector, Para, sgRNA scaffold, gfpmut3, ApR, CmR	Ref. 10
pHCas	E. coli–B. subtilis shuttle vector, Pgrac-cas9, lacI, ApR, KmR	Ref. 10
pBsuCGroxS-antiEGFP	E. coli-B. subtilis shuttle vector, PgroES, anti-EGFP sRNA with roxS scaffold, ApR, CmR	This study
pCRISPR-Cas9	E. coli-S. coelicolor shuttle vector, temperature sensitive plasmid, tsr, aac(3)IV, oriT, PermE*-sgRNA-to terminator, PtipA-cas9-fd terminator	Ref. 11
pGM-CTRL	pCRISPR-Cas9 derivative without cas9	This study
pGM-BsHfq	pGM-CTRL derivative containing Bshfq	This study
pGMbhr-anti-actIORFI	pGM-BsHfq derivative containing anti-actIORFI sRNA with RoxS scaffold	This study
pSK9065	E. coli–S. aureus shuttle vector, ApR, aadD (neomycin resistance), pSK1 ori, tetR- Pxyl/tet-mRFPmars	Ref. 12
pRMC2	E. coli–S. aureus shuttle vector, ApR, CmR, pC194 ori, tetR- Pxyl/tet	Ref. 13
pRMC2-BsHfq	pRMC2 derivative containing Bshfq	This study
pRMCbhr-anti-mRFPmars	pRMC2-BsHfq derivative containing anti-mRFPmars sRNA with RoxS scaffold	This study
pRMCbhr-anti-icaA	pRMC2-BsHfq derivative containing anti-icaA sRNA with RoxS scaffold	This study
pRMCbhr-anti-sarA	pRMC2-BsHfq derivative containing anti-sarA sRNA with RoxS scaffold	This study
pBBR1MCS-2	A broad-host-range plasmid for Gram-negative bacteria, KmR, pBBR1 origin, 5.1-kb.	Ref. 14
pBBR1TaKL	pBBR1MCS-2 derivative containing lacI and Ptac-rrnB terminator	This study
pBBR1TaKL-BsHfq	pBBR1TaKL derivative containing Bshfq	This study
pBBR1bhr-anti-EGFP	pBBR1TaKL-BsHfq derivative containing anti-EGFP sRNA with RoxS scaffold	This study
pBBR1bhr-anti-vioA	pBBR1TaKL-BsHfq derivative containing anti-vioA sRNA with RoxS scaffold	This study
pTD6	E. coli–L. lactis shuttle vector, TcR (tetracycline resistance)	Ref. 15
pTD6-RoxS-anti-upp	pTD6 derivative, containing anti-upp RoxS sRNA	This study
pEK-bhr-anti-folA	pEK-bhr derivative containing anti-folA sRNA	This study
pEK-bhr-anti-lysA	pEK-bhr derivative containing anti-lysA sRNA	This study
pEK-bhr-anti-pyc	pEK-bhr derivative containing anti-pyc sRNA	This study
pEK-bhr-anti-rppA	pEK-bhr derivative containing anti-rppA sRNA
pGA1	pCS derivative, containing his-tagged and codon-optimized davA and davB from P. putida	Ref. 16
pET−30α(+)-his-act	Expression plasmid, pBR322 ori, containing N-terminal his-tagged C. propionium act gene under T7 promoter	Ref. 17
pCS-ABact	pGA1 derivative, containing act gene from C. propionicum	This study
pEK-bhr-anti-gdh	pEK-bhr derivative containing anti-gdh sRNA	This study
pEK-bhr-anti-hom	pEK-bhr derivative containing anti-hom sRNA	This study
pEK-bhr-anti-icd	pEK-bhr derivative containing anti-icd sRNA	This study
pEK-bhr-anti-gltA	pEK-bhr derivative containing anti-gltA sRNA	This study
pEK-bhr-anti-poxB	pEK-bhr derivative containing anti-poxB sRNA	This study
pEK-bhr-anti-aroG2	pEK-bhr derivative containing anti-aroG2 sRNA	This study
pEK-bhr-anti-aroG	pEK-bhr derivative containing anti-aroG sRNA	This study
pEK-bhr-anti-aceE	pEK-bhr derivative containing anti-aceE sRNA	This study
pEK-bhr-anti-fur	pEK-bhr derivative containing anti-fur sRNA	This study
pEK-bhr-anti-murE	pEK-bhr derivative containing anti-murE sRNA	This study
pEK-bhr-anti-gltX	pEK-bhr derivative containing anti-gltX sRNA	This study
pEK-bhr-anti-pyk1	pEK-bhr derivative containing anti-pyk1 sRNA	This study
pEK-bhr-anti-1513	pEK-bhr derivative, containing anti-NCgl1513 sRNA	This study
pEK-bhr-anti-1396	pEK-bhr derivative containing anti-NCgl1396 sRNA	This study
pEK-bhr-anti-0414	pEK-bhr derivative containing anti-NCgl0414 sRNA	This study
pEK-bhr-anti-1868	pEK-bhr derivative containing anti-NCgl1868 sRNA	This study
pEK-bhr-anti-1516	pEK-bhr derivative containing anti-NCgl1516 sRNA	This study
pEK-bhr-anti-0819	pEK-bhr derivative containing anti-NCgl0819 sRNA	This study
pEK-bhr-anti-1512	pEK-bhr derivative containing anti-NCgl1512 sRNA	This study
pEK-bhr-anti-0403	pEK-bhr derivative containing anti-NCgl0403 sRNA	This study
pEK-bhr-anti-1379	pEK-bhr derivative containing anti-NCgl1379 sRNA	This study
pEK-bhr-anti-1523	pEK-bhr derivative containing anti-NCgl1523 sRNA	This study
pEK-bhr-anti-0286	pEK-bhr derivative containing anti-NCgl0286 sRNA	This study
pEK-bhr-anti-2799	pEK-bhr derivative containing anti-NCgl2799 sRNA	This study
pEK-bhr-anti-0223	pEK-bhr derivative containing anti-NCgl0223 sRNA	This study
pEK-bhr-anti-0795	pEK-bhr derivative containing anti-NCgl0795 sRNA	This study
pEK-bhr-anti-2200	pEK-bhr derivative containing anti-NCgl2200 sRNA	This study
pSH36HTc	pCS derivative containing aamt1opt-Cgl under H36 promoter with a N-terminal 6×His-tag	Ref. 18
pEKGH	pEKEx1 derivative containing aroGS180F from E. coli W3110 under tac promoter, RBS-sahH from C. glutamicum ATCC 13032	Ref. 18
pEK-amGH	pEKGH derivative containing aamt1opt-Cgl under H36 promoter with a N-terminal 6×His-tag	This study
pEK-bhrB	pEK-BsHfq derivative containing a sRNA construct with RoxS scaffold and two proximate BsaI sites for insertion of target binding sequences	This study
pCS-bpsA	pCS derivative containing bpsA from Streptomyces lavendulae codon optimized for C. glutamicum	This study
pEK-bhr-anti-0327	pEK-bhr derivative containing anti-NCgl0327 sRNA	This study
pEK-bhr-anti-0305	pEK-bhr derivative containing anti-NCgl0305 sRNA	This study
pEK-bhr-anti-2113	pEK-bhr derivative containing anti-NCgl2113 sRNA	This study
pEK-bhr-anti-1597	pEK-bhr derivative containing anti-NCgl1597 sRNA	This study
pEK-bhr-anti-0619	pEK-bhr derivative containing anti-NCgl0619 sRNA	This study
pEK-bhr-anti-0549	pEK-bhr derivative containing anti-NCgl0549 sRNA	This study
pEK-bhr-anti-2508	pEK-bhr derivative containing anti-NCgl2508 sRNA	This study
pEK-bhr-anti-1011	pEK-bhr derivative containing anti-NCgl1011 sRNA	This study
pEK-bhr-anti-2907	pEK-bhr derivative containing anti-NCgl2907 sRNA	This study
pEK-bhr-anti-1260	pEK-bhr derivative containing anti-NCgl1260 sRNA	This study
pEK-bhr-anti-2708	pEK-bhr derivative containing anti-NCgl2708 sRNA	This study
pEK-bhr-anti-2536	pEK-bhr derivative containing anti-NCgl2536 sRNA	This study
pEK-bhr-anti-2060	pEK-bhr derivative containing anti-NCgl2060 sRNA	This study
pK19msb-MKD1	pK19mobsacB derivative, start codon replacement of gnd to GTG	This study
pK19msb-MKD2	pK19mobsacB derivative, start codon replacement of pgl to GTG	This study
pK19msb-MKD3	pK19mobsacB derivative, start codon replacement of tkt to GTG	This study
pK19msb-IND1	pK19mobsacB derivative, start codon replacement of NCgl2113 to TTG	This study
pK19msb-IND2	pK19mobsacB derivative, start codon replacement of NCgl1597 (ruvA) to GTG	This study
pK19msb-IND3	pK19mobsacB derivative, start codon replacement of NCgl0549 to GTG	This study
pK19msb-IND4	pK19mobsacB derivative, start codon replacement of NCgl2508 (purC) to GTG	This study
pK19msb-IND5	pK19mobsacB derivative, start codon replacement of NCgl2907 to GTG	This study
pEK-BA1	KmR; pEKEx1 derivative harboring codon-optimized bpsA	Ref. 19
pCES-GOG	SpcR; pCS derivative harboring glnAY405F, odhIT15A, and gdh	Ref. 19
pK19msb-INDhis	pK19mobsacB derivative, addition of histidine-tag to 3’ of NCgl1597 (ruvA)	This study
pK19msb-VLhis1	pK19mobsacB derivative, addition of histidine-tag to 3’ of gdh	This study
pK19msb-VLhis2	pK19mobsacB derivative, addition of histidine-tag to 3’ of hom	This study
pK19msb-VLhis3	pK19mobsacB derivative, addition of histidine-tag to 3’ of icd	This study
a Abbreviations: Ap, ampicillin, Cm, chloramphenicol; Km, kanamycin; Spc, spectinomycin; Tc, tetracycline; R, resistance.
b Invitrogen, Corp., Carlsbad, CA
c KCTC, Korea Collection for Type Cultures
d DSMZ, Deutsche Sammlung von Mikroorganismen und Zellkulturen GmbH
References
1	Simon, R., Priefer, U. & Pühler, A. A broad host range mobilization system for in vivo genetic engineering: transposon mutagenesis in gram negative bacteria. Nat. Biotechnol. 1, 784-791 (1983).
2	Shin, J.H. et al. Metabolic engineering of Corynebacterium glutamicum for enhanced production of 5-aminovaleric acid. Microb. Cell Fact. 15, 174 (2016).
3	Ghiffary, M.R. et al. High-level production of the natural blue pigment indigoidine from metabolically engineered Corynebacterium glutamicum for sustainable fabric dyes. ACS Sustain. Chem. Eng. 9, 6613-6622 (2021).
4	Eikmanns, B.J., Kleinertz, E., Liebl, W. & Sahm, H. A family of Corynebacterium glutamicum/Escherichia coli shuttle vectors for cloning, controlled gene expression, and promoter probing. Gene 102, 93-98 (1991).
5	Park, J.U. et al. Construction of heat-inducible expression vector of Corynebacterium glutamicum and C. ammoniagenes: fusion of lambda operator with promoters isolated from C. ammoniagenes. J. Microbiol. Biotechnol. 18, 639-647 (2008).
6	Cho, J.S. et al. CRISPR/Cas9-coupled recombineering for metabolic engineering of Corynebacterium glutamicum. Metab. Eng. 42, 157-167 (2017).
7	Yim, S.S., An, S.J., Kang, M., Lee, J. & Jeong, K.J. Isolation of fully synthetic promoters for high-level gene expression in Corynebacterium glutamicum. Biotechnol. Bioeng. 110, 2959-2969 (2013).
8	Noh, M., Yoo, S.M., Yang, D. & Lee, S.Y. Broad-spectrum gene repression using scaffold engineering of synthetic sRNAs. ACS Synth. Biol. 8, 1452-1461 (2019).
9	Yang, D. et al. Repurposing type III polyketide synthase as a malonyl-CoA biosensor for metabolic engineering in bacteria. Proc. Natl. Acad. Sci. USA 115, 9835-9844 (2018).
10	So, Y. et al. A highly efficient CRISPR-Cas9-mediated large genomic deletion in Bacillus subtilis. Front. Microbiol. 8, 1167 (2017).
11	Tong, Y., Charusanti, P., Zhang, L., Weber, T. & Lee, S.Y. CRISPR-Cas9 based engineering of actinomycetal genomes. ACS Synth. Biol. 4, 1020-1029 (2015).
12	Brzoska, A.J. & Firth, N. Two-plasmid vector system for independently controlled expression of green and red fluorescent fusion proteins in Staphylococcus aureus. Appl. Environ. Microbiol. 79, 3133-3136 (2013).
13	Corrigan, R.M. & Foster, T.J. An improved tetracycline-inducible expression vector for Staphylococcus aureus. Plasmid 61, 126-129 (2009).
14	Kovach, M.E. et al. Four new derivatives of the broad-host-range cloning vector pBBR1MCS, carrying different antibiotic-resistance cassettes. Gene 166, 175-176 (1995).
15	Solem, C., Dehli, T. & Jensen, P.R. Rewiring Lactococcus lactis for ethanol production. Appl. Environ. Microbiol. 79, 2512-2518 (2013).
16	Han, T.H., Kim, G.B. & Lee, S.Y. Glutaric acid production by systems metabolic engineering of an L-lysine–overproducing Corynebacterium glutamicum. Proc. Natl. Acad. Sci. USA 117, 30328-30334 (2020).
17	Chae, T.U., Ko, Y.S., Hwang, K.S. & Lee, S.Y. Metabolic engineering of Escherichia coli for the production of four-, five- and six-carbon lactams. Metab. Eng. 41, 82-91 (2017).
18	Luo, Z.W., Cho, J.S. & Lee, S.Y. Microbial production of methyl anthranilate, a grape flavor compound. Proc. Natl. Acad. Sci. U S A 116, 10749-10756 (2019).
19	Ghiffary, M.R. et al. High-level production of the natural blue pigment indigoidine from metabolically engineered Corynebacterium glutamicum for sustainable fabric dyes. ACS Sustain. Chem. Eng. 9, 6613-6622 (2021).
