# Supplementary material for: Targeted and high-throughput gene knockdown in diverse bacteria using synthetic sRNAs
Source: Nat Commun. 2023 Apr 24;14:2359. doi: 10.1038/s41467-023-38119-y (PMC10126203; doi:10.1038/s41467-023-38119-y)
Supplement: Supplementary file 9 — Supplementary Data 6 [file 41467_2023_38119_MOESM9_ESM.xlsx]

## Sheet: Sheet1
Supplementary Data 6 | Oligonucleotides used in this study
Oligonucleotide	Sequence (5’-3’)
Echfq_gib_F	caatttcacacaggaaacagaattc atggctaaggggcaatctttac
Echfq_gib_R	caccatatctatatctccttgaattc attattcggtttcttcgctgtcc
Echfq_opt_gib_F	caatttcacacaggaaacagaattc atggctaagggtcagtctctc
Echfq_opt_gib_R	caccatatctatatctccttgaattc attactattcggtttcctcgg
M9A1_micC_F	ttgacaattaatcatcggctcgtataatgtgtgg tttctgttgggccattgcattg
M5A_R	tatagatatcccgcggtatattaattaa tataaacgcagaaaggccc
M9K_F	tggatgatggggcgattcaggtatagatatcttgacaattaatcatcggct
M5E_R	aaggtgttgctgactcataccaggtatagatatcccgcggtata
M9A1_antiGFP_F	ttgacaattaatcatcggctcgtataatgtgtgg gaaaagttcttctcctttactcat tttctgttgggccattgcattg
spc_gib_F	tgctctgccagtgttacaaccattcaaatatgtatccgctgag
spc_gib_R	atctgatccttcaactcagccatagtaagccagtatacactcc
208_inv_F	gctgagttgaaggatcagat
208_inv_R	gttgtaacactggcagagca
pWAS_ArnA_IV_F	aaaggctattcaggggtaatttttt cgggggatccactagttctag
pWAS_ArnA_IV_R	aaaagactgttcgggggtaacgatgt ctcgagccaggcatcaaataaaac
pWAS_SprX2_IV_F	acccagtgacatgcttgggtga cgggggatccactagttctag
pWAS_SprX2_IV_R	gttttttcttacgatagagagca ctcgagccaggcatcaaataaaac
pWAS_RoxS_IV_F	aagcgcggtttcatatgt cgggggatccactagttctag
pWAS_RoxS_IV_R	atcccggcgcggtttcttt ctcgagccaggcatcaaataaaac
pWAS_LhrA_IV_F	gaacatgatggcaacgctggaaatgtttatttcgagcgtcttttttt ctcgagccaggcatcaaataaaac
pWAS_LhrA_IV_R	gggcgcctatgcataacgggatgaggcatagacatgaactacacggc gcaaccattatcaccgccagag
pWAS_Scr5239_IV_F	gagagggctgagggtccctctcaggcgc ctcgagccaggcatcaaataaa
pWAS_Scr5239_IV_R	gcaaccattatcaccgccagag
pWAS_BtsR1_IV_F	tttacatgtattgtaaaccttcacactaatgtgaagg ctcgagccaggcatcaaataaaac
Bshfq_gib_F	caatttcacacaggaaacagaattc atgaaaccgattaatattcag
Bshfq_gib_R	caaaacagccaagcttggctgcag attattcgagttcaagctggac
Sahfq_gib_F	caatttcacacaggaaacagaattc
Sahfq_gib_R	caaaacagccaagcttggctg
M9A1_ArnA_GFP_F	ttgacaattaatcatcggctcgtataatgtgtgg gaaaagttcttctcctttactcat aaaaaattacccctgaatagcc
M9A1_SprX2_GFP_F	ttgacaattaatcatcggctcgtataatgtgtgg gaaaagttcttctcctttactcat tcacccaagcatgtcactgg
M9A1_RoxS_GFP_F	ttgacaattaatcatcggctcgtataatgtgtgg gaaaagttcttctcctttactcat acatatgaaaccgcgcttatc
M9A1_Sco_GFP_F	ttgacaattaatcatcggctcgtataatgtgtgg gaaaagttcttctcctttactcat gagagggctgagggtccctc
M9A1_LhrA_GFP_F	ttgacaattaatcatcggctcgtataatgtgtgg gaaaagttcttctcctttactcat gccgtgtagttcatgtctatgc
M9A1_BtsR1_GFP_F	ttgacaattaatcatcggctcgtataatgtgtgg gaaaagttcttctcctttactcat tttacatgtattgtaaaccttcac
dnaK_RT_F	gaaaacaccatcaccattc
dnaK_RT_R	gtctggtaaaccagggactc
GFP_RT_F	tgcactactggaaaactacc
GFP_RT_R	tgtagttcccgtcatctttg
M9A1_RoxS_sfGFP_16_F	ttgacaattaatcatcggctcgtataatgtgtgg cttctcctttgctcat acatatgaaaccgcgcttatc
M9A1_RoxS_sfGFP_18_F	ttgacaattaatcatcggctcgtataatgtgtgg ttcttctcctttgctcat acatatgaaaccgcgcttatc
M9A1_RoxS_sfGFP_20_F	ttgacaattaatcatcggctcgtataatgtgtgg agttcttctcctttgctcat acatatgaaaccgcgcttatc
M9A1_RoxS_sfGFP_22_F	ttgacaattaatcatcggctcgtataatgtgtgg aaagttcttctcctttgctcat acatatgaaaccgcgcttatc
M9A1_RoxS_sfGFP_26_F	ttgacaattaatcatcggctcgtataatgtgtgg gtgaaaagttcttctcctttgctcat acatatgaaaccgcgcttatc
M9A1_RoxS_sfGFP_28_F	ttgacaattaatcatcggctcgtataatgtgtgg cagtgaaaagttcttctcctttgctcat acatatgaaaccgcgcttatc
M9A1_RoxS_sfGFP_30_F	ttgacaattaatcatcggctcgtataatgtgtgg tccagtgaaaagttcttctcctttgctcat acatatgaaaccgcgcttatc
M9A1_RoxS_sfGFP_32_F	ttgacaattaatcatcggctcgtataatgtgtgg actccagtgaaaagttcttctcctttgctcat acatatgaaaccgcgcttatc
M9A1_RoxS_sfGFP_34_F	ttgacaattaatcatcggctcgtataatgtgtgg caactccagtgaaaagttcttctcctttgctcat acatatgaaaccgcgcttatc
M9A1_RoxS_sfGFP_36_F	ttgacaattaatcatcggctcgtataatgtgtgg gacaactccagtgaaaagttcttctcctttgctcat acatatgaaaccgcgcttatc
M9A1_RoxS_sfGFP_38_F	ttgacaattaatcatcggctcgtataatgtgtgg gggacaactccagtgaaaagttcttctcctttgctcat acatatgaaaccgcgcttatc
M9A1_RoxS_sfGFP_40_F	ttgacaattaatcatcggctcgtataatgtgtgg ttgggacaactccagtgaaaagttcttctcctttgctcat acatatgaaaccgcgcttatc
M9A1_RoxS_EGFP_F	ttgacaattaatcatcggctcgtataatgtgtgg cagctcctcgcccttgctcaccat acatatgaaaccgcgcttatc
EGFP_F	taaatcagaatctagaagcggtctgataaaacagaatttgccgtactcaggcgagaagaaaggagcaatcgat atggtgagcaagggcgaggag
EGFP_R	caaaacagccaagcttgcatgc ttacttgtacagctcgtccatg
EGFP_PacI_F	actttattaattaaaaagaggagaaatactag atggtgagcaagggcgaggag
EGFP_XhoI_R	gcctggctcgagtcacttgtacagctcgtccatg
amiCADS_F	cacaaggactgctcccaaagatct gaagtgacgcggtctcaagcgtc
amiCADS_R	taggtacctacgtagctagcatatgatatctagactagtgtggactccctttctc ttatcgggtggtggccgcgag
rrnB_F	gctagctacgtaggtacctaggatcc ttttggcggatgagagaagattttc
rrnB_R	caacgtggctttcccacccggggatcc aaaaggccatccgtcaggatgg
pAct_F	gatcagcgacgccgcagtact gaagtgacgcggtctcaagc
pAct_R	agcggccttgtcttcaaaaggccatccgtcaggatg
pCES_IV_F	gaagacaaggccgctaccgcggtggagctccaattc
pCES_IV_R	cttgagaccgcgtcacttc agtactgcggcgtcgctgatc
pCESAct-EGFP_F	aagggagtccacactagt atggtgagcaagggcgaggag
pCESAct-EGFP_R	acctacgtagctagcatatg attacttgtacagctcgtccatgcc
pCESAct-rppA_F	aagggagtccacactagt atggcgaccctgtgccga
pCESAct-rppA_R	acctacgtagctagcatatg ttagccggacagcgcaacg
pB0ArepUTR-	caaaaaaactccttctgagctagt
pBsuC-	atcgctgtcttgctggct
pB0A-ATG-rep+	tagagaactagctcagaaggagtttttttg atgatttattcatctgaaaatga
pB0A-rep-	gtgcaccatacaaaacatatttc
antiEGFP-roxS-SL3+	cagctcctcgcccttgctcaccat acatatgaaaccgcgcttatc
rep(Bsu)-T1TE-	ttgtgttgaaatatgttttgtatggtgcac tataaacgcagaaaggcccac
pBsuC-PgroES+	ttcaagaattcagccagcaagacagcgata cagctattgtaacataatcggt
antiEGFP-PgroES-	atatgtatggtgagcaagggcgaggagctg attcttataataaagaatctccct
del_sigF_L+	cttggcactcttgttctga
del_sigF_L-	ttaattacaaagcgctttgc
del_sigF_R+	tggaaacaataagagcaggga
del_sigF_R-	cttttattgctttacacccgt
del_sigF-catBsu+	aaagcaaagcgctttgtaattaa tcttcaactaaagcaccca
del_sigF-catBsu-	tccctgctcttattgtttcca ttataaaagccagtcattaggc
spoVAF3+	taaggcagcctaccaattca
sigF5-Pgrac+	ttatcaaaaagcaaagcgctttgtaattaa ccagctattgtaacataatcggt
Pgrac-	ggatccttcctcctttaattg
Pgrac-EGFP+	aacaattcccaattaaaggaggaaggatcc atggtgagcaagggcgag
lysA-EGFP-	aatgcgattatgaattggtaggctgcctta ttacttgtacagctcgtccatg
del_sigF-spoVAF3+	aaagcaaagcgctttgtaattaa taaggcagcctaccaattca
M9A1_RoxS_BsaI_F	ttgacaattaatcatcggctcgtataatgtgtgg agagaccggtctct acatatgaaaccgcgcttatc
M9-GFP20_1F	ttgacaattaatcatcggctcgtataatgtgtgg aagttcttctcctttactca gttttagagctagaaatagcaagt
M9A1_roxS_mCherry	ttgacaattaatcatcggctcgtataatgtgtgg gttatcctcctcgcccttgctcac acatatgaaaccgcgcttatc
CglsRNA_frag_AvrII_F	cacctagtcgcggatacccccc gattcaggtatagatatcttg
CglsRNA_frag_AvrII_R	gagggttacgtgtccgatacctagg tataaacgcagaaaggcccac
pCES-mCherry-F	ggttggtaggagtagcatgggatccgtgagcaagggcgaggaggataaca
pCES-mCherry-R	Tataatggccggctgggcctctagattacttgtacagctcgtccatgccg
pEK-BsHfq-avrII-F	cctagtcgcggataccccccctagggctgtgcaggtcgtaaatca
pEK-BsHfq-avrII-R	gagggttacgtgtccgatacctaggaaggccatccgtcaggatgg
pEK-antiGFP-sacII-F	gcctttctgcgtttatattaattaatataccgcggttgacaattaatcatcggctcg
pEK-antiGFP-sacII-R	tgactcataccaggtatagatatcccgcggtataaacgcagaaaggccca
pCRISPR_IV_R	catatgtccgctcccttctctg
pCRISPR_IV_F	aagctttctagaggatccccgg
BsHfq_Sco_F	cagagaagggagcggacatatgaaaccgattaatattcaggatc
BsHfq_Sco_R	ggggatcctctagaaagcttattattcgagttcaagctggacg
Sco_sRNA_R	ctatttctagctctaaaacccatgg tataaacgcagaaaggcccac
Sco_RoxS_actIORFI	cggttggtaggatcgacggc caccggcgccgcgtccagcggcat acatatgaaaccgcgcttatc
pRMC2_Hfq_R	aattcgagctcagatctgttaacggtacc aaaaggccatccgtcaggatg
pRMC2_BsHfq_F	gtataattaaaataagcttgatggtac ttaggaggatgattattt atgaaaccgattaatattcaggatc
pRMC2_sRNA_F2	gataccgtcgacctgcaggcatg atattgacactctatcattgatagagtataattaaaattgatg
pRMC2_sRNA_R1	gctttttaaaagcttgcatgc tataaacgcagaaaggcccac
pRMC2_sRNA_R2	gctttttaaaagcttgcatgc
RMCRoxS_antiRFP_F	cattgatagagtataattaaaat tgatgatgccatgagctctcccat acatatgaaaccgcgcttatc
RMCRoxS_icaA_F	cattgatagagtataattaaaat aagtaaaaagttaaatacatgcat acatatgaaaccgcgcttatc
RMCRoxS_sarA_F	cattgatagagtataattaaaat gtcattgatttttgaaatagccat acatatgaaaccgcgcttatc
pTacLac_pBBR1_F	caaaaatttaacgcgaatttt tcaagccttcgtcactggtcc
pTacLac_pBBR1_R	gttagctcactcattaggca aaaaggccatccgtcaggatg
pBBR1TaK_IV_F	tgcctaatgagtgagctaactcac
pBBR1TaK_IV_R	aaaattcgcgttaaatttttgttaaatc
RoxS_EGFP_F	ttgacaattaatcatcggctcgtataatgtgtgg cagctcctcgcccttgctcaccat acatatgaaaccgcgcttatc
RoxS_vioA_F	ttgacaattaatcatcggctcgtataatgtgtgg gcagatatcggaagaatgcttcat acatatgaaaccgcgcttatc
sRNA_AgeI_R	cttatgtctattgctggtttaccggt tataaacgcagaaaggcccac
sRNA_AgeI_F2	ctgcttccggtagtcaataaa ttgacaattaatcatcggctcgtat
sRNA_AgeI_R2	cttatgtctattgctggtttaccggt
pEK_BsaI_mut_F	ggtagtgtggggtc a ccccatgcgagag
pEK_BsaI_mut_R	ctctcgcatggggtgaccccacactacc
Oligo_F	taatacgactcactataggg
Oligo_R	caaaaaacccctcaagacc
LAB-sRNA_bs_LL_F	gtagtgagggggctggtataatcacatagtactgtt ttttcctatattagcttttgccat acatatgaaaccgcgcttat
LAB-sRNA_R	cgcctaaatttcccacaatccctagg tataaacgcagaaaggccca
LAB-hfq_ext_F	cttgtcgacccgggtacctcgagctc ctttggcagtttattcttgacatgtagtgagggggctggtata
LAB_ivp_pTD6_F	cctagggattgtgggaaatttaggc
LAB_ivp_pTD6_R	gagctcgaggtacccgggtc
M9A1_roxS_KP_folA_F	ttgacaattaatcatcggctcgtataatgtgtgg taacgccgcaatcagactgatcat acatatgaaaccgcgcttatc
M9A1_roxS_lysA	ttgacaattaatcatcggctcgtataatgtgtgg attgaaattttcaactgtagccat acatatgaaaccgcgcttatc
M9A1_roxS_pyc	ttgacaattaatcatcggctcgtataatgtgtgg cgttgaagatgtgtgagtcgacac acatatgaaaccgcgcttatc
M9A1_roxS_rppA	ttgacaattaatcatcggctcgtataatgtgtgg ggccggtcggcacagggtcgccat acatatgaaaccgcgcttatc
M9A1_roxS_gdh	ttgacaattaatcatcggctcgtataatgtgtgg agagacctgctcatcaactgtcat acatatgaaaccgcgcttatc
M9A1_roxS_hom	ttgacaattaatcatcggctcgtataatgtgtgg gcttggggcagatgctgaggtcat acatatgaaaccgcgcttatc
M9A1_roxS_icd	ttgacaattaatcatcggctcgtataatgtgtgg gcgggtccagatgatcttagccat acatatgaaaccgcgcttatc
M9A1_roxS_poxB	ttgacaattaatcatcggctcgtataatgtgtgg ttgttctgcgtagctgtgtgccat acatatgaaaccgcgcttatc
M9A1_roxS_aroG2	ttgacaattaatcatcggctcgtataatgtgtgg tgtccaactcacacccctattcat acatatgaaaccgcgcttatc
M9A1_roxS_aroG	ttgacaattaatcatcggctcgtataatgtgtgg ttcgagtgagactggagaactcat acatatgaaaccgcgcttatc
M9A1_roxS_aceE	ttgacaattaatcatcggctcgtataatgtgtgg accaagttttgcttgatcggccat acatatgaaaccgcgcttatc
M9A1_roxS_murE	ttgacaattaatcatcggctcgtataatgtgtgg gaggtccagcaacgtggttgccat acatatgaaaccgcgcttatc
M9A1_roxS_gltX	ttgacaattaatcatcggctcgtataatgtgtgg acgaacatcagtcatgcaggccat acatatgaaaccgcgcttatc
M9A1_roxS_pyk1	ttgacaattaatcatcggctcgtataatgtgtgg cttagttcgtctatccacgcccat acatatgaaaccgcgcttatc
M9A1_roxS_1513	ttgacaattaatcatcggctcgtataatgtgtgg tgcaagatcatcaatgtgagacat acatatgaaaccgcgcttatc
M9A1_roxS_1396	ttgacaattaatcatcggctcgtataatgtgtgg tgcgagattatctccattagtcat acatatgaaaccgcgcttatc
M9A1_roxS_0414	ttgacaattaatcatcggctcgtataatgtgtgg ctcgggcttatgggcgatagtcat acatatgaaaccgcgcttatc
M9A1_roxS_1868	ttgacaattaatcatcggctcgtataatgtgtgg ggcaaaggggatggtcaaattcac acatatgaaaccgcgcttatc
M9A1_roxS_1516	ttgacaattaatcatcggctcgtataatgtgtgg gcgtgcgcgtactacatcaaccat acatatgaaaccgcgcttatc
M9A1_roxS_0819	ttgacaattaatcatcggctcgtataatgtgtgg gaagttgtcacctgcattagtcat acatatgaaaccgcgcttatc
M9A1_roxS_1512	ttgacaattaatcatcggctcgtataatgtgtgg aggtgacagcgtcaaggtggtcaa acatatgaaaccgcgcttatc
M9A1_roxS_0403	ttgacaattaatcatcggctcgtataatgtgtgg tcgggtaccaatttttaaggtcat acatatgaaaccgcgcttatc
M9A1_roxS_1379	ttgacaattaatcatcggctcgtataatgtgtgg gaacaacacagtcgaggtatccat acatatgaaaccgcgcttatc
M9A1_roxS_1523	ttgacaattaatcatcggctcgtataatgtgtgg gtcatcgcgtaaaaaatcagtcat acatatgaaaccgcgcttatc
M9A1_roxS_0286	ttgacaattaatcatcggctcgtataatgtgtgg caggatctcctgtacaccttccac acatatgaaaccgcgcttatc
M9A1_roxS_2799	ttgacaattaatcatcggctcgtataatgtgtgg cacaacagttggtgcgtcgctcat acatatgaaaccgcgcttatc
M9A1_roxS_0223	ttgacaattaatcatcggctcgtataatgtgtgg gcgggaaatgtctttggtagtcac acatatgaaaccgcgcttatc
M9A1_roxS_0795(gltA)	ttgacaattaatcatcggctcgtataatgtgtgg agccacgatatccctttcaaacat acatatgaaaccgcgcttatc
M9A1_roxS_2200(fur)	ttgacaattaatcatcggctcgtataatgtgtgg ttggctgatgcgattgatacccac acatatgaaaccgcgcttatc
M9A1_roxS_327	ttgacaattaatcatcggctcgtataatgtgtgg tccggtcacaagcaaagaagtcat acatatgaaaccgcgcttatc
M9A1_roxS_305	ttgacaattaatcatcggctcgtataatgtgtgg tttggtcacgaacccgttcagcat acatatgaaaccgcgcttatc
M9A1_roxS_2113	ttgacaattaatcatcggctcgtataatgtgtgg attcatgtccgcccactcccccac acatatgaaaccgcgcttatc
M9A1_roxS_1597	ttgacaattaatcatcggctcgtataatgtgtgg agtgccacgaagtgaggcaatcat acatatgaaaccgcgcttatc
M9A1_roxS_619	ttgacaattaatcatcggctcgtataatgtgtgg aacgtgaagtgggtgttccggcat acatatgaaaccgcgcttatc
M9A1_roxS_549	ttgacaattaatcatcggctcgtataatgtgtgg gaccatttctcgcatcgtgcccat acatatgaaaccgcgcttatc
M9A1_roxS_2508	ttgacaattaatcatcggctcgtataatgtgtgg gtactgggagagttcaggacgcat acatatgaaaccgcgcttatc
M9A1_roxS_1011	ttgacaattaatcatcggctcgtataatgtgtgg gggtcgtgaatgtgaagtggccat acatatgaaaccgcgcttatc
M9A1_roxS_2907	ttgacaattaatcatcggctcgtataatgtgtgg tccggaggcgtgaatggttgacat acatatgaaaccgcgcttatc
M9A1_roxS_1260	ttgacaattaatcatcggctcgtataatgtgtgg aaggcgcggggaaagtgtattcac acatatgaaaccgcgcttatc
M9A1_roxS_2708	ttgacaattaatcatcggctcgtataatgtgtgg aagcgcgtgcgatacaacggtcat acatatgaaaccgcgcttatc
M9A1_roxS_2536	ttgacaattaatcatcggctcgtataatgtgtgg ggtcgcgattcgtgcgcggttcat acatatgaaaccgcgcttatc
M9A1_roxS_2060	ttgacaattaatcatcggctcgtataatgtgtgg aatataagcggcaaaagtgcgcat acatatgaaaccgcgcttatc
I16_GFP_G_F	tgggctacaggatattattgggatccgtgagtaaaggagaagaacttttcac
I16_GFP_T_F	tgggctacaggatattattgggatccttgagtaaaggagaagaacttttcac
I16_GFP_R	cggccgcttatttgtcatcg
ivp_I16_F	cgatgacaaataagcggccg
ivp_I16_R	ggatcccaataatatcctgtagcc
MANT-KD1-F1_F	attacgccaagcttgcatgcctgcaggaaatgaagtcggtgttgtt
MANT-KD1-F1_R	gttattgatcgtacttgacg
MANT-KD1-F2_F	cgtcaagtacgatcaataacgtgactaatggagataatctcgcac
MANT-KD1-F2_R	aattcgagctcggtacccggggatccttggcagcgatggactcaag
MANT-KD2-F1_F	attacgccaagcttgcatgcctgcagtgagaactatcacccaggtg
MANT-KD2-F1_R	agtgttgtatttctccttagac
MANT-KD2-F2_F	ctaaggagaaatacaacactgtggttgatgtagtacgcgca
MANT-KD2-F2_R	aattcgagctcggtacccggggatccggggaatcaaacaccgcgat
MANT-KD3-F1_F	attacgccaagcttgcatgcctgcagaaaactcgcgcggaaccaga
MANT-KD3-F1_R	tccttcctgggttaaaccgg
MANT-KD3-F2_F	ccggtttaacccaggaaggagtgaccaccttgacgctgtca
MANT-KD3-F2_R	aattcgagctcggtacccggggatccattcgccctcagcagcggtt
grna2_F	ccagccggccattataattaggc
grna2_R	ggatcccatgctactcctacca
bpsa_F1	tggtaggagtagcatgggatccatgaccttgcaggagactagc
bpsa_R2	gcctaattataatggccggctggttactcaccgagaaggtaacga
sRNA_frag_AvrII_F	cacctagtcgcggataccccccgattcaggtatagatatcttg
sRNA_frag_AvrII_R	gagggttacgtgtccgatacctaggtataaacgcagaaaggcccac
sRNA_Triple_AvrII_F	ggcctttctgcgtttataccgattcaggtatagatatcttg
actCg_pEK_F	tttcacacaggaaacagaattcatgaaacggccattgg
actCg_pEK_R	aacagccaagcttggctgcagttagattacattcttctcttccaatg
hisact_Not_F	agtagcatgggatcctatgcaccatcatcatcatcataaaagacc
hisact_Not_R	tggccggctgggcctttagatgacatttttctcttccagtgatttaatttcttc
VLhis_gdh_LA_F	attacgccaagcttgcatgcctgcaggcggttgggttcatacccc
VLhis_gdh_LA_R	gagtaaagtgcaggggtcttaatggtgatggtgatggtggatg
VLhis_gdh_RA_F	catccaccatcaccatcaccattaagacccctgcactttactcaaac
VLhis_gdh_RA_R	agtgaattcgagctcggtacccggggatcctgcagctggtgaacacatcg
VLhis_hom_LA_F	attacgccaagcttgcatgcctgcaggaaggaaagtcggccatttctgc
VLhis_hom_LA_R	caattgccatgtcagtaaaattaatggtgatggtgatggtggtc
VLhis_hom_RA_F	gaccaccatcaccatcaccattaattttactgacatggcaattgaactgaacg
VLhis_hom_RA_R	agtgaattcgagctcggtacccggggatccaagtggtacagcagcatactgtg
VLhis_icd_LA_F	attacgccaagcttgcatgcctgcagtgactacaacaccgacctcttcc
VLhis_icd_LA_R	cgctttttgtgaagagactttaatggtgatggtgatggtgcttc
VLhis_icd_RA_F	gaagcaccatcaccatcaccattaaagtctcttcacaaaaagcgctgtg
VLhis_icd_RA_R	agtgaattcgagctcggtacccggggatcccatcgatggcatcgatgcagttttg
purC_F1	tgcttccggctcgtatgttgtggcacatcttctgcacgctcg
purC_R1	gtgcgtcctgaactctcccag
purC_F2	ctgggagagttcaggacgcacgttaggcaagtctagacccctcg
purC_R2	ggggatgtgctgcaaggcgatcttatccagcgcctcgctgc
0549_F1	tgcttccggctcgtatgttgtggacgtgggcaatgagttctactc
0549_R1	ccatttctcgcatcgtgcccacgggttaactacaggtctccgcg
0549_F2	gtgggcacgatgcgagaaatg
0549_R2	ggggatgtgctgcaaggcgatgccacattcaggctggtctatc
2113_F1	tgcttccggctcgtatgttgtggtctgcgggttggtttccatc
2113_R1	ttgggggagtgggcggaca
2113_F2	gattcatgtccgcccactcccccaattttccgctttcagaaacttttctcg
2113_R2	gggatgtgctgcaaggcgatccccaatcgagttcaacctcg
2907_F1	tgcttccggctcgtatgttgtggcaccggcaccaagagtattg
2907_R1	catccccctagggttggccatgtgtcaaccattcacgcctcc
2907_F2	catggccaaccctagggggatg
2907_R2	ggggatgtgctgcaaggcgatgcacaatgcggtggtcatcg
ruvA_F1	tgcttccggctcgtatgttgtggatccggaaatcttccatcgcc
ruvA_R1	gtgattgcctcacttcgtggc
ruvA_F2	gtgccacgaagtgaggcaatcacgaagacactcctgaaaaatgtactagaac
ruvA_R2	ggggatgtgctgcaaggcgatctgacattcaggctgttcgcg
pK19BB_F	atcgccttgcagcacatccc
pK19BB_R	cacaacatacgagccggaagca
INDhis_LA_F	attacgccaagcttgcatgcctgcaggcggtgaggaagcactggtg
INDhis_LA_R	aatggtgatggtgatggtgctttccgctgagttttgccaatg
INDhis_RA_F	gcaccatcaccatcaccattagaccctcatgtccgatgt
INDhis_RA_R	aattcgagctcggtacccggggatccttaccgacgatgacatcgat
