# Supplementary material for: Targeted and high-throughput gene knockdown in diverse bacteria using synthetic sRNAs
Source: Nat Commun. 2023 Apr 24;14:2359. doi: 10.1038/s41467-023-38119-y (PMC10126203; doi:10.1038/s41467-023-38119-y)
Supplement: Supplementary file 11 — Source Data [file 41467_2023_38119_MOESM11_ESM.xlsx]

## Sheet: Figure 1d
Figure 1d
			1	2	3	AVG	SD	P-value (comparison with WT-GFP)
	WT	OD600	11.2	8.4	10.7	10.1	1.49332
	WT	GFP	-0.00322	0.00207	0.00115	0	0.00282629
	WT-GFP	OD600	8.1	12.35	11.9	10.7833	2.3347
	WT-GFP	GFP	1.09952	0.96215	0.93834	1	0.0870023
	BtHfq-BtsR1	OD600	10.6	11.26	10.52	10.7933	0.40612
	BtHfq-BtsR1	GFP	0.87487	0.82844	0.77504	0.826117	0.0499555	0.0398605
	BtsR1	OD600	10.4	9.8	10.9	10.3667	0.550757
	BtsR1	GFP	0.80372	0.84428	0.81383	0.82061	0.0211129	0.0255685
	LhrA	OD600	10.6	10.42	11.2	10.74	0.408412
	LhrA	GFP	0.82446	0.84454	0.786	0.818333	0.029747	0.0267262
	Scr5239	OD600	10.84	10.94	11.12	10.9667	0.141892
	Scr5239	GFP	0.71085	0.72142	0.70064	0.71097	0.0103905	0.00464166
	SprX2	OD600	12.6	12.6	11.5	12.2333	0.635085
	SprX2	GFP	0.68534	0.66487	0.6751	0.675103	0.010235	0.00301908
	EcHfq-MicC	OD600	12.7	12.1	11.6	12.1333	0.550757
	EcHfq-MicC	GFP	0.65175	0.6705	0.63956	0.653937	0.0155855	0.00246807
	SaHfq-SprX2	OD600	8	7.1	6.8	7.3	0.6245
	SaHfq-SprX2	GFP	0.57869	0.57581	0.56914	0.574547	0.00489874	0.00107133
	LmHfq-L	OD600	6.12	5.9	6.06	6.02667	0.113725
	LmHfq-L	GFP	0.43726	0.42368	0.4534	0.438113	0.0148784	0.000384607
	RoxS	OD600	11.6	11.6	11.1	11.4333	0.288675
	RoxS	GFP	0.40233	0.44512	0.41153	0.41966	0.0225237	0.000363783
	ArnA	OD600	12.2	12	12	12.0667	0.11547
	ArnA	GFP	0.40577	0.40899	0.39071	0.401823	0.00975816	0.000291856
	BsHfq-RoxS	OD600	11.9	12	11.2	11.7	0.43589
	BsHfq-RoxS	GFP	0.36862	0.34492	0.34986	0.354467	0.0125035	0.000219999

## Sheet: Figure 2b
Figure 2b
	Lactococcus lactis											Staphylococcus epidermis											Bacillus subtilis											Streptomyces coelicolor											Rhodococcus opacus
		1	2	3	AVG	SD	KD efficiency	P-value (vs. WT)	P-value (RoxS vs MicC)					1	2	3	AVG	SD	KD efficiency	P-value (vs. WT)	P-value (RoxS vs MicC)				1	2	3	AVG	SD	KD efficiency	P-value (vs. WT)	P-value (RoxS vs MicC)				1	2	3	AVG	SD	KD efficiency	P-value (vs. WT)	P-value (RoxS vs MicC)				1	2	3
	WT	1.078	1.114	1.112	1.10133	0.020232						WT	OD600	1.04908	0.86728	0.91179	0.942717	0.0947637					WT	OD600	1.03634	1.05751	1.03435	1.04273	0.0128356					WT	OD530	1.03762	1.0267	0.93568	1	0.0559702					WT	OD600	0.78156	0.77127	0.7675
	WT+5FU	0.17	0.184	0.212	0.188667	0.0213854						WT	RFP	0.15306	0.29479	0.26397	0.237273	0.0745411					WT	EGFP	0.29369	0	0.23094	0.174877	0.154663					bhr	OD530	0.273058	0.283981	0.262136	0.273058	0.0109223	0.726942	2.49048e-05	2.18856e-05		WT	EGFP	0.10378	0.11432	0.11343
	roxS (upp)	0.594	0.534	0.582	0.57	0.031749	0.417823	6.62063e-05	0.238062			RFP	OD600	1.0791	0.94993	0.97097	1	0.0693057					EGFP	OD600	0.99001	1.00719	1.0028	1	0.0089257					ehm	OD530	0.1165	0.11286	0.10558	0.111647	0.00556019		1.06188e-05			EGFP	OD600	0.90611	1.02173	1.07216
	micC (upp)	0.512	0.576	0.492	0.526667	0.0438786		0.000277015				RFP	RFP	0.96508	1.02463	1.01029	1	0.03108					EGFP	EGFP	0.92063	0.97782	1.10156	1	0.0924824																EGFP	EGFP	0.94138	1.03526	1.02335
												bhr	OD600	0.80339	0.75923	0.83123	0.79795	0.036307					bhr	OD600	1.43091	1.34146	1.47325	1.41521	0.0672837																bhr	OD600	0.45048	0.43813	0.43435
												bhr	RFP	0.44726	0.42859	0.46493	0.446927	0.0181723	0.725127	1.18588e-05	0.158179		bhr	EGFP	0.50228	0.56505	0.47187	0.513067	0.0475173	0.590136	0.00125595	0.0433159													bhr	EGFP	0.68413	0.71805	0.66804
												ehm	OD600	0.46301	0.22963	0.50019	0.39761	0.146658					ehm	OD600	1.51638	1.46846	1.49081	1.49188	0.023978																ehm	OD600	0.4124	0.47347	0.42921
												ehm	RFP	0.52953	0.90601	0.54606	0.660533	0.21275		0.0313153			ehm	EGFP	0.59625	0.70219	0.79265	0.69703	0.0983016		0.00784441														ehm	EGFP	0.91501	0.8036	0.67975
	Corynebacterium xerosis											Corynebacterium glutamicum BE											Cupriavidus necator											Chromobacterium violaceum											Pseudomonas putida
			1	2	3	AVG	SD	KD efficiency	P-value (vs. WT)	P-value (RoxS vs MicC)				1	2	3	AVG	SD	KD efficiency	P-value (vs. WT)	P-value (RoxS vs MicC)				1	2	3	AVG	SD	KD efficiency	P-value (vs. WT)	P-value (RoxS vs MicC)				1	2	3	AVG	SD	KD efficiency	P-value (vs. WT)	P-value (RoxS vs MicC)				1	2	3
	WT	OD600	0.96462	1.03759	0.99779	1	0.0365352					WT	OD600	0.96364	0.99727	1.03909	1	0.037799					WT	OD600	1.00381	1.00381	0.99239	1	0.00659334					WT	DCW	1.7	1.9	2	1.86667	0.152753					WT	OD600	0.88906	0.9935	1.11744
	WT	GFP	0.02142	0.02441	0.02762	0.0244833	0.00310065					WT	GFP	0.02324	0.02124	0.02325	0.0225767	0.0011576					WT	GFP	0.01726	0.01719	0.01765	0.0173667	0.000247857					WT	Crude vio	222.96	192.73	186.69	200.793	19.433					WT	EGFP	0.0078	0.0097	0.00787
	GFP	OD600	1.02337	0.92009	0.89735	0.946937	0.0671626					GFP	OD600	0.88455	0.9	0.86909	0.884547	0.015455					GFP	OD600	0.86427	0.86681	0.86723	0.866103	0.00160154					bhr	DCW	1.8	2.2	2.2	2.06667	0.23094					EGFP	OD600	0.97951	1.04281	0.98367
	GFP	GFP	1.04683	1.09056	1.14652	1.09464	0.0499699					GFP	GFP	0.94749	1.01035	1.04216	1	0.0481762					GFP	GFP	0.99978	0.99267	1.00755	1	0.00744244					bhr	Crude vio	166.7	170.7	176.3	171.233	4.82217	0.147216	0.0628299	9.3818e-05		EGFP	EGFP	0.98895	1.00099	1.01006
	bhr	OD600	1.14182	1.24984	1.00253	1.1314	0.123984					bhr	OD600	0.94364	1.01091	1.05182	1.00212	0.0546226					bhr	OD600	1.074	1.14841	1.11924	1.11388	0.0374931					ehm	DCW	1	1	1	1	0					bhr	OD600	0.69199	0.59137	0.70531
	bhr	GFP	0.33932	0.31151	0.33202	0.327617	0.0144184	0.716738	1.39493e-05	1.55627e-05		bhr	GFP	0.30987	0.3546	0.31494	0.32647	0.0244928	0.689087	2.72464e-05	0.000661857		bhr	GFP	0.01362	0.01486	0.01643	0.01497	0.00140823	1.00244	2.33061e-09	0.000591962		ehm	Crude vio	103.15	111.57	101.6	105.44	5.36501		0.0012094			bhr	EGFP	0.14988	0.16497	0.19932
	ehm	OD600	1.22521	1.40335	1.06128	1.22995	0.171084					ehm	OD600	1.13818	1.19545	0.88909	1.07424	0.162881					ehm	OD600	1.77844	1.87653	1.89049	1.84849	0.0610624																ehm	OD600	0.66933	0.51208	0.67849
	ehm	GFP	0.79453	0.81088	0.85476	0.820057	0.031146		1.59173e-06			ehm	GFP	0.67402	0.79591	0.80862	0.759517	0.0743145		6.74422e-05			ehm	GFP	0.0071	0.00662	0.00646	0.00672667	0.000333067		1.54021e-06														ehm	GFP	0.69281	0.61458	0.69481
	Vibrio natriegens											Aeromonas hydrophila											Klebsiella pneumoniae											Escherichia coli Nissle 1917											Escherichia coli DH5a
			1	2	3	AVG	SD	KD efficiency	P-value (vs. WT)	P-value (RoxS vs MicC)				1	2	3	AVG	SD	KD efficiency	P-value (vs. WT)	P-value (RoxS vs MicC)				1	2	3	AVG	SD	KD efficiency	P-value (vs. WT)	P-value (RoxS vs MicC)				1	2	3	AVG	SD	KD efficiency	P-value (vs. WT)	P-value (RoxS vs MicC)				1	2	3
	WT	OD600	1.1637	1.1833	1.0168	1.12127	0.091					WT	OD600	0.98405	1.00507	1.01088	1	0.0141153					WT	OD600	0.89685	0.98857	0.97877	0.95473	0.0503645					WT	OD600	0.83695	0.98857	0.97877	0.934763	0.0848504					WT	OD600	1.08914	1.04018	1.08349
	WT	EGFP	0.02877	0.03439	0.02436	0.0291733	0.00502715					WT	GFP	0.21964	0.22643	0.22322	0.223097	0.00339668					WT		0.02555	0.02655	0.02446	0.02552	0.00104532					WT		0.07407	0.05376	0.05416	0.0606633	0.0116122					WT		0.02439	0.02585	0.02482
	EGFP	OD600	1.1778	1.2265	1.2283	1.21087	0.0286507					GFP	OD600	0.92679	0.95587	1.00552	0.962727	0.0398103					EGFP	OD600	0.8941	1.1586	0.9473	1	0.139904					EGFP	OD600	0.72082	0.73563	0.7704	0.742283	0.0254508					EGFP	OD600	1.0157	0.99435	0.98995
	EGFP	EGFP	1.00218	1.05054	0.94728	1	0.0516645					GFP	GFP	0.96044	0.99348	1.04608	1	0.0431907					EGFP	EGFP	1.0722	0.81975	1.10805	1	0.157127					EGFP	EGFP	1.0035	0.96464	1.03185	0.999997	0.0337417					EGFP	EGFP	1.00502	0.98747	1.00751
	bhr	OD600	1.0984	1.1084	1.1134	1.10673	0.00763763					bhr	OD600	0.56762	0.4965	0.4956	0.519907	0.0413234					bhr	OD600	0.79044	0.74824	0.66904	0.735907	0.0616326					bhr	OD600	0.92608	0.83145	0.84472	0.867417	0.0512354					bhr	OD600	0.76146	0.77778	0.79912
	bhr	EGFP	0.47872	0.46566	0.48139	0.475257	0.0084175	0.540512	6.45807e-05	0.00354016		bhr	GFP	0.45323	0.42171	0.36576	0.413567	0.0443	0.754834	8.05923e-05	0.0840833		bhr	EGFP	0.08213	0.18325	0.15033	0.13857	0.0515755	0.883989	0.000835893	0.0145036		bhr	EGFP	0.7632	0.71257	0.71213	0.7293	0.0293591	0.28818	0.000468098	0.0302502		bhr	EGFP	0.18457	0.18319	0.17751
	ehm	OD600	0.8466	0.8728	1.0296	0.916333	0.0989627					ehm	OD600	0.59222	0.5126	0.47726	0.52736	0.0588842					ehm	OD600	0.82469	1.12649	0.69045	0.880543	0.223321					ehm	OD600	0.69453	0.67924	0.58951	0.654427	0.0567369					ehm	OD600	0.87068	0.87822	0.9253
	ehm	GFP	0.3248	0.33562	0.38889	0.34977	0.0343081		8.89012e-05			ehm	GFP	0.35457	0.35919	0.35059	0.354783	0.00430397		1.99569e-06			ehm	GFP	0.45205	0.45025	0.73256	0.544953	0.162475		0.00519975			ehm	GFP	0.65168	0.68002	0.67	0.667233	0.0143711		5.72731e-07			ehm	GFP	0.32131	0.13516	0.12472
[truncated: 5 more columns]

## Sheet: Figure 2c
Figure 2c
			1	2	3	AVG	SD	P-value (vs. pRMC2)
	pRMC2	Planktonic bacteria OD600	1.06433	1.10553	1.10343	1.0911	0.0232044
	pRMC2	Biofilm (OD570)	0.29968	0.32238	0.31528	0.312447	0.0116122
	icaA	Planktonic bacteria OD600	1.05613	1.03213	1.04442	1.04423	0.0120012
	icaA	Biofilm (OD570)	0.06137	0.05747	0.10527	0.0747033	0.0265432	0.000142299
	sarA	Planktonic bacteria OD600	1.06423	1.08823	1.10863	1.08703	0.0222243
	sarA	Biofilm (OD570)	0.08557	0.07727	0.06667	0.0765033	0.0094733	1.07538e-05

## Sheet: Figure 2d
Figure 2d
	Kpn/pEKEx1
	Trimethoprim	1	2	3	avg	SD
	0	3.67	3.93	3.8	3.8	0.13
	0.05	2.99	3.37	3.26	3.20667	0.195533
	0.1	2.57	2.59	2.85	2.67	0.156205
	0.5	1.28	1.33	1.31	1.30667	0.0251661
	1	1.07	1.18	1.26	1.17	0.0953939
	Kpn/pEK-bhr-folA
	Trimethoprim	1	2	3	avg	SD	P-value (vs. pEKEx1)
	0	3.19	3.56	3	3.25	0.284781	0.0382874
	0.05	2.33	2.74	2.6	2.55667	0.208407	0.0169656
	0.1	2.22	2.36	2.4	2.32667	0.0945163	0.0311647
	0.5	0.92	0.8	0.59	0.77	0.167033	0.00531812
	1	0.5	0.48	0.51	0.496667	0.0152753	0.000270054

## Sheet: Figure 3c
		1	2	3	AVG	SD	P-value (vs. CT)
	CT	4.13	3.86	4.03	4.00667	0.136504
	gdh	5.26	5.05	4.94	5.08333	0.162583	0.000926138
	hom	4.57	4.56	4.56	4.56333	0.0057735	0.00212643
	icd	4.49	4.47	4.51	4.49	0.02	0.00372515
	gltA	4.19	4.18	4.22	4.19667	0.0208167
	poxB	3.75	3.69	5.14	4.19333	0.820386
	aroG2	4.04	4.05	4.23	4.10667	0.106927
	aroG	4.01	4.13	4.07	4.07	0.06
	aceE	3.91	4.07	4.23	4.07	0.16
	fur	3.81	4.18	4.11	4.03333	0.196554
	murE	3.79	4	4.22	4.00333	0.215019
	gltX	3.98	3.86	3.81	3.88333	0.0873689
	pyk1	3.67	3.41	3.42	3.5	0.147309

## Sheet: Figure 3f
		1	2	3	AVG	SD	P-value (vs. Base strain)
	Base strain	0.10999	0.16673	0.15559	0.144103	0.0300635
	ruvA	0.52646	0.50675	0.51257	0.51526	0.0101266	3.50083e-05
	NCgl2113	0.09176	0.31006	0.26826	0.22336	0.115869
	NCgl0549	0.21189	0.21367	0.21257	0.21271	0.00089822
	NCgl2508	0.12095	0.1215	0.33484	0.19243	0.123331
	NCgl2907	0.18986	0.17156	0.21073	0.190717	0.019599
	NCgl0305	0.14035	0.11642	0.11697	0.12458	0.01366
	NCgl2536	0.08656	0.07811	0.1133	0.0926567	0.0183701
	NCgl0327	0.06715	0.10161	0.05412	0.0742933	0.0245376
	NCgl1011	0.02878	0.08429	0.10663	0.0732333	0.0400854
	NCgl2060	0.06697	0.11318	0.03882	0.07299	0.0375437
	NCgl2708	0.04806	0.04219	0.12438	0.0715433	0.0458519
	NCgl0619	0.04396	0.05271	0.04561	0.0474267	0.00464928
	NCgl1260	0.04561	0.02958	0.06018	0.0451233	0.0153058

## Sheet: Figure 3g
		1	2	3	AVG	SD	P-value (vs. CT)
	CT	14.3816	13.2514	16.034	14.5557	1.39942
	NCgl2508	8.12308	7.23364	8.54944	7.96872	0.671344
	NCgl2113	17.0787	19.7674	14.3573	17.0678	2.70506
	NCgl0549	13.1945	12.762	15.8445	13.9337	1.66887
	NCgl2907	18.4169	15.5099	16.5564	16.8278	1.47237
	ruvA	17.1786	20.1815	19.8082	19.0561	1.63662	0.0223585
	NCgl2113-NCgl2907	13.0719	11.9295	9.06128	11.3542	2.06628
	NCgl2113-ruvA	18.4086	19.3918	17.7027	18.501	0.848349
	NCgl2907-ruvA	10.7218	19.3959	17.5722	15.8966	4.57334
	NCgl2113-NCgl2907-ruvA	19.1062	20.4241	20.8443	20.1249	0.906847	0.00443749

## Sheet: Figure 3h
	Time	Dry Cell Weight	Indigoidine
	h	g/L	g/L
	0	0	0
	11.5	2.1	0
	24	26	3.38638
	31.5	39.8	16.3239
	37	47.8	31.5831
	47	60.8	54.5616
	53	65.4	54.939
	72	68	49.7411

## Sheet: Supplementary Figure 1b
Supplementary Figure 1b
						AVG	SD	P-value (vs. 1)
		1	510.92	526.1	526.78	521.267	8.96692
		2	580.64	601.04	595.09	592.257	10.491
		3	534.52	541.5	609.8	561.94	41.5946
		4	571.18	575.44	588.54	578.387	9.04735
		5	565.29	583.71	591.56	580.187	13.4848
		6	571.9	579.52	580.94	577.453	4.86145
		7	486.34	498.32	534.51	506.39	25.0785
		8	349.12	345.25	344.99	346.453	2.31306	5.21718e-06
		9	550.12	537.96	526.7	538.26	11.7129
		10	20.66	20.05	17.19	19.3	1.85259

## Sheet: Supplementary Figure 1d
Supplementary Figure 1d
		1	2	3	AVG	SD
	NC	0.04254	0.04003	0.03903	0.0405333	0.00180832
	PC	1.05213	0.99558	0.95229	1	0.0500665
	16	0.79091	0.75988	0.76063	0.770473	0.0177026
	18	0.64629	0.59675	0.61301	0.618683	0.0252526
	20	0.59149	0.58549	0.58198	0.58632	0.00480902
	22	0.59074	0.56172	0.59775	0.583403	0.0191026
	24	0.605	0.58974	0.55746	0.584067	0.0242725
	26	0.67656	0.66731	0.59825	0.647373	0.0427927
	28	0.98482	0.93403	0.9648	0.961217	0.0255839
	30	0.93628	0.84696	0.94454	0.90926	0.0541112
	32	0.93503	0.83745	0.85947	0.877317	0.0511795
	34	0.88299	0.75813	0.83945	0.826857	0.0633755
	36	0.74562	0.67331	0.69408	0.704337	0.0372301
	38	0.59174	0.60751	0.57548	0.591577	0.0160156
	40	0.63228	0.58449	0.58699	0.601253	0.0268989

[truncated: 21 more sheets: Supplementary Figure 1e, Supplementary Figure 2a, Supplementary Figure 2b, Supplementary Figure 2c, Supplementary Figure 2d, Supplementary Figure 2e, Supplementary Figure 3c, Supplementary Figure 3d, Supplementary Figure 3f, Supplementary Figure 3h, Supplementary Figure 5b, Supplementary Figure 5c,d, Supplementary Figure 6c, Supplementary Figure 6d, Supplementary Figure 6e, Supplementary Figure 7a, supplementary Figure 7c, Supplementary Figure 7d, Supplementary Figure 7e, Supplementary Figure 7f …]
